# Supplementary material for: Analysis of genetic requirements and nutrient availability for Staphylococcus aureus growth in cystic fibrosis sputum
Source: mBio. 2025 Apr 2;16(5):e00374-25. doi: 10.1128/mbio.00374-25 (PMC12077221; doi:10.1128/mbio.00374-25)
Supplement: Table S1 — Tn-seq analysis. [file mbio.00374-25-s0002.xlsx]

## Sheet: Sputum A vs. TSB
#ORF	Gene Name	Description	Sites	Mean Control	Mean Experimental	Log 2 FC	Sum Control	Sum Experimental	Delta Mean	P Value	Adj P Value
B7H15_RS00005	dnaA	-	103	3.3	2.8	-0.1	344.4	578.19	-0.5	0.6174	0.8546
B7H15_RS00010	dnaN	-	84	0	0.1	0.01	1.9	9.1	0	0.4749	0.76359
B7H15_RS00015	yaaA	-	16	5.9	17.3	1.04	94.1	554.59	11.4	0.0003	0.0029
B7H15_RS00020	recF	-	90	3.8	5.5	0.25	342.8	988.59	1.7	0	0
B7H15_RS00025	gyrB	-	141	1	1.1	0	146.9	298.7	0	0.9535	1
B7H15_RS00030	gyrA	-	205	4.5	3.8	-0.11	922.2	1550.08	-0.7	0.1559	0.43655
B7H15_RS00035	B7H15_RS00035	-	61	131.3	127.1	-0.04	8007.8	15510.8	-4.1	0.6412	0.86641
B7H15_RS00040	hutH	-	115	154.9	169.7	0.13	17808.3	39032.3	14.9	0.0557	0.22726
B7H15_RS00050	serS	-	93	1.4	1.6	0.04	133.7	297	0.2	0.605	0.84453
B7H15_RS00055	B7H15_RS00055	-	63	159	168.2	0.08	10014.4	21193.9	9.2	0.262	0.57151
B7H15_RS00060	B7H15_RS00060	-	33	130.2	125.1	-0.06	4296.6	8253.31	-5.1	0.5244	0.7924
B7H15_RS00065	B7H15_RS00065	-	71	128	132.2	0.04	9090	18773.7	4.2	0.6102	0.84854
B7H15_RS00070	B7H15_RS00070	-	93	146	145.8	0	13577.6	27127.8	-0.1	0.9842	1
B7H15_RS00075	gdpP	-	148	4.5	1.3	-0.59	664.6	386.9	-3.2	0	0
B7H15_RS00080	rplI	-	36	54.5	53.5	-0.02	1962.8	3855.45	-1	0.8727	0.96623
B7H15_RS00085	dnaB	-	98	2	3.2	0.23	193.9	619.29	1.2	0.4907	0.77153
B7H15_RS00095	B7H15_RS00095	-	108	2.7	0.1	-0.58	290.4	32.1	-2.5	0	0
B7H15_RS00100	B7H15_RS00100	-	3	0	0	0	0	0	0	1	1
B7H15_RS00105	B7H15_RS00105	-	3	30.7	43.7	0.45	92.2	262.3	13	0.6669	0.876
B7H15_RS00110	yycF	-	57	0.1	0.1	-0.01	5.7	7.5	0	0.5476	0.80915
B7H15_RS00115	walK	-	151	0.2	0.4	0.04	30.2	107.8	0.2	0.1891	0.48406
B7H15_RS00120	yycH	-	98	184.7	142.4	-0.36	18105	27916.7	-42.3	0	0
B7H15_RS00125	yycI	-	66	182.5	130.8	-0.47	12043.2	17264.7	-51.7	0	0
B7H15_RS00130	B7H15_RS00130	-	63	134.2	140.8	0.07	8453.9	17741.6	6.6	0.4	0.71178
B7H15_RS00135	adsA	-	164	121.1	126.3	0.06	19860.9	41428.2	5.2	0.2543	0.56016
B7H15_RS00140	rlmH	-	24	124.8	84.4	-0.54	2996.2	4051.06	-40.4	0.0164	0.09121
B7H15_RS00145	B7H15_RS00145	-	118	168.7	158.9	-0.08	19910.5	37509.3	-9.8	0.1501	0.43029
B7H15_RS00150	B7H15_RS00150	-	60	167.5	148.9	-0.17	10051.7	17862.3	-18.7	0.0048	0.03364
B7H15_RS00155	B7H15_RS00155	-	31	261.4	241.3	-0.11	8104.1	14963.3	-20.1	0.1975	0.49384
B7H15_RS00165	B7H15_RS00165	-	55	130.3	119.8	-0.12	7169	13177.9	-10.5	0.1782	0.46595
B7H15_RS00170	B7H15_RS00170	-	37	85.3	74.3	-0.19	3154.3	5495.53	-11	0.2114	0.51348
B7H15_RS00175	mecA	-	177	166	189.6	0.19	29388	67121.7	23.6	0	0
B7H15_RS00185	B7H15_RS00185	-	17	230.4	235.2	0.03	3916.4	7995.9	4.8	0.8355	0.94929
B7H15_RS00195	B7H15_RS00195	-	32	191.4	170.4	-0.16	6125.9	10902.7	-21.1	0.1255	0.3913
B7H15_RS00200	B7H15_RS00200	-	24	158.4	134	-0.23	3802	6432.83	-24.4	0.1218	0.38652
B7H15_RS00205	B7H15_RS00205	-	33	507.8	458	-0.15	16755.8	30230.9	-49.7	0.0384	0.17249
B7H15_RS00210	B7H15_RS00210	-	117	262.4	261.4	-0.01	30698	61156.4	-1	0.9026	0.98007
B7H15_RS00215	B7H15_RS00215	-	87	320.4	316.4	-0.02	27878.5	55047.1	-4.1	0.7021	0.8878
B7H15_RS00220	B7H15_RS00220	-	153	156	153.4	-0.02	23870.1	46949	-2.6	0.6767	0.87693
B7H15_RS00225	B7H15_RS00225	-	26	122.6	107.5	-0.18	3186.4	5589.43	-15.1	0.1355	0.40856
B7H15_RS00230	B7H15_RS00230	-	111	238.4	238.4	0	26459.4	52931.2	0.1	0.9943	1
B7H15_RS00235	B7H15_RS00235	-	150	232.3	231	-0.01	34840.3	69295.1	-1.3	0.8463	0.95652
B7H15_RS00245	B7H15_RS00245	-	38	250.2	220.9	-0.18	9508	16787.3	-29.3	0.0147	0.08324
B7H15_RS00250	B7H15_RS00250	-	60	251.4	253.4	0.01	15081	30409.5	2.1	0.873	0.96623
B7H15_RS00260	B7H15_RS00260	-	86	150	151	0.01	12901.6	25964.9	0.9	0.893	0.97695
B7H15_RS00270	B7H15_RS00270	-	35	149	141.6	-0.07	5213.3	9914.78	-7.3	0.5126	0.78558
B7H15_RS00275	B7H15_RS00275	-	41	248.2	221.7	-0.16	10176.2	18180.7	-26.5	0.0635	0.25034
B7H15_RS00290	B7H15_RS00290	-	51	362.2	359.7	-0.01	18473.9	36686.8	-2.6	0.8668	0.963
B7H15_RS00295	B7H15_RS00295	-	93	146	138.7	-0.07	13573.6	25792.1	-7.3	0.3869	0.70148
B7H15_RS00300	B7H15_RS00300	-	20	175.1	180.4	0.04	3502.4	7215.22	5.3	0.809	0.93433
B7H15_RS00305	B7H15_RS00305	-	38	248.7	232.8	-0.09	9451.6	17693.5	-15.9	0.2414	0.54656
B7H15_RS00310	B7H15_RS00310	-	27	237.1	222.5	-0.09	6400.9	12016.1	-14.5	0.1622	0.44486
B7H15_RS00315	B7H15_RS00315	-	36	265.4	246.2	-0.11	9553.1	17723.6	-19.2	0.0794	0.29319
B7H15_RS00330	arcC	-	75	284.6	282	-0.01	21345.5	42304.1	-2.6	0.8312	0.94665
B7H15_RS00335	argF	-	67	199.6	206.4	0.05	13373.7	27661.7	6.8	0.3915	0.70345
B7H15_RS00340	B7H15_RS00340	-	78	135.7	128.5	-0.08	10584.6	20052	-7.2	0.2905	0.60676
B7H15_RS00345	arcD	-	146	279.6	232	-0.26	40817.5	67747.3	-47.6	0	0
B7H15_RS00350	arcA	-	111	323.8	305.7	-0.08	35947.3	67859.7	-18.2	0.0908	0.32258
B7H15_RS00355	B7H15_RS00355	-	44	231.2	212.5	-0.12	10174.3	18698.3	-18.8	0.0743	0.27917
B7H15_RS00360	B7H15_RS00360	-	43	278.1	322	0.21	11960.4	27696	43.9	0.0078	0.04969
B7H15_RS00370	B7H15_RS00370	programmed frameshift	62	203.6	181	-0.17	12624.6	22442.5	-22.6	0.0045	0.03185
B7H15_RS00375	B7H15_RS00375	-	79	251	242.4	-0.05	19830.9	38301.4	-8.6	0.3997	0.71178
B7H15_RS00380	B7H15_RS00380	-	94	198	180.5	-0.13	18610	33942.1	-17.4	0.0061	0.0414
B7H15_RS00385	B7H15_RS00385	-	52	165.6	183.7	0.15	8610.4	19103.6	18.1	0.0472	0.20137
B7H15_RS00390	B7H15_RS00390	-	104	222.4	243.6	0.13	23130.1	50663.8	21.2	0.002	0.01562
B7H15_RS00395	B7H15_RS00395	-	77	169.3	168	-0.01	13038.6	25867.9	-1.4	0.9171	0.98448
B7H15_RS00400	B7H15_RS00400	-	55	180.8	172.5	-0.07	9944.5	18977.1	-8.3	0.5376	0.80197
B7H15_RS00405	B7H15_RS00405	-	59	188.5	185.4	-0.02	11121.4	21879.2	-3.1	0.7337	0.90082
B7H15_RS00410	B7H15_RS00410	-	62	226.2	224.4	-0.01	14022.9	27823.5	-1.8	0.8709	0.96564
B7H15_RS00415	B7H15_RS00415	-	172	204.7	223.9	0.13	35210.7	77020.1	19.2	0.0083	0.05228
B7H15_RS00420	B7H15_RS00420	-	51	212.8	249.7	0.23	10852	25464.4	36.9	0.0033	0.02434
B7H15_RS00425	B7H15_RS00425	-	17	324.9	298.6	-0.12	5523.8	10151.1	-26.4	0.2702	0.58259
B7H15_RS00430	B7H15_RS00430	-	8	198.6	190	-0.06	1588.5	3040.67	-8.5	0.6799	0.87849
B7H15_RS00435	B7H15_RS00435	-	203	369.5	340.6	-0.12	74998.9	138277	-28.9	0.0003	0.0029
B7H15_RS00445	B7H15_RS00445	-	15	166.5	164.2	-0.02	2497.3	4925.74	-2.3	0.8995	0.97991
B7H15_RS00450	B7H15_RS00450	-	91	262.6	233	-0.17	23899.9	42397.1	-29.7	0.0028	0.0211
B7H15_RS00455	cstR	-	22	62.3	76.9	0.28	1370	3382.06	14.6	0.1658	0.44902
B7H15_RS00460	cstA	-	90	182.7	174.3	-0.07	16439.4	31377.8	-8.3	0.2413	0.54656
B7H15_RS00465	cstB	-	113	184.4	179.7	-0.04	20839.9	40620.2	-4.7	0.4297	0.72953
B7H15_RS00490	B7H15_RS00490	-	61	123.7	121.6	-0.02	7548.6	14834.2	-2.2	0.8075	0.9341
B7H15_RS00495	B7H15_RS00495	-	25	84.5	86.1	0.03	2111.8	4304.34	1.6	0.8829	0.97443
B7H15_RS00500	B7H15_RS00500	-	28	134.8	124.1	-0.12	3773.5	6947.21	-10.7	0.3807	0.69701
B7H15_RS00505	B7H15_RS00505	-	136	195.1	188.4	-0.05	26532.2	51248.5	-6.7	0.3222	0.64371
B7H15_RS00515	B7H15_RS00515	-	92	227.1	225	-0.01	20890.8	41393	-2.1	0.8242	0.94411
B7H15_RS00520	B7H15_RS00520	-	55	180.3	170.3	-0.08	9914.4	18731.2	-10	0.2278	0.53039
B7H15_RS00525	B7H15_RS00525	-	83	194.3	175.1	-0.15	16127.5	29063.1	-19.2	0.0296	0.14183
B7H15_RS00530	B7H15_RS00530	-	65	185	174.8	-0.08	12028.1	22728.3	-10.2	0.2521	0.55816
B7H15_RS00535	B7H15_RS00535	-	269	191.8	191.3	0	51595.8	102924	-0.5	0.9173	0.98448
B7H15_RS00540	B7H15_RS00540	-	40	178.6	154.7	-0.2	7144.3	12376.4	-23.9	0.0367	0.16754
B7H15_RS00545	B7H15_RS00545	-	81	226.1	211.7	-0.09	18315.7	34289.4	-14.5	0.1055	0.35801
B7H15_RS00550	B7H15_RS00550	-	74	214.4	207.5	-0.05	15862.1	30711.4	-6.8	0.4078	0.71601
B7H15_RS00555	B7H15_RS00555	-	73	167.3	151.2	-0.14	12214.3	22081.3	-16.1	0.0078	0.04969
B7H15_RS00560	B7H15_RS00560	-	71	143.6	131.9	-0.12	10193.2	18728.6	-11.7	0.028	0.13769
B7H15_RS00565	B7H15_RS00565	-	66	152.5	157.9	0.05	10065.3	20847.2	5.4	0.4197	0.72332
B7H15_RS00570	B7H15_RS00570	-	70	234.9	224.2	-0.07	16443.1	31389	-10.7	0.195	0.49021
B7H15_RS00575	B7H15_RS00575	-	161	216.3	210.5	-0.04	34825.3	67772.2	-5.8	0.3386	0.65837
B7H15_RS00580	B7H15_RS00580	-	74	186.8	185.6	-0.01	13821.9	27470.7	-1.2	0.9007	0.98007
B7H15_RS00585	B7H15_RS00585	-	116	162.2	158	-0.04	18814.9	36654.1	-4.2	0.5136	0.78668
B7H15_RS00590	B7H15_RS00590	-	131	141.1	145.8	0.05	18487	38211.4	4.7	0.3783	0.69478
B7H15_RS00595	B7H15_RS00595	-	135	167.1	153.8	-0.12	22563.9	41523.7	-13.3	0.0309	0.14705
B7H15_RS00600	B7H15_RS00600	-	90	166.4	131.6	-0.33	14971.7	23688.5	-34.7	0.0002	0.00197
B7H15_RS00605	B7H15_RS00605	-	152	321.8	281.9	-0.19	48915.5	85696.1	-39.9	0	0
B7H15_RS00610	B7H15_RS00610	-	53	292.9	293.5	0	15523	31115.2	0.7	0.968	1
B7H15_RS00615	B7H15_RS00615	-	125	179.7	193.8	0.11	22460.1	48461	14.2	0.0285	0.13869
B7H15_RS00620	spa	-	73	113.3	128.8	0.18	8267.7	18802.2	15.5	0.0533	0.21906
B7H15_RS00630	sarS	-	64	161.1	196	0.28	10307.8	25091.6	35	0.001	0.00849
B7H15_RS00635	sirC	-	89	179.3	30.6	-2.37	15957.5	5443.33	-148.7	0	0
B7H15_RS00640	sirB	-	79	151.2	22.5	-2.51	11947.5	3547.56	-128.8	0	0
B7H15_RS00645	sirA	-	74	271.4	40.9	-2.59	20083.1	6049.82	-230.5	0	0
B7H15_RS00650	sbnA	-	64	148.6	143.1	-0.05	9512	18320.5	-5.5	0.4541	0.74829
B7H15_RS00655	sbnB	-	70	113.7	117.5	0.05	7957.1	16450.8	3.8	0.5962	0.84048
B7H15_RS00660	sbnC	-	131	165.3	174.4	0.08	21652.7	45699.1	9.1	0.1583	0.43842
B7H15_RS00665	sbnD	-	98	173.3	172	-0.01	16979.9	33719.4	-1.2	0.8727	0.96623
B7H15_RS00670	sbnE	-	128	215.6	216.7	0.01	27600.2	55479.8	1.1	0.8488	0.95715
B7H15_RS00675	sbnF	-	136	155	152.4	-0.02	21082.6	41447.9	-2.6	0.6265	0.85996
B7H15_RS00680	sbnG	-	51	112.5	123.5	0.13	5736.5	12601.3	11.1	0.1705	0.45439
B7H15_RS00685	sbnH	-	79	206.5	227.3	0.14	16311.7	35914.2	20.8	0.0167	0.09233
B7H15_RS00690	sbnI	-	50	253.1	245.5	-0.04	12656.3	24550.4	-7.6	0.6317	0.85996
B7H15_RS00700	B7H15_RS00700	-	36	72.1	96.9	0.4	2595.5	6976.41	24.8	0.0012	0.00989
B7H15_RS00705	B7H15_RS00705	-	67	227.5	223.8	-0.02	15242.6	29986	-3.7	0.7129	0.88851
B7H15_RS00710	B7H15_RS00710	-	41	148.4	137.1	-0.11	6082.8	11244.9	-11.2	0.2574	0.56499
B7H15_RS00715	B7H15_RS00715	-	13	190.4	151.8	-0.32	2474.9	3946.95	-38.6	0.0293	0.14136
B7H15_RS00720	B7H15_RS00720	-	92	205.3	188.6	-0.12	18888.5	34696.8	-16.7	0.0193	0.10403
B7H15_RS00725	B7H15_RS00725	-	61	158.6	167.3	0.08	9671.6	20412.3	8.8	0.3749	0.69135
B7H15_RS00730	B7H15_RS00730	-	100	203.5	191.9	-0.08	20347.3	38382.4	-11.6	0.2416	0.54657
B7H15_RS00735	B7H15_RS00735	-	135	216.7	206.8	-0.07	29258.2	55846.3	-9.9	0.1046	0.35573
B7H15_RS00740	B7H15_RS00740	-	151	214.4	200.8	-0.09	32378.7	60631.9	-13.7	0.0718	0.27307
B7H15_RS00745	B7H15_RS00745	-	40	290.4	313.6	0.11	11617.7	25091.4	23.2	0.1567	0.43661
B7H15_RS00755	B7H15_RS00755	-	55	231.8	221.4	-0.07	12749	24349.5	-10.4	0.3494	0.66851
B7H15_RS00760	deoD	-	46	202.5	190.8	-0.08	9313.9	17556.5	-11.6	0.2753	0.58814
B7H15_RS00765	tet(38)	-	144	249.9	240.9	-0.05	35988.4	69378.1	-9	0.3297	0.65278
B7H15_RS00770	deoC	-	32	179.4	163.5	-0.13	5741.9	10466.9	-15.9	0.1165	0.37491
B7H15_RS00775	deoB	-	94	64.4	59.8	-0.1	6054.7	11234.4	-4.7	0.0888	0.31667
B7H15_RS00780	phnE	-	76	175.5	165.2	-0.08	13338	25108	-10.3	0.109	0.36459
B7H15_RS00785	phnE	-	72	156.3	165.6	0.08	11254.6	23853.5	9.3	0.2722	0.5851
B7H15_RS00790	phnC	-	62	184.3	180.4	-0.03	11426.1	22369	-3.9	0.703	0.8878
B7H15_RS00795	B7H15_RS00795	-	72	179.2	163.4	-0.13	12905.2	23533.9	-15.8	0.0632	0.24951
B7H15_RS00800	B7H15_RS00800	-	99	199	195.4	-0.03	19704.9	38685.5	-3.7	0.6647	0.87498
B7H15_RS00805	B7H15_RS00805	-	119	180.5	177.8	-0.02	21474.2	42318.7	-2.6	0.6623	0.87402
B7H15_RS00825	B7H15_RS00825	-	36	118.7	96.9	-0.28	4274.2	6977.42	-21.8	0.0032	0.02373
B7H15_RS00850	adhE	-	184	185	188.5	0.03	34034.4	69359.4	3.5	0.5309	0.79736
B7H15_RS00855	capA	-	63	168.8	185.2	0.13	10635.1	23334.5	16.4	0.1579	0.43842
B7H15_RS00860	cap8B	-	56	115.1	115.5	0	6448	12941	0.4	0.9575	1
B7H15_RS00865	cap8C	-	63	164	166.6	0.02	10334.7	20997.3	2.6	0.7069	0.8878
B7H15_RS00875	cap8E	-	78	126.1	137	0.12	9835.6	21368.3	10.9	0.0771	0.28624
B7H15_RS00880	cap8F	-	102	201.8	204.8	0.02	20585.8	41773.2	2.9	0.7358	0.90142
B7H15_RS00885	cap8G	-	86	161	153.2	-0.07	13842.2	26357.7	-7.7	0.3618	0.67917
B7H15_RS00890	B7H15_RS00890	-	50	218.5	246.9	0.17	10923.3	24692.9	28.5	0.0318	0.14981
B7H15_RS00895	B7H15_RS00895	-	107	133.9	143.7	0.1	14325.9	30757.5	9.8	0.1151	0.37169
B7H15_RS00900	B7H15_RS00900	-	144	210.6	206.7	-0.03	30328.9	59534.3	-3.9	0.6024	0.84397
B7H15_RS00905	B7H15_RS00905	-	147	222.5	224.6	0.01	32702.4	66022.7	2.1	0.7487	0.90457
B7H15_RS00910	cap8L	-	92	170.7	164.8	-0.05	15701.9	30314.6	-5.9	0.3879	0.70238
B7H15_RS00915	cap8M	-	52	321.7	341.6	0.09	16727.6	35523.3	19.9	0.1211	0.38613
B7H15_RS00920	capN	-	68	224.4	232.6	0.05	15259.9	31638.7	8.2	0.4789	0.76662
B7H15_RS00925	cap8O	-	90	170.8	159.5	-0.1	15373	28704.8	-11.3	0.1897	0.48427
B7H15_RS00930	cap8P	-	76	206.4	191.6	-0.1	15683	29128.9	-14.7	0.0515	0.21386
B7H15_RS00935	isdI	-	28	174.2	167	-0.06	4878.2	9351.08	-7.2	0.4643	0.75621
B7H15_RS00940	B7H15_RS00940	-	38	122.8	129	0.07	4665.5	9802.78	6.2	0.5239	0.7924
B7H15_RS00945	B7H15_RS00945	-	103	122.3	119.6	-0.03	12600.3	24645.5	-2.7	0.6951	0.88478
B7H15_RS00950	B7H15_RS00950	-	78	152.6	157.9	0.05	11904.1	24629.4	5.3	0.4313	0.73115
B7H15_RS00955	B7H15_RS00955	-	15	168.5	198.4	0.23	2527.6	5952.93	29.9	0.0131	0.07602
B7H15_RS00960	B7H15_RS00960	-	37	335.6	362.1	0.11	12415.9	26796.9	26.6	0.1535	0.43399
B7H15_RS00965	B7H15_RS00965	-	56	160.1	154.3	-0.05	8966	17281.9	-5.8	0.432	0.73122
B7H15_RS00970	B7H15_RS00970	-	69	83.4	81.4	-0.03	5755.4	11238.7	-2	0.6348	0.86206
B7H15_RS00975	B7H15_RS00975	-	60	141.6	132.6	-0.09	8495.8	15916.2	-9	0.4085	0.71609
B7H15_RS00980	B7H15_RS00980	-	66	141.8	152.5	0.1	9359.6	20130.5	10.7	0.2057	0.50651
B7H15_RS00985	B7H15_RS00985	-	30	232.4	261.3	0.17	6971	15678.3	28.9	0.2503	0.55794
B7H15_RS00990	B7H15_RS00990	-	77	181.6	166.3	-0.12	13983.9	25610.3	-15.3	0.0295	0.14159
B7H15_RS00995	B7H15_RS00995	-	129	280.3	293.9	0.07	36156	75838.9	13.7	0.1325	0.40386
B7H15_RS01000	B7H15_RS01000	-	576	230	221.2	-0.05	132452	254795	-8.8	0.0072	0.04683
B7H15_RS01005	B7H15_RS01005	-	50	283.7	261.1	-0.12	14183	26107.5	-22.6	0.0403	0.17817
B7H15_RS01010	B7H15_RS01010	-	35	93.4	84.7	-0.13	3269.2	5931.93	-8.7	0.3087	0.6316
B7H15_RS01015	argB	-	62	250.2	222.9	-0.16	15510	27643.4	-27.2	0.0124	0.07271
B7H15_RS01020	argJ	-	83	166.1	152.3	-0.12	13785.6	25279.9	-13.8	0.0836	0.30354
B7H15_RS01025	argC	-	80	248.5	220.3	-0.17	19880	35247.8	-28.2	0.0063	0.04225
B7H15_RS01030	rocD	-	78	216.5	219.1	0.02	16887.2	34185.9	2.6	0.832	0.94665
B7H15_RS01035	brnQ	-	122	160.2	169.4	0.08	19543.2	41344.6	9.3	0.1943	0.48889
B7H15_RS01040	B7H15_RS01040	-	38	138.7	142.7	0.04	5269.6	10846.8	4	0.7463	0.90457
B7H15_RS01045	B7H15_RS01045	-	130	232.6	229.7	-0.02	30238.5	59726.3	-2.9	0.6853	0.87946
B7H15_RS01050	B7H15_RS01050	-	11	303.3	327.3	0.11	3336.8	7199.71	23.9	0.5546	0.81447
B7H15_RS01055	ptsG	-	157	215.8	184.6	-0.22	33885.7	57967.5	-31.2	0	0
B7H15_RS01060	B7H15_RS01060	-	71	114.7	127.4	0.15	8143.4	18097.7	12.8	0.1117	0.36868
B7H15_RS01065	murQ	-	64	185.4	164.6	-0.17	11865.7	21062.4	-20.9	0.0015	0.01198
B7H15_RS01070	B7H15_RS01070	-	130	144.7	137.8	-0.07	18810.8	35826	-6.9	0.2228	0.5248
B7H15_RS01075	B7H15_RS01075	-	63	228.4	209.4	-0.12	14388.2	26381.1	-19	0.0203	0.10756
B7H15_RS01080	B7H15_RS01080	-	33	270.2	243.3	-0.15	8917.1	16058.4	-26.9	0.1023	0.35141
B7H15_RS01085	B7H15_RS01085	-	237	124.6	122.7	-0.02	29538	58173.2	-1.9	0.6353	0.86206
B7H15_RS01090	B7H15_RS01090	-	76	98.4	111.4	0.17	7479.3	16939.3	13	0.0489	0.20674
B7H15_RS01095	B7H15_RS01095	-	89	129.5	127.9	-0.02	11526	22762.2	-1.6	0.7852	0.92094
B7H15_RS01100	B7H15_RS01100	-	119	187.8	180.7	-0.05	22351	43001.4	-7.1	0.33	0.65278
B7H15_RS01105	B7H15_RS01105	-	112	103.6	97.5	-0.08	11598.7	21839.5	-6.1	0.4401	0.7378
B7H15_RS01110	B7H15_RS01110	-	132	166.9	171.1	0.04	22027.7	45182.9	4.3	0.5115	0.78432
B7H15_RS01115	B7H15_RS01115	-	118	148.5	137.4	-0.11	17521.7	32421.4	-11.1	0.07	0.26768
B7H15_RS01120	B7H15_RS01120	-	145	136.8	130.7	-0.06	19833.1	37917.3	-6	0.2265	0.52907
B7H15_RS01125	ggt	-	146	188.1	174.7	-0.1	27457.3	50998.4	-13.4	0.0049	0.03417
B7H15_RS01130	B7H15_RS01130	-	63	142.2	153.8	0.11	8958.6	19380.1	11.6	0.1966	0.49228
B7H15_RS01135	B7H15_RS01135	-	47	206.3	209.6	0.02	9694.4	19705.3	3.4	0.8131	0.93648
B7H15_RS01140	B7H15_RS01140	-	47	188.8	184.3	-0.03	8873.8	17321.5	-4.5	0.7045	0.8878
B7H15_RS01145	ugpC	-	77	149	155.3	0.06	11471.4	23918.5	6.3	0.3313	0.65318
B7H15_RS01150	B7H15_RS01150	-	100	145.6	142.2	-0.03	14563.3	28432	-3.5	0.5333	0.79996
B7H15_RS01155	B7H15_RS01155	-	107	162.6	157.7	-0.04	17393.5	33749.9	-4.8	0.471	0.76181
B7H15_RS01160	B7H15_RS01160	-	75	196.8	188.4	-0.06	14758.8	28254.8	-8.4	0.3665	0.68134
B7H15_RS01165	B7H15_RS01165	-	56	174.7	174.8	0	9781	19581.5	0.2	0.9924	1
B7H15_RS01170	B7H15_RS01170	-	68	150.1	145	-0.05	10210	19721.3	-5.1	0.4988	0.77502
B7H15_RS01175	B7H15_RS01175	-	78	215	192.2	-0.16	16767.3	29976.5	-22.8	0.0062	0.04178
B7H15_RS01180	B7H15_RS01180	-	63	219.7	221.4	0.01	13838.3	27894	1.7	0.8646	0.96232
B7H15_RS01185	uhpT	-	110	146.2	145.5	-0.01	16082.4	32013.8	-0.7	0.8962	0.97794
B7H15_RS01190	B7H15_RS01190	-	67	178.7	160.4	-0.15	11973.9	21492.5	-18.3	0.0091	0.05631
B7H15_RS01195	B7H15_RS01195	-	138	262.2	256.1	-0.03	36186.1	70688.2	-6.1	0.485	0.76944
B7H15_RS01200	B7H15_RS01200	-	71	129.1	124.2	-0.05	9167	17640.5	-4.9	0.5214	0.79209
B7H15_RS01205	pflB	-	172	181.4	169.6	-0.09	31208.2	58340.8	-11.8	0.0255	0.12786
B7H15_RS01210	pflA	-	55	181.9	169.9	-0.1	10004.7	18687.3	-12	0.1992	0.49657
B7H15_RS01220	B7H15_RS01220	-	166	160.2	156.3	-0.03	26589.3	51883.7	-3.9	0.4868	0.76944
B7H15_RS01225	B7H15_RS01225	-	33	200	207	0.05	6598.4	13665.1	7.1	0.6253	0.8596
B7H15_RS01230	coa	-	148	184.1	192.5	0.06	27253.9	56977.3	8.3	0.1612	0.44369
B7H15_RS01235	B7H15_RS01235	-	8	193.4	207.7	0.1	1547	3323.26	14.3	0.518	0.78941
B7H15_RS01240	B7H15_RS01240	-	71	196.4	116.9	-0.72	13947.6	16605.9	-79.5	0	0
B7H15_RS01245	B7H15_RS01245	-	164	176.8	92.4	-0.9	28989.1	30307.8	-84.4	0	0
B7H15_RS01250	B7H15_RS01250	-	91	122.8	102.2	-0.25	11175.5	18601.6	-20.6	0.0005	0.00458
B7H15_RS01255	B7H15_RS01255	-	115	182.3	161.4	-0.17	20962.3	37115.1	-20.9	0.0061	0.0414
B7H15_RS01260	B7H15_RS01260	-	112	124.1	114.5	-0.11	13898.7	25640.2	-9.6	0.0227	0.11849
B7H15_RS01265	B7H15_RS01265	-	89	184.6	176.8	-0.06	16426.6	31471.7	-7.8	0.2788	0.59045
B7H15_RS01270	B7H15_RS01270	-	132	206.4	205.1	-0.01	27240.9	54150.1	-1.3	0.8767	0.969
B7H15_RS01275	B7H15_RS01275	-	31	218.6	225.6	0.04	6777.1	13989.9	7	0.4914	0.77153
B7H15_RS01280	B7H15_RS01280	-	23	111.1	131	0.23	2555.8	6027.54	19.9	0.3245	0.646
B7H15_RS01285	B7H15_RS01285	-	84	194.1	185.1	-0.07	16308	31099.5	-9	0.3643	0.68134
B7H15_RS01290	B7H15_RS01290	-	6	99.8	73.3	-0.42	598.5	879.49	-26.5	0.1272	0.39397
B7H15_RS01295	B7H15_RS01295	-	57	175.4	185.4	0.08	9997.4	21139.8	10	0.362	0.67917
B7H15_RS01305	B7H15_RS01305	-	107	179.5	169	-0.08	19209.7	36172.5	-10.5	0.1076	0.36294
B7H15_RS01310	B7H15_RS01310	-	65	154.3	154.4	0	10027.5	20072	0.1	0.985	1
B7H15_RS01315	B7H15_RS01315	-	7	137.4	127.4	-0.1	961.8	1783.78	-10	0.4238	0.72566
B7H15_RS01320	B7H15_RS01320	-	149	146.2	136.2	-0.1	21777.2	40602.3	-9.9	0.0267	0.13317
B7H15_RS01325	B7H15_RS01325	-	27	164.2	169.1	0.04	4433.9	9132.29	4.9	0.6581	0.87279
B7H15_RS01330	B7H15_RS01330	-	23	83.1	82.7	-0.01	1910.3	3802.45	-0.4	0.9642	1
B7H15_RS01335	B7H15_RS01335	-	97	213.2	196.6	-0.11	20675.7	38146.3	-16.5	0.0506	0.21075
B7H15_RS01340	B7H15_RS01340	-	69	174.8	165.8	-0.07	12064	22875.8	-9.1	0.2043	0.50498
B7H15_RS01345	B7H15_RS01345	-	11	177.8	126.2	-0.48	1955.5	2775.46	-51.6	0.0011	0.00915
B7H15_RS01350	B7H15_RS01350	-	70	220.6	214.9	-0.04	15440.1	30082	-5.7	0.5052	0.77978
B7H15_RS01355	B7H15_RS01355	-	62	254.3	238.3	-0.09	15769.5	29550.5	-16	0.1537	0.43399
B7H15_RS01360	B7H15_RS01360	-	96	271.9	244	-0.15	26098	46842.5	-27.9	0.0059	0.04024
B7H15_RS01365	B7H15_RS01365	-	145	250.9	269.4	0.1	36387.2	78135	18.5	0.0384	0.17249
B7H15_RS01370	B7H15_RS01370	-	92	0.6	1	0.1	56.5	186.8	0.4	0.4845	0.76944
B7H15_RS01375	B7H15_RS01375	-	64	9.9	9.2	-0.07	632.4	1175.59	-0.7	0.3662	0.68134
B7H15_RS01380	B7H15_RS01380	-	89	3.7	3.9	0.03	331.2	693.79	0.2	0.7437	0.90408
B7H15_RS01385	B7H15_RS01385	-	142	11	10.2	-0.07	1562.2	2907.36	-0.8	0.4049	0.71601
B7H15_RS01390	tarS	-	142	243.2	221.1	-0.13	34531.8	62806.5	-22	0.0024	0.01853
B7H15_RS01395	scdA	-	55	147.5	157.2	0.09	8113.9	17293.5	9.7	0.2282	0.53039
B7H15_RS01400	B7H15_RS01400	-	133	127.2	127.9	0.01	16914.3	34025.6	0.7	0.8847	0.9751
B7H15_RS01405	B7H15_RS01405	-	57	248.8	236.1	-0.07	14179.1	26916.5	-12.6	0.3094	0.63221
B7H15_RS01410	lrgA	-	41	110.3	115.5	0.06	4524.3	9468.98	5.1	0.5581	0.81579
B7H15_RS01415	lrgB	-	68	102	102.1	0	6935.5	13885.8	0.1	0.9866	1
B7H15_RS01420	B7H15_RS01420	-	59	207.1	209.8	0.02	12218.1	24753.1	2.7	0.7641	0.91151
B7H15_RS01430	B7H15_RS01430	-	57	188.9	180.2	-0.07	10767	20541.5	-8.7	0.3368	0.6565
B7H15_RS01435	B7H15_RS01435	-	97	150.6	140.9	-0.09	14606.3	27338.5	-9.7	0.0743	0.27917
B7H15_RS01445	B7H15_RS01445	-	55	200.4	185.6	-0.11	11019.5	20419.8	-14.7	0.2897	0.60554
B7H15_RS01450	B7H15_RS01450	-	17	337.3	287.7	-0.23	5734.6	9781.98	-49.6	0.1028	0.35183
B7H15_RS01455	rbsK	-	67	290.5	258.6	-0.17	19465.6	34649.8	-32	0.0002	0.00197
B7H15_RS01460	rbsD	-	31	176.7	179.7	0.02	5476.7	11141	3	0.7714	0.91566
B7H15_RS01465	rbsU	-	65	143.3	141.7	-0.02	9314.1	18421.5	-1.6	0.8489	0.95715
B7H15_RS01470	B7H15_RS01470	-	75	172.2	171.9	0	12918.3	25780.3	-0.4	0.9637	1
B7H15_RS01475	B7H15_RS01475	-	23	160.1	156.9	-0.03	3681.4	7218.72	-3.1	0.7879	0.92242
B7H15_RS01480	B7H15_RS01480	-	35	123.1	124.3	0.01	4309.9	8697.59	1.1	0.9158	0.98448
B7H15_RS01490	B7H15_RS01490	-	107	221.2	215.1	-0.04	23673.7	46028	-6.2	0.4686	0.76054
B7H15_RS01495	B7H15_RS01495	-	77	173.7	166.6	-0.06	13376	25662.4	-7.1	0.3571	0.67578
B7H15_RS01500	lytM	-	74	312.5	308.1	-0.02	23124	45599.6	-4.4	0.6761	0.87693
B7H15_RS01505	B7H15_RS01505	-	55	238.2	237.2	-0.01	13102.5	26094.1	-1	0.9176	0.98448
B7H15_RS01510	B7H15_RS01510	-	90	267.7	264.6	-0.02	24095.2	47636.2	-3.1	0.7333	0.90072
B7H15_RS01515	B7H15_RS01515	-	112	293.3	280.6	-0.06	32845.2	62855.3	-12.7	0.1452	0.42074
B7H15_RS01520	B7H15_RS01520	-	128	173.1	206.6	0.25	22153.5	52891.5	33.5	0	0
B7H15_RS01525	B7H15_RS01525	-	75	208.3	200.7	-0.05	15622.7	30107	-7.6	0.3188	0.6404
B7H15_RS01530	B7H15_RS01530	-	65	231.5	219.9	-0.07	15046.8	28582.1	-11.6	0.2765	0.58938
B7H15_RS01535	B7H15_RS01535	-	58	259.9	248.1	-0.07	15073.4	28784.1	-11.7	0.3598	0.67723
B7H15_RS01540	esxA	-	12	189	215	0.18	2267.9	5159.83	26	0.3346	0.65495
B7H15_RS01545	esaA	-	237	198.4	205.4	0.05	47017.7	97368.2	7	0.192	0.48786
B7H15_RS01550	essA	-	29	120.1	130.4	0.11	3481.6	7564.51	10.4	0.4356	0.73488
B7H15_RS01555	esaB	-	23	178.6	156.7	-0.18	4106.7	7207.61	-21.9	0.1085	0.36436
B7H15_RS01560	essB	-	118	140.9	141.7	0.01	16626.2	33445.1	0.8	0.8903	0.97628
B7H15_RS01565	essC	-	327	180.9	188	0.05	59163.5	122977	7.1	0.072	0.27309
B7H15_RS01570	esaC	-	27	180.5	195.5	0.11	4874.4	10554.7	14.9	0.362	0.67917
B7H15_RS01575	esxB	-	21	186.2	158.5	-0.23	3911	6658.82	-27.7	0.0355	0.16366
B7H15_RS01580	B7H15_RS01580	-	57	147.2	147	0	8391.9	16761.8	-0.2	0.9813	1
B7H15_RS01585	B7H15_RS01585	-	21	193.7	188.1	-0.04	4067.3	7901.3	-5.6	0.731	0.89987
B7H15_RS01590	B7H15_RS01590	-	124	216.9	230.5	0.09	26896.2	57173.2	13.6	0.121	0.38613
B7H15_RS01595	B7H15_RS01595	-	50	140.5	134.4	-0.06	7025.3	13439.9	-6.1	0.2918	0.60812
B7H15_RS01600	B7H15_RS01600	-	77	147.2	148.1	0.01	11337.5	22800.1	0.8	0.9082	0.98229
B7H15_RS01605	B7H15_RS01605	-	75	206.9	189.9	-0.12	15513.8	28482.2	-17	0.027	0.13397
B7H15_RS01610	B7H15_RS01610	-	25	188	201.7	0.1	4699.4	10087.2	13.8	0.1524	0.43206
B7H15_RS01615	B7H15_RS01615	-	52	227.4	215	-0.08	11822.9	22355.5	-12.4	0.2552	0.56104
B7H15_RS01620	B7H15_RS01620	-	47	263.7	237.4	-0.15	12393.4	22312.4	-26.3	0.0525	0.21641
B7H15_RS01630	B7H15_RS01630	-	44	192.1	185.7	-0.05	8450.5	16344.8	-6.3	0.384	0.69802
B7H15_RS01635	B7H15_RS01635	-	78	164.5	170.2	0.05	12833.7	26555.5	5.7	0.3632	0.68089
B7H15_RS01640	B7H15_RS01640	-	48	238.7	263.3	0.14	11459.8	25277.8	24.6	0.1319	0.40386
B7H15_RS01645	B7H15_RS01645	-	39	195.3	202.3	0.05	7614.9	15782.4	7.1	0.5311	0.79736
B7H15_RS01650	B7H15_RS01650	-	43	192.4	186	-0.05	8275.3	15991.7	-6.5	0.3445	0.6634
B7H15_RS01655	B7H15_RS01655	-	53	297.6	308	0.05	15771.3	32647.9	10.4	0.2475	0.55655
B7H15_RS01660	B7H15_RS01660	-	40	211.6	197.8	-0.1	8465.6	15824.4	-13.8	0.2365	0.54204
B7H15_RS01665	B7H15_RS01665	-	39	244.8	266.9	0.12	9545.7	20814.5	22.1	0.0641	0.25133
B7H15_RS01670	B7H15_RS01670	-	38	277.9	307.6	0.14	10560.3	23379.2	29.7	0.0469	0.20101
B7H15_RS01675	B7H15_RS01675	-	85	182.9	182.2	-0.01	15549.7	30969	-0.8	0.921	0.98608
B7H15_RS01680	brnQ	-	115	214.5	205	-0.06	24671.1	47142.6	-9.6	0.1953	0.49052
B7H15_RS01690	B7H15_RS01690	-	73	188.3	177.3	-0.08	13742.5	25882.7	-11	0.1942	0.48889
B7H15_RS01700	B7H15_RS01700	-	82	186.9	180.9	-0.05	15323.7	29672.1	-5.9	0.4916	0.77153
B7H15_RS01705	B7H15_RS01705	-	55	138.3	140.1	0.02	7608.8	15412	1.8	0.8268	0.94477
B7H15_RS01715	B7H15_RS01715	-	89	199.8	184.2	-0.11	17781.3	32787.7	-15.6	0.0319	0.15003
B7H15_RS01720	B7H15_RS01720	-	89	185	187.2	0.02	16466.1	33313.8	2.1	0.8138	0.93648
B7H15_RS01725	B7H15_RS01725	-	60	119.9	114.4	-0.07	7193.6	13724.9	-5.5	0.3494	0.66851
B7H15_RS01730	B7H15_RS01730	-	112	115.8	117	0.01	12965.2	26203.3	1.2	0.8223	0.94347
B7H15_RS01735	B7H15_RS01735	-	129	195.1	187.3	-0.06	25168.5	48330.6	-7.8	0.1738	0.45915
B7H15_RS01740	B7H15_RS01740	-	57	188.4	176.5	-0.09	10740.8	20116.9	-12	0.2891	0.60519
B7H15_RS01745	B7H15_RS01745	-	64	160.4	160	0	10264.7	20481.7	-0.4	0.9586	1
B7H15_RS01750	B7H15_RS01750	-	65	192.5	201.8	0.07	12513.8	26230.3	9.3	0.4387	0.73677
B7H15_RS01755	B7H15_RS01755	-	47	249.5	79.6	-1.59	11725	7481.31	-169.9	0	0
B7H15_RS01760	B7H15_RS01760	-	109	186.2	186.4	0	20292.3	40637.4	0.2	0.9706	1
B7H15_RS01765	lip2	-	142	173.8	187.4	0.11	24676	53208.8	13.6	0.0648	0.25333
B7H15_RS01770	B7H15_RS01770	-	65	130	123.7	-0.07	8448.4	16078.5	-6.3	0.3446	0.6634
B7H15_RS01775	B7H15_RS01775	-	71	138.8	144.4	0.06	9854.6	20503.5	5.6	0.4076	0.71601
B7H15_RS01780	B7H15_RS01780	-	9	60	77.6	0.35	540	1397.19	17.6	0.1371	0.41101
B7H15_RS01785	B7H15_RS01785	-	76	190.7	186.6	-0.03	14490	28360.8	-4.1	0.6766	0.87693
B7H15_RS01790	B7H15_RS01790	-	18	89.4	77	-0.2	1609	2773.17	-12.4	0.4689	0.76054
B7H15_RS01795	B7H15_RS01795	-	55	264	249.5	-0.08	14518.2	27440.9	-14.5	0.2367	0.54205
B7H15_RS01800	B7H15_RS01800	-	65	260.8	281.2	0.11	16953.4	36561.4	20.4	0.1483	0.42722
B7H15_RS01805	B7H15_RS01805	-	78	131	134	0.03	10217.7	20910.2	3	0.6297	0.85996
B7H15_RS01810	B7H15_RS01810	-	60	118.6	124.9	0.07	7114.2	14993.7	6.4	0.3816	0.69701
B7H15_RS01815	B7H15_RS01815	-	107	97.1	97.4	0	10386.9	20844.1	0.3	0.9553	1
B7H15_RS01820	B7H15_RS01820	-	22	148.2	147	-0.01	3259.8	6466.22	-1.2	0.9326	0.99328
B7H15_RS01825	B7H15_RS01825	-	30	114.7	129.9	0.17	3442.3	7793.31	15.1	0.4516	0.74538
B7H15_RS01830	B7H15_RS01830	-	151	250.3	241.2	-0.05	37797	72855.6	-9.1	0.1993	0.49657
B7H15_RS01840	mepR	-	30	206.6	195	-0.08	6199.2	11699.1	-11.7	0.3584	0.67687
B7H15_RS01845	mepA	MepA (multidrug export protein A)%2C as described originally in Staphylococcus aureus%2C is a MATE transporter shown to be over-expressed after culturing in the presence of tigecycline%2C owing to mutation of its repressor MepR%2C and then to be one of several factors contributing to elevated tigecycline resistance.	127	149.1	157.7	0.08	18929.7	40048.7	8.6	0.1745	0.46013
B7H15_RS01850	B7H15_RS01850	-	38	145.3	163.9	0.17	5519.9	12455.8	18.6	0.2127	0.51441
B7H15_RS01855	glpT	-	110	147.6	148.9	0.01	16232.4	32752	1.3	0.8266	0.94477
B7H15_RS01860	B7H15_RS01860	-	73	153.4	143.2	-0.1	11201.6	20899.9	-10.3	0.1999	0.49762
B7H15_RS01865	B7H15_RS01865	-	69	209.2	207.4	-0.01	14431.8	28618	-1.8	0.8479	0.95715
B7H15_RS01870	B7H15_RS01870	-	37	183.6	190	0.05	6794.3	14063.5	6.4	0.5868	0.83367
B7H15_RS01875	B7H15_RS01875	-	98	232.9	244.3	0.07	22819.7	47873.1	11.4	0.1802	0.46881
B7H15_RS01885	B7H15_RS01885	-	39	95.1	92.2	-0.04	3709.6	7189.11	-2.9	0.6537	0.87279
B7H15_RS01890	B7H15_RS01890	-	61	188.8	160.9	-0.22	11516.4	19634.4	-27.9	0.0027	0.02051
B7H15_RS01895	efeB	-	90	131.4	120.7	-0.12	11829	21728.8	-10.7	0.1445	0.41972
B7H15_RS01900	B7H15_RS01900	-	144	153	148.1	-0.05	22027.3	42640.2	-4.9	0.3359	0.65612
B7H15_RS01905	tatC	-	58	215.1	212.8	-0.02	12475.8	24679.9	-2.3	0.842	0.95397
B7H15_RS01910	B7H15_RS01910	-	16	86.3	95.4	0.14	1381.5	3052.56	9	0.4079	0.71601
B7H15_RS01915	B7H15_RS01915	-	23	354.7	357.7	0.01	8158.6	16454.9	3	0.897	0.97794
B7H15_RS01920	B7H15_RS01920	-	11	39.9	50.3	0.3	438.6	1105.79	10.4	0.3931	0.70505
B7H15_RS01925	B7H15_RS01925	-	69	225.5	229.9	0.03	15562.2	31726.4	4.4	0.7089	0.8878
B7H15_RS01930	B7H15_RS01930	-	70	145.5	132.2	-0.13	10184	18511	-13.3	0.0167	0.09233
B7H15_RS01935	B7H15_RS01935	-	67	469.8	437.7	-0.1	31475.4	58654.2	-32.1	0.0655	0.25464
B7H15_RS01940	B7H15_RS01940	-	113	280.9	259.6	-0.11	31746.1	58671.4	-21.3	0.0109	0.06542
B7H15_RS01945	B7H15_RS01945	-	82	5.7	5.6	-0.01	467.1	919.29	-0.1	0.9265	0.98943
B7H15_RS01950	B7H15_RS01950	-	47	96.4	98.2	0.03	4532.3	9231.5	1.8	0.807	0.93395
B7H15_RS01955	metE	-	167	190.4	196.3	0.04	31800.4	65551.1	5.8	0.3831	0.69766
B7H15_RS01960	B7H15_RS01960	-	131	180.2	170.5	-0.08	23604.3	44660.7	-9.7	0.1236	0.38796
B7H15_RS01965	B7H15_RS01965	-	72	114.5	120	0.06	8247.3	17282.2	5.5	0.4135	0.71879
B7H15_RS01970	B7H15_RS01970	-	86	154	147.3	-0.06	13247.7	25337.7	-6.7	0.2645	0.57516
B7H15_RS01980	B7H15_RS01980	-	56	192.6	199.5	0.05	10787.8	22348.8	6.9	0.4451	0.7418
B7H15_RS01985	B7H15_RS01985	-	87	191.3	183.8	-0.06	16646.8	31983.4	-7.5	0.5753	0.82738
B7H15_RS01990	B7H15_RS01990	-	15	23.7	9.1	-1.02	355.7	274.3	-14.6	0.0038	0.02752
B7H15_RS01995	ychF	-	90	58.6	55.1	-0.08	5269.8	9910.78	-3.5	0.1518	0.43198
B7H15_RS02000	B7H15_RS02000	-	16	236.2	231.7	-0.03	3779.1	7413.01	-4.5	0.6996	0.8869
B7H15_RS02010	rpsF	-	22	0	0	0	0	0	0	1	1
B7H15_RS02015	ssb	-	29	0.1	0.1	-0.02	3.8	3.7	-0.1	0.4626	0.75432
B7H15_RS02020	rpsR	-	24	17.6	18.3	0.04	423.5	879.89	0.7	0.7747	0.91647
B7H15_RS02025	B7H15_RS02025	-	91	182.7	185.4	0.02	16622.2	33737.5	2.7	0.7455	0.90457
B7H15_RS02040	selX	-	60	129.6	138.2	0.09	7776.8	16580.8	8.6	0.2405	0.54629
B7H15_RS02045	B7H15_RS02045	-	34	142.3	124.3	-0.19	4838.8	8450.5	-18	0.0451	0.19449
B7H15_RS02050	B7H15_RS02050	-	35	257	270.7	0.07	8996.2	18946.5	13.6	0.354	0.67181
B7H15_RS02055	B7H15_RS02055	-	23	137.8	143.5	0.06	3169.4	6599.82	5.7	0.6575	0.87279
B7H15_RS02060	B7H15_RS02060	-	24	128.8	122.4	-0.07	3090.3	5872.93	-6.4	0.5347	0.80007
B7H15_RS02065	B7H15_RS02065	-	21	154.1	212.4	0.45	3235.2	8922.1	58.4	0.036	0.16542
B7H15_RS02070	B7H15_RS02070	-	39	151.5	155.3	0.03	5907.9	12115.5	3.8	0.6444	0.86699
B7H15_RS02075	B7H15_RS02075	-	36	172.4	163.6	-0.07	6205.1	11776.5	-8.8	0.5049	0.77974
B7H15_RS02080	B7H15_RS02080	-	53	142.9	150.8	0.07	7575.2	15987.1	7.9	0.4514	0.74538
B7H15_RS02090	ahpF	-	95	146.2	171.8	0.23	13891.5	32645	25.6	0.0004	0.00379
B7H15_RS02095	ahpC	-	37	197.2	261.5	0.4	7296.6	19348.3	64.3	0	0
B7H15_RS02100	B7H15_RS02100	-	50	147.9	145.7	-0.02	7394.5	14565.4	-2.2	0.7372	0.90224
B7H15_RS02105	B7H15_RS02105	-	91	129.6	135.9	0.07	11791.2	24730.3	6.3	0.4311	0.73115
B7H15_RS02110	B7H15_RS02110	-	7	234.4	242	0.05	1641.1	3388.56	7.6	0.8631	0.96232
B7H15_RS02120	B7H15_RS02120	-	47	62.1	54.4	-0.17	2917.2	5114.93	-7.7	0.0875	0.31363
B7H15_RS02125	B7H15_RS02125	-	55	123.9	127.5	0.04	6816.8	14028.1	3.6	0.6293	0.85996
B7H15_RS02130	B7H15_RS02130	-	34	125.8	142.1	0.17	4277.9	9660.59	16.2	0.2697	0.58218
B7H15_RS02135	xpt	-	34	142.8	179.6	0.32	4853.6	12213.1	36.9	0.0113	0.06739
B7H15_RS02140	B7H15_RS02140	-	118	152.9	198.9	0.37	18047	46946	46	0	0
B7H15_RS02145	guaB	-	115	0.9	2.1	0.27	105.7	493.99	1.2	0.0001	0.00102
B7H15_RS02150	guaA	-	110	1	2.3	0.28	107.3	497.5	1.3	0.0582	0.23574
B7H15_RS02155	B7H15_RS02155	-	63	124.1	113.2	-0.13	7819.7	14257.1	-11	0.1508	0.43029
B7H15_RS02160	B7H15_RS02160	-	73	206	176.9	-0.21	15035.3	25824.7	-29.1	0.0016	0.0127
B7H15_RS02165	B7H15_RS02165	-	23	66.6	76.3	0.18	1532.1	3510.06	9.7	0.2222	0.52382
B7H15_RS02175	B7H15_RS02175	-	9	133.9	121.2	-0.14	1204.7	2181.07	-12.7	0.5264	0.79499
B7H15_RS02180	B7H15_RS02180	-	36	223.5	213.2	-0.07	8047.4	15349.4	-10.4	0.4857	0.76944
B7H15_RS02185	B7H15_RS02185	-	67	203.2	202.7	0	13612.6	27159.1	-0.5	0.9559	1
B7H15_RS02190	B7H15_RS02190	-	56	161	165.3	0.04	9018.7	18509.4	4.2	0.6605	0.87343
B7H15_RS02195	B7H15_RS02195	-	72	151.2	158.4	0.07	10883.8	22815	7.3	0.3825	0.69766
B7H15_RS02200	B7H15_RS02200	-	74	147	139.5	-0.07	10875.9	20647.8	-7.5	0.1896	0.48427
B7H15_RS02205	B7H15_RS02205	-	8	29.4	30.2	0.03	235.4	482.49	0.7	0.9204	0.98582
B7H15_RS02210	B7H15_RS02210	-	61	123	127.2	0.05	7505.6	15515.4	4.1	0.6283	0.85996
B7H15_RS02215	B7H15_RS02215	-	65	163.1	159.3	-0.03	10601.2	20708.8	-3.8	0.543	0.8072
B7H15_RS02225	B7H15_RS02225	-	60	148.4	162.3	0.13	8904	19480	13.9	0.242	0.54682
B7H15_RS02235	B7H15_RS02235	-	62	204.7	196.4	-0.06	12694.3	24351.5	-8.4	0.6057	0.84509
B7H15_RS02240	B7H15_RS02240	-	61	111.1	103	-0.1	6777.3	12570.3	-8.1	0.2193	0.52147
B7H15_RS02245	B7H15_RS02245	-	63	202.8	212	0.06	12777.2	26715.8	9.2	0.371	0.68551
B7H15_RS02250	B7H15_RS02250	-	59	124.7	115	-0.11	7356.9	13565	-9.7	0.241	0.54656
B7H15_RS02255	B7H15_RS02255	-	5	26.3	28.6	0.1	131.7	286.5	2.3	1	1
B7H15_RS02260	B7H15_RS02260	-	105	220.7	218.8	-0.01	23169.8	45955.3	-1.8	0.7438	0.90408
B7H15_RS02265	B7H15_RS02265	-	116	191.8	144.1	-0.4	22249.6	33428.9	-47.7	0	0
B7H15_RS02275	B7H15_RS02275	-	116	147.5	152.1	0.04	17105.9	35292.4	4.7	0.3817	0.69701
B7H15_RS02280	spn	-	24	175.7	208.5	0.24	4217.5	10008	32.8	0.1679	0.45079
B7H15_RS02285	lpl1	-	67	143.6	132.5	-0.11	9622.2	17749.3	-11.2	0.2178	0.51916
B7H15_RS02290	lpl2	-	73	207.6	207.3	0	15154	30259.5	-0.3	0.9727	1
B7H15_RS02300	lpl4	-	68	210.1	218.7	0.06	14284.5	29738.7	8.6	0.473	0.76359
B7H15_RS02305	lpl5	-	65	153.6	147.2	-0.06	9982.2	19137.8	-6.4	0.4061	0.71601
B7H15_RS02310	lpl6	-	58	134.6	134.3	0	7806.7	15576.7	-0.3	0.9635	1
B7H15_RS02315	lpl7	-	68	211.8	228.7	0.11	14401.1	31104.7	16.9	0.0867	0.31228
B7H15_RS02320	lpl8	-	66	207.9	213.3	0.04	13720	28157	5.4	0.5956	0.84048
B7H15_RS02325	lpl9	-	60	151.1	151.4	0	9068.1	18166.9	0.3	0.9645	1
B7H15_RS02330	lpl10	-	76	213.1	221.5	0.05	16193	33665	8.4	0.221	0.52191
B7H15_RS02335	B7H15_RS02335	-	110	181.2	185.6	0.03	19934.9	40833	4.4	0.5636	0.81981
B7H15_RS02340	B7H15_RS02340	-	25	241.2	255.5	0.08	6030.1	12775.8	14.3	0.4664	0.75863
B7H15_RS02345	B7H15_RS02345	-	25	383.7	380	-0.01	9592.7	18997.6	-3.8	0.8967	0.97794
B7H15_RS02350	B7H15_RS02350	-	27	337.2	337.6	0	9103.3	18233.1	0.5	0.9816	1
B7H15_RS02355	B7H15_RS02355	-	79	164.6	163.6	-0.01	13001.1	25841.3	-1	0.9016	0.98007
B7H15_RS02365	B7H15_RS02365	-	7	31.2	24.4	-0.3	218.3	340.99	-6.8	0.7782	0.91883
B7H15_RS02370	B7H15_RS02370	-	123	0.1	0.5	0.11	13.3	123.3	0.4	0.0506	0.21075
B7H15_RS02375	B7H15_RS02375	-	167	0.8	1.2	0.1	133.7	404.39	0.4	0.572	0.82475
B7H15_RS02380	B7H15_RS02380	-	31	0.1	0.2	0.05	1.9	14.6	0.2	0.2255	0.52907
B7H15_RS02385	B7H15_RS02385	-	55	170.3	167.8	-0.02	9368.8	18456.7	-2.6	0.7896	0.92242
B7H15_RS02390	B7H15_RS02390	-	59	263.2	274.2	0.06	15530.5	32351.5	10.9	0.4124	0.71879
B7H15_RS02395	B7H15_RS02395	-	54	187.5	196.5	0.07	10125.5	21223.3	9	0.6562	0.87279
B7H15_RS02400	B7H15_RS02400	-	8	350.8	308.2	-0.18	2806.1	4930.44	-42.6	0.1633	0.44526
B7H15_RS02405	B7H15_RS02405	-	121	6	16.5	0.97	724.7	3984.75	10.5	0	0
B7H15_RS02410	B7H15_RS02410	-	62	152.4	142.5	-0.09	9448.1	17676.1	-9.8	0.1871	0.48026
B7H15_RS02415	B7H15_RS02415	-	83	116.6	113.3	-0.04	9677.5	18807.6	-3.3	0.5545	0.81447
B7H15_RS02420	B7H15_RS02420	-	68	165.6	167.5	0.02	11262.4	22783.4	1.9	0.8239	0.94411
B7H15_RS02425	B7H15_RS02425	-	65	210	209.1	-0.01	13648.4	27181.4	-0.9	0.9149	0.98448
B7H15_RS02430	gmpC	-	63	130.5	132.9	0.03	8221	16740.7	2.4	0.7308	0.89987
B7H15_RS02435	aaa	-	96	275.5	246.2	-0.16	26450.6	47263.9	-29.4	0.0652	0.25418
B7H15_RS02440	B7H15_RS02440	-	27	164.8	172.1	0.06	4448.9	9293.18	7.3	0.528	0.79569
B7H15_RS02445	B7H15_RS02445	-	29	125.7	135	0.1	3645.7	7829.21	9.3	0.5597	0.81625
B7H15_RS02450	B7H15_RS02450	-	35	209.8	220.1	0.07	7341.7	15407	10.3	0.4841	0.76944
B7H15_RS02455	B7H15_RS02455	-	69	147.8	147.4	0	10194.9	20336.6	-0.4	0.9629	1
B7H15_RS02460	B7H15_RS02460	-	100	199.9	210.7	0.07	19992.9	42148.3	10.8	0.1505	0.43029
B7H15_RS02465	B7H15_RS02465	-	81	226.7	220.6	-0.04	18359.5	35729.7	-6.1	0.4868	0.76944
B7H15_RS02470	gltB	-	323	152.9	151.5	-0.01	49380.8	97844.1	-1.4	0.6725	0.876
B7H15_RS02475	B7H15_RS02475	-	106	202.5	195.5	-0.05	21464.9	41449.3	-7	0.3169	0.6404
B7H15_RS02480	B7H15_RS02480	-	2	0	0	0	0	0	0	1	1
B7H15_RS02485	treP	-	106	161	166.3	0.05	17062.3	35259.9	5.4	0.5758	0.82768
B7H15_RS02490	treC	-	117	13.3	15.6	0.17	1556.6	3649.45	2.3	0.1933	0.48889
B7H15_RS02495	treR	-	48	227.6	247.9	0.12	10923.2	23795	20.3	0.0958	0.33559
B7H15_RS02500	ffs	-	16	0	0	0	0	0	0	1	1
B7H15_RS02505	B7H15_RS02505	-	6	208.9	174.2	-0.26	1253.5	2090.07	-34.7	0.0072	0.04683
B7H15_RS02510	B7H15_RS02510	-	40	252	230.7	-0.12	10078.4	18453.4	-21.3	0.1136	0.37015
B7H15_RS02515	dnaX	-	117	0.2	0.2	0.01	20.8	49.7	0	0.5093	0.78432
B7H15_RS02520	B7H15_RS02520	-	19	0.2	0.1	-0.03	3.8	3.5	-0.1	0.442	0.73878
B7H15_RS02525	recR	-	50	1.3	6	0.8	66	603.29	4.7	0	0
B7H15_RS02530	B7H15_RS02530	-	9	165.8	193.7	0.22	1492.4	3486.46	27.9	0.0674	0.26058
B7H15_RS02540	B7H15_RS02540	-	79	19.9	33.4	0.63	1569.9	5279.14	13.5	0	0
B7H15_RS02545	B7H15_RS02545	-	155	8.3	14.5	0.55	1283.8	4485.95	6.2	0	0
B7H15_RS02550	rrf	-	8	35.1	52.1	0.51	280.6	833.69	17	0.0125	0.07315
B7H15_RS02555	B7H15_RS02555	-	108	88.2	85.7	-0.04	9530.4	18501.7	-2.6	0.4904	0.77153
B7H15_RS02560	tmk	-	50	0.1	0.2	0.04	3.8	20.8	0.1	0.4853	0.76944
B7H15_RS02565	B7H15_RS02565	-	22	108.7	123	0.17	2392.1	5413.03	14.3	0.4518	0.74538
B7H15_RS02570	B7H15_RS02570	-	78	1.9	1.8	-0.01	145	284.3	0	0.7749	0.91647
B7H15_RS02575	B7H15_RS02575	-	73	185.7	221.7	0.25	13556.4	32365.2	36	0.001	0.00849
B7H15_RS02580	yabA	-	20	70	67.1	-0.06	1400.3	2682.66	-2.9	0.7693	0.91448
B7H15_RS02585	B7H15_RS02585	-	52	217.4	198.4	-0.13	11305.7	20633.2	-19	0.1094	0.36549
B7H15_RS02590	B7H15_RS02590	-	24	143.5	137.9	-0.06	3444.2	6619.92	-5.6	0.6401	0.8662
B7H15_RS02595	rsmI	-	68	208.9	219.4	0.07	14204	29844.8	10.6	0.2516	0.55794
B7H15_RS02600	metG	-	160	7	5.8	-0.15	1123.8	1871.38	-1.2	0.2773	0.59018
B7H15_RS02605	B7H15_RS02605	-	50	79.2	86.4	0.12	3957.7	8638.09	7.2	0.1164	0.37491
B7H15_RS02610	rnmV	-	38	17.3	27.4	0.54	656.9	2086.18	10.2	0.0083	0.05228
B7H15_RS02615	rsmA	-	74	13.2	15.3	0.16	975	2264.87	2.1	0.1696	0.45362
B7H15_RS02620	B7H15_RS02620	-	15	199.2	238.4	0.25	2988.6	7152.73	39.2	0.1474	0.42506
B7H15_RS02625	ispE	-	67	124.9	112.9	-0.14	8371.1	15128.8	-12	0.1616	0.44408
B7H15_RS02630	purR	-	67	319.6	180	-0.81	21411.9	24120.1	-139.6	0	0
B7H15_RS02635	B7H15_RS02635	-	22	163.6	222.1	0.43	3598.5	9772.49	58.5	0.0011	0.00915
B7H15_RS02640	spoVG	-	18	374.6	552.6	0.55	6743.4	19892.5	177.9	0.0001	0.00102
B7H15_RS02645	B7H15_RS02645	-	12	37.6	42.6	0.16	451.7	1022.79	5	0.6631	0.87467
B7H15_RS02650	glmU	-	87	0.7	1.1	0.09	64	189.4	0.4	0.1674	0.45079
B7H15_RS02655	B7H15_RS02655	-	72	0.1	0	-0.02	7.6	3.7	-0.1	0.0236	0.12167
B7H15_RS02665	B7H15_RS02665	-	47	57.5	68.1	0.23	2700.7	6399.62	10.6	0.0537	0.22006
B7H15_RS02670	pth	-	40	0.3	0.1	-0.06	11.3	5.1	-0.2	0.3333	0.65462
B7H15_RS02675	mfd	-	252	160.9	148.5	-0.11	40542.6	74825.5	-12.4	0.0005	0.00458
B7H15_RS02680	B7H15_RS02680	-	153	194.6	198.2	0.03	29777.7	60645.3	3.6	0.5168	0.78941
B7H15_RS02685	B7H15_RS02685	-	88	220.2	197.8	-0.15	19373.9	34819.9	-22.3	0.0053	0.03641
B7H15_RS02690	B7H15_RS02690	-	23	68.5	70.5	0.04	1575.3	3241.16	2	0.8159	0.93767
B7H15_RS02695	B7H15_RS02695	-	19	0.5	0	-0.14	9.4	0	-0.5	0.3344	0.65495
B7H15_RS02700	B7H15_RS02700	-	28	111.8	100	-0.15	3129.7	5597.64	-11.8	0.4061	0.71601
B7H15_RS02705	tilS	-	123	0.9	0.2	-0.18	111.2	55.7	-0.7	0.0642	0.25133
B7H15_RS02710	hpt	-	56	0.9	0.6	-0.07	49	66.5	-0.3	0.2624	0.57193
B7H15_RS02715	ftsH	-	146	21.8	19.9	-0.1	3177.1	5806.02	-1.9	0.4094	0.71638
B7H15_RS02720	hslO	-	54	173.3	176.7	0.03	9359.5	19078.7	3.3	0.75	0.90575
B7H15_RS02725	cysK	-	70	126.5	64.9	-0.91	8855.3	9089.59	-61.6	0	0
B7H15_RS02730	folP	-	59	2	2.6	0.1	120.5	302.2	0.5	0.7382	0.90224
B7H15_RS02735	folB	-	31	0.2	0.2	0	7.5	14.9	0	1	1
B7H15_RS02740	folK	-	35	0.2	0.1	-0.02	5.7	6	-0.1	0.8544	0.95984
B7H15_RS02745	B7H15_RS02745	-	8	47	60.5	0.33	376.3	968.69	13.5	0.2755	0.58814
B7H15_RS02750	lysS	-	111	0.2	0.1	-0.04	26.5	24.6	-0.1	0.1857	0.47798
B7H15_RS02755	rrf	-	7	55.4	87.3	0.61	387.7	1221.78	31.9	0.0004	0.00379
B7H15_RS02760	B7H15_RS02760	-	2	42.4	83.2	0.9	84.7	333	40.9	0.3414	0.66165
B7H15_RS02765	B7H15_RS02765	-	4	39.1	55.7	0.46	156.2	445.29	16.6	0.331	0.65318
B7H15_RS02770	B7H15_RS02770	-	4	0	2	0.49	0	16.1	2	0.441	0.73815
B7H15_RS02775	B7H15_RS02775	-	3	13.8	20.6	0.45	41.4	123.6	6.8	0.1135	0.37015
B7H15_RS02780	B7H15_RS02780	-	2	0	0	0	0	0	0	1	1
B7H15_RS02785	B7H15_RS02785	-	5	16.6	36.5	0.94	82.8	364.6	19.9	0.3296	0.65278
B7H15_RS02790	B7H15_RS02790	-	2	124.2	136.6	0.13	248.4	546.39	12.4	0.3299	0.65278
B7H15_RS02795	B7H15_RS02795	-	2	52.7	65.8	0.3	105.4	263.3	13.1	0.8883	0.97567
B7H15_RS02800	B7H15_RS02800	-	78	18.9	33.8	0.7	1477.5	5274.44	14.9	0	0
B7H15_RS02805	B7H15_RS02805	-	5	13.6	13	-0.05	67.8	129.6	-0.6	1	1
B7H15_RS02810	B7H15_RS02810	-	155	8.6	14.2	0.5	1336.4	4405.65	5.6	0	0
B7H15_RS02815	rrf	-	8	30.4	55.6	0.78	242.8	889.59	25.2	0.002	0.01562
B7H15_RS02820	B7H15_RS02820	-	78	19.9	33.5	0.63	1549.4	5231.54	13.7	0	0
B7H15_RS02825	B7H15_RS02825	-	155	8.2	15	0.6	1268.9	4645.55	6.8	0	0
B7H15_RS02830	rrf	-	8	36.2	54.9	0.54	289.8	877.79	18.6	0.0202	0.10724
B7H15_RS02835	B7H15_RS02835	-	124	65.1	70.2	0.1	8078.3	17398.3	5	0.218	0.51916
B7H15_RS02840	pdxS	-	63	1.6	19.8	1.92	98.1	2497.37	18.3	0	0
B7H15_RS02845	pdxT	-	58	30.4	137.4	2.01	1763.7	15943.5	107	0	0
B7H15_RS02850	B7H15_RS02850	-	106	174.5	194.4	0.15	18499	41204.7	19.8	0.0067	0.04429
B7H15_RS02855	B7H15_RS02855	-	36	48.1	65.5	0.41	1731.3	4718.84	17.4	0.0005	0.00458
B7H15_RS02860	B7H15_RS02860	-	30	70.9	77.5	0.12	2126.9	4651.35	6.6	0.4359	0.73488
B7H15_RS02865	B7H15_RS02865	-	86	214.5	216	0.01	18449.1	37157.1	1.5	0.8682	0.96417
B7H15_RS02870	B7H15_RS02870	-	181	28.5	23.2	-0.25	5164.8	8412.1	-5.3	0.0001	0.00102
B7H15_RS02875	radA	-	92	138.2	159.5	0.2	12711.3	29352.6	21.4	0.0013	0.01056
B7H15_RS02880	B7H15_RS02880	-	106	189.2	179.4	-0.08	20058.5	38026.5	-9.9	0.1593	0.43992
B7H15_RS02885	gltX	-	99	0	0.1	0.02	3.8	24.8	0.1	0.1262	0.39304
B7H15_RS02895	cysE	-	43	0.8	0.3	-0.12	33.9	27	-0.5	0.0235	0.12153
B7H15_RS02900	cysS	-	120	0.8	1.2	0.08	101.7	285.8	0.3	0.3502	0.66898
B7H15_RS02905	B7H15_RS02905	-	41	73.4	76.3	0.05	3009.6	6255.62	2.9	0.5846	0.83264
B7H15_RS02910	rlmB	-	56	72.5	119.8	0.69	4059.4	13414.9	47.3	0	0
B7H15_RS02915	B7H15_RS02915	-	38	319.3	330.7	0.05	12131.6	25136.8	11.5	0.5237	0.7924
B7H15_RS02920	B7H15_RS02920	-	52	193.1	212.1	0.13	10038.9	22063	19.1	0.1639	0.44646
B7H15_RS02925	rpmG	-	11	8	4.4	-0.48	88.5	96.1	-3.7	0.0295	0.14159
B7H15_RS02930	secE	-	18	22	21.3	-0.04	395.2	766.59	-0.7	0.8477	0.95715
B7H15_RS02935	nusG	-	39	48.2	74.2	0.57	1880.1	5784.53	26	0	0
B7H15_RS02940	rplK	-	30	0	0	0.01	0	1.7	0	1	1
B7H15_RS02945	rplA	-	50	1.1	0.5	-0.15	54.6	50.9	-0.6	0.3634	0.68089
B7H15_RS02950	rplJ	-	40	0	0.1	0	1.9	5.1	0	1	1
B7H15_RS02955	rplL	-	25	0.2	0	-0.06	5.7	0	-0.2	0.035	0.16189
B7H15_RS02960	B7H15_RS02960	-	40	156.7	147.6	-0.08	6267.2	11808.8	-9.1	0.4928	0.77297
B7H15_RS02965	rpoB	-	256	0.4	0.5	0.03	92.3	241.2	0.1	0.446	0.74209
B7H15_RS02970	rpoC	-	258	0.8	1	0.03	216.6	503.09	0.1	0.6527	0.87279
B7H15_RS02975	B7H15_RS02975	-	20	3.5	3.9	0.07	69.6	155.2	0.4	0.6713	0.876
B7H15_RS02980	rpsL	-	33	0	0	0	0	0	0	1	1
B7H15_RS02985	rpsG	-	38	0.8	1.1	0.07	30.2	82.5	0.3	0.3053	0.628
B7H15_RS02990	fusA	-	134	0.1	0.2	0.05	7.6	64.2	0.2	0.0726	0.27463
B7H15_RS02995	tuf	-	73	0.2	0.2	0.01	15.1	35.3	0	0.5076	0.78219
B7H15_RS03000	B7H15_RS03000	-	89	127.4	116.2	-0.13	11335.8	20689.5	-11.1	0.1419	0.41649
B7H15_RS03005	B7H15_RS03005	-	94	53.5	77.7	0.5	5027	14601.8	24.2	0	0
B7H15_RS03010	hchA	-	68	198.1	197.1	-0.01	13469.9	26806.8	-1	0.9085	0.98229
B7H15_RS03015	B7H15_RS03015	-	149	136.6	122.6	-0.15	20348.7	36547.6	-13.9	0.0271	0.13397
B7H15_RS03020	B7H15_RS03020	-	82	137.5	294.3	1.07	11278.8	48271.4	156.8	0	0
B7H15_RS03025	B7H15_RS03025	-	91	0.4	0.7	0.08	32.1	122.2	0.3	0.2075	0.50841
B7H15_RS03035	B7H15_RS03035	-	55	172.8	165	-0.06	9504.1	18148.4	-7.8	0.4275	0.72844
B7H15_RS03040	B7H15_RS03040	-	51	126.2	124.6	-0.02	6434.9	12710.6	-1.6	0.8866	0.97539
B7H15_RS03045	B7H15_RS03045	-	61	180.8	161	-0.16	11028.7	19636.3	-19.8	0.014	0.08058
B7H15_RS03050	tadA	-	37	36.5	58.5	0.61	1351.3	4326.85	21.9	0	0
B7H15_RS03055	B7H15_RS03055	-	67	142.6	153.3	0.1	9553.1	20547.5	10.8	0.1922	0.48786
B7H15_RS03060	B7H15_RS03060	-	44	22.3	34.4	0.53	982.4	3030.46	12.1	0.001	0.00849
B7H15_RS03070	sdrC	-	218	138.4	134.9	-0.04	30165.4	58831.4	-3.4	0.3705	0.68551
B7H15_RS03075	sdrD	-	335	122.7	114.5	-0.1	41105.1	76713.4	-8.2	0.0031	0.02305
B7H15_RS03080	sdrE	-	254	115.7	118.3	0.03	29382.4	60082.7	2.6	0.4328	0.73213
B7H15_RS03085	B7H15_RS03085	-	118	160.3	153.1	-0.06	18916.2	36140.8	-7.2	0.2277	0.53039
B7H15_RS03090	B7H15_RS03090	-	137	162	167.5	0.05	22191.7	45904.1	5.6	0.3069	0.62929
B7H15_RS03095	folE2	-	69	0.1	0.1	0	7.6	13.1	0	0.831	0.94665
B7H15_RS03100	bshB2	-	45	57.6	65	0.16	2591.6	5853.53	7.4	0.2507	0.55794
B7H15_RS03105	B7H15_RS03105	-	26	155.4	160	0.04	4040.8	8317.8	4.5	0.7402	0.90247
B7H15_RS03110	nagB	-	63	152.5	140.5	-0.11	9605.8	17702	-12	0.0984	0.34263
B7H15_RS03115	hxlA	-	54	154.5	167.4	0.11	8341.1	18084.5	13	0.2179	0.51916
B7H15_RS03120	hxlB	-	32	116.7	115.8	-0.01	3733.9	7408.71	-0.9	0.9189	0.98496
B7H15_RS03125	B7H15_RS03125	-	50	154.9	157	0.02	7742.7	15700	2.1	0.7475	0.90457
B7H15_RS03130	B7H15_RS03130	-	129	233.3	260.8	0.16	30091.6	67281.6	27.5	0.0049	0.03417
B7H15_RS03140	B7H15_RS03140	-	113	159.5	152.9	-0.06	18026	34559.6	-6.6	0.2364	0.54204
B7H15_RS03145	B7H15_RS03145	-	75	115.3	106.3	-0.11	8644.1	15947.5	-8.9	0.1099	0.36629
B7H15_RS03150	B7H15_RS03150	-	34	141.7	123.4	-0.19	4817.8	8392.71	-18.3	0.1019	0.35046
B7H15_RS03155	B7H15_RS03155	-	22	92	87.8	-0.06	2025	3862.65	-4.3	0.6518	0.87279
B7H15_RS03160	vraX	-	14	140.5	150.6	0.1	1966.8	4217.65	10.1	0.5144	0.78677
B7H15_RS03165	thiD	-	62	299.3	327.5	0.13	18557	40605.2	28.2	0.0928	0.32796
B7H15_RS03170	B7H15_RS03170	-	52	242	260.9	0.11	12585.1	27128.7	18.8	0.1126	0.36947
B7H15_RS03175	B7H15_RS03175	-	24	680.6	649.4	-0.07	16334.1	31171.2	-31.2	0.2238	0.52671
B7H15_RS03180	B7H15_RS03180	-	35	219	213.2	-0.04	7663.6	14921.4	-5.8	0.7044	0.8878
B7H15_RS03185	B7H15_RS03185	-	130	242.9	216.4	-0.16	31571.4	56260.9	-26.5	0	0
B7H15_RS03190	B7H15_RS03190	-	41	133	144.2	0.11	5452.5	11827.4	11.2	0.2698	0.58218
B7H15_RS03195	B7H15_RS03195	-	59	170.9	144.2	-0.24	10080.3	17013.4	-26.7	0.0156	0.08728
B7H15_RS03205	B7H15_RS03205	-	60	0.4	0.2	-0.06	24.6	22.3	-0.2	0.0898	0.31943
B7H15_RS03210	pta	-	52	0	0.2	0.05	1.9	21.4	0.2	0.5304	0.79736
B7H15_RS03215	B7H15_RS03215	-	60	0.1	0.1	0.01	3.8	11.4	0	0.7552	0.90818
B7H15_RS03220	mvk	-	65	0.1	0.1	0.01	5.7	14.3	0	0.846	0.95652
B7H15_RS03225	mvaD	-	62	2.9	5.8	0.44	182.6	715.19	2.8	0.1145	0.37169
B7H15_RS03230	B7H15_RS03230	-	91	0.1	0	-0.01	7.6	6.9	0	0.3297	0.65278
B7H15_RS03235	B7H15_RS03235	-	18	104.2	80.8	-0.35	1874.7	2909.86	-23.3	0.0652	0.25418
B7H15_RS03240	B7H15_RS03240	-	123	118.8	125.5	0.08	14607.9	30878.4	6.8	0.2212	0.52191
B7H15_RS03245	B7H15_RS03245	-	31	188.1	236.1	0.32	5830.7	14639.3	48	0.0007	0.00619
B7H15_RS03250	B7H15_RS03250	-	6	145.2	185.3	0.34	871.4	2224.07	40.1	0.1759	0.46296
B7H15_RS03255	B7H15_RS03255	-	109	144.1	151.9	0.07	15705.8	33105.3	7.8	0.2369	0.54207
B7H15_RS03260	B7H15_RS03260	-	82	161	152.6	-0.07	13202.4	25027.1	-8.4	0.2378	0.5428
B7H15_RS03265	B7H15_RS03265	-	74	205.1	208.4	0.02	15178.7	30840.9	3.3	0.7635	0.91151
B7H15_RS03270	B7H15_RS03270	-	60	177	187.7	0.08	10618.8	22518.5	10.7	0.2176	0.51916
B7H15_RS03275	B7H15_RS03275	-	72	152.5	157.7	0.05	10979.4	22707.3	5.2	0.4776	0.76498
B7H15_RS03280	B7H15_RS03280	-	15	248.3	263.1	0.08	3724.6	7892.71	14.8	0.7251	0.89614
B7H15_RS03285	B7H15_RS03285	-	75	105.4	108.7	0.04	7904.4	16306.9	3.3	0.5177	0.78941
B7H15_RS03290	B7H15_RS03290	-	68	93.6	95.9	0.03	6365.3	13038.4	2.3	0.688	0.88041
B7H15_RS03310	B7H15_RS03310	-	61	123.1	134.2	0.12	7507.4	16374	11.1	0.1233	0.38746
B7H15_RS03315	B7H15_RS03315	-	71	179.7	202.4	0.17	12757.9	28735.7	22.7	0.0115	0.06801
B7H15_RS03320	B7H15_RS03320	-	67	152	174	0.19	10185.5	23312.9	22	0.0237	0.12167
B7H15_RS03330	B7H15_RS03330	-	74	155.7	158.5	0.02	11519.8	23452.5	2.8	0.7127	0.88851
B7H15_RS03335	B7H15_RS03335	-	70	144.2	149.1	0.05	10097.1	20872	4.8	0.5473	0.80915
B7H15_RS03340	B7H15_RS03340	-	42	109.7	101.2	-0.11	4607.4	8497.7	-8.5	0.2072	0.50812
B7H15_RS03345	B7H15_RS03345	-	46	184.5	197.1	0.09	8487.7	18132.8	12.6	0.3233	0.64453
B7H15_RS03350	B7H15_RS03350	-	107	140.9	127.2	-0.14	15073.5	27212.8	-13.7	0.0332	0.15382
B7H15_RS03355	B7H15_RS03355	-	42	124.6	106.7	-0.21	5234.1	8966.19	-17.9	0.0202	0.10724
B7H15_RS03360	adhP	-	76	148.9	147.4	-0.01	11318.3	22407.9	-1.5	0.8565	0.96026
B7H15_RS03365	B7H15_RS03365	-	10	227.5	281.5	0.3	2275.3	5630.84	54	0.1384	0.4127
B7H15_RS03370	B7H15_RS03370	-	31	23.6	27.3	0.17	732.1	1689.68	3.6	0.42	0.72332
B7H15_RS03375	argS	-	137	0.4	0.8	0.12	49.1	223.5	0.5	0.2351	0.54015
B7H15_RS03390	B7H15_RS03390	-	60	239.4	234.2	-0.03	14363.5	28107	-5.2	0.6368	0.86326
B7H15_RS03395	B7H15_RS03395	-	73	192.9	198.8	0.04	14083.1	29025.9	5.9	0.4049	0.71601
B7H15_RS03400	B7H15_RS03400	-	99	142.2	143.9	0.02	14081.5	28498.4	1.7	0.7824	0.92094
B7H15_RS03405	B7H15_RS03405	-	61	148	141.6	-0.06	9030.5	17274	-6.5	0.4035	0.71538
B7H15_RS03410	B7H15_RS03410	-	63	189.7	197.9	0.06	11949.1	24934.5	8.2	0.3436	0.66316
B7H15_RS03415	B7H15_RS03415	-	47	144.6	157.5	0.12	6798	14806.2	12.9	0.1787	0.46682
B7H15_RS03420	B7H15_RS03420	-	78	115.5	69.1	-0.7	9005.3	10778.6	-46.4	0	0
B7H15_RS03425	B7H15_RS03425	-	72	121.9	110.2	-0.14	8774.2	15862.5	-11.7	0.0242	0.12311
B7H15_RS03430	sarA	-	29	13.8	17.6	0.27	399.1	1023.09	3.9	0.1717	0.45532
B7H15_RS03440	B7H15_RS03440	-	52	277.8	285.6	0.04	14446.6	29701.4	7.8	0.6019	0.84397
B7H15_RS03445	B7H15_RS03445	-	50	385.1	369	-0.06	19253.2	36904.2	-16	0.329	0.65278
B7H15_RS03450	B7H15_RS03450	-	42	321.6	340.1	0.08	13505.3	28564.9	18.5	0.1669	0.45069
B7H15_RS03455	B7H15_RS03455	-	51	152.4	161.9	0.08	7772.8	16509.6	9.5	0.173	0.45834
B7H15_RS03460	B7H15_RS03460	-	83	87.5	84.8	-0.04	7264.5	14076.7	-2.7	0.6268	0.85996
B7H15_RS03465	B7H15_RS03465	-	167	144.4	147.9	0.03	24110.2	49414.9	3.6	0.5276	0.79569
B7H15_RS03470	B7H15_RS03470	-	134	121.4	127.7	0.07	16266.7	34234.1	6.3	0.2265	0.52907
B7H15_RS03475	B7H15_RS03475	-	201	106.5	101.6	-0.07	21404.3	40827.5	-4.9	0.1264	0.39323
B7H15_RS03480	B7H15_RS03480	-	43	150.3	153	0.03	6461	13159.4	2.8	0.7233	0.8955
B7H15_RS03485	B7H15_RS03485	-	24	158.4	144.7	-0.13	3801.7	6947.81	-13.7	0.2655	0.576
B7H15_RS03490	B7H15_RS03490	-	102	211.7	206.5	-0.04	21594.3	42126.8	-5.2	0.5222	0.79209
B7H15_RS03495	B7H15_RS03495	-	93	87.9	83.8	-0.06	8173.6	15588.6	-4.1	0.3911	0.70345
B7H15_RS03500	B7H15_RS03500	-	31	86.3	89	0.04	2674.4	5518.73	2.7	0.7438	0.90408
B7H15_RS03505	B7H15_RS03505	-	32	104.5	91.4	-0.18	3342.7	5852.02	-13	0.5522	0.81337
B7H15_RS03510	B7H15_RS03510	-	28	46.3	42.8	-0.1	1296.7	2398.67	-3.5	0.494	0.77297
B7H15_RS03515	mnhC2	-	39	254	274	0.11	9907.3	21375.8	20	0.138	0.41268
B7H15_RS03520	mnhD2	-	149	126.2	129.6	0.04	18810.9	38606.9	3.3	0.528	0.79569
B7H15_RS03525	mnhE2	-	51	109.7	107.7	-0.03	5597	10988	-2	0.7063	0.8878
B7H15_RS03530	mnhF2	-	24	179.2	172.7	-0.05	4300.5	8289.2	-6.5	0.6428	0.86699
B7H15_RS03535	mnhG2	-	36	140.9	142.3	0.01	5074	10247.6	1.4	0.9466	0.9986
B7H15_RS03540	B7H15_RS03540	-	185	191	179.2	-0.09	35331.9	66289.8	-11.8	0.0311	0.1475
B7H15_RS03545	B7H15_RS03545	-	77	54.6	80.7	0.52	4204.6	12426.7	26.1	0	0
B7H15_RS03550	B7H15_RS03550	-	92	59.7	79.6	0.39	5495.6	14642.5	19.8	0	0
B7H15_RS03555	B7H15_RS03555	-	63	111.5	149.3	0.41	7025.6	18813.5	37.8	0.0001	0.00102
B7H15_RS03560	B7H15_RS03560	-	60	68.6	39.6	-0.72	4114.1	4752.74	-29	0	0
B7H15_RS03565	B7H15_RS03565	-	80	203.9	214.2	0.07	16311.8	34264.8	10.3	0.2195	0.52147
B7H15_RS03570	B7H15_RS03570	-	64	0.3	0.2	-0.01	17	30.1	0	0.9033	0.98024
B7H15_RS03575	tagH	-	56	0.1	0.1	0	3.8	7.7	0	1	1
B7H15_RS03580	tagG	-	78	0.2	0.2	0	13.2	24.6	0	0.9132	0.98448
B7H15_RS03585	B7H15_RS03585	-	106	0.2	0.1	-0.04	20.8	14.5	-0.1	0.0237	0.12167
B7H15_RS03590	B7H15_RS03590	-	100	219	223	0.03	21897.3	44595.2	4	0.6187	0.85583
B7H15_RS03595	tagD	-	28	14.1	10.7	-0.28	395.2	600.89	-3.4	0.5218	0.79209
B7H15_RS03600	pbp4	-	114	177.7	208.8	0.23	20252.5	47600.5	31.1	0.0001	0.00102
B7H15_RS03605	B7H15_RS03605	-	147	16.1	120.9	2.58	2363.8	35550.1	104.8	0	0
B7H15_RS03610	B7H15_RS03610	-	103	136.1	129.8	-0.07	14020.7	26730.2	-6.4	0.208	0.50899
B7H15_RS03615	B7H15_RS03615	-	9	76.5	81.5	0.09	688.7	1466.78	5	0.4603	0.75188
B7H15_RS03620	B7H15_RS03620	-	70	217.7	217.9	0	15238.8	30501.2	0.2	0.9899	1
B7H15_RS03625	B7H15_RS03625	-	55	116.6	14.2	-2.66	6412.1	1559.88	-102.4	0	0
B7H15_RS03630	B7H15_RS03630	-	94	138.1	144.5	0.06	12984.2	27169	6.4	0.3665	0.68134
B7H15_RS03635	B7H15_RS03635	-	96	207.8	204.1	-0.03	19949.9	39195.8	-3.7	0.6528	0.87279
B7H15_RS03640	dhaK	-	78	123.6	122.8	-0.01	9641.5	19160.1	-0.8	0.9028	0.98007
B7H15_RS03645	dhaL	-	40	258.2	264.3	0.03	10328.5	21147	6.1	0.5781	0.82843
B7H15_RS03650	B7H15_RS03650	-	22	97.3	86.7	-0.16	2139.9	3813.55	-10.6	0.4276	0.72844
B7H15_RS03655	B7H15_RS03655	-	41	7.3	7.2	-0.01	297.4	588.19	-0.1	0.8855	0.9751
B7H15_RS03660	B7H15_RS03660	-	122	327.2	305.1	-0.1	39922	74451.3	-22.1	0.0401	0.17757
B7H15_RS03665	B7H15_RS03665	-	89	144.2	141.7	-0.02	12831.5	25225.2	-2.5	0.6834	0.87946
B7H15_RS03675	B7H15_RS03675	-	52	173.5	187.5	0.11	9022.5	19504.4	14	0.2337	0.54015
B7H15_RS03680	B7H15_RS03680	-	37	168.7	149.2	-0.17	6240.9	11041.2	-19.5	0.1114	0.36822
B7H15_RS03685	graX	-	76	157.1	121.3	-0.36	11939.8	18431.7	-35.8	0	0
B7H15_RS03690	graR	-	52	64.2	9	-2.3	3337	939.59	-55.1	0	0
B7H15_RS03695	graS	-	94	56.8	6.5	-2.42	5339.5	1229.98	-50.3	0	0
B7H15_RS03700	vraF	-	67	53.1	8.6	-2.1	3555.5	1146.58	-44.5	0	0
B7H15_RS03705	vraG	-	194	75.8	10.2	-2.41	14713.7	3961.04	-65.6	0	0
B7H15_RS03710	B7H15_RS03710	-	47	98.9	140.1	0.48	4650.5	13172.5	41.2	0	0
B7H15_RS03715	B7H15_RS03715	-	69	86.1	87.9	0.03	5942.1	12128.1	1.8	0.6673	0.876
B7H15_RS03720	B7H15_RS03720	-	61	297.1	294.6	-0.01	18126	35937.5	-2.6	0.8514	0.95804
B7H15_RS03725	B7H15_RS03725	-	71	108.1	107.2	-0.01	7675	15223.8	-0.9	0.9018	0.98007
B7H15_RS03735	sarX	-	41	126.9	127.8	0.01	5203.9	10482.5	0.9	0.9351	0.99373
B7H15_RS03740	B7H15_RS03740	-	43	236.6	248.2	0.07	10174.1	21345.8	11.6	0.3482	0.66758
B7H15_RS03745	B7H15_RS03745	-	37	176.1	172.9	-0.03	6517.5	12792.2	-3.3	0.7256	0.89637
B7H15_RS03750	B7H15_RS03750	-	11	82	77.1	-0.08	901.5	1695.88	-4.9	0.6999	0.8869
B7H15_RS03755	B7H15_RS03755	-	63	155.4	239	0.6	9792.2	30108.1	83.5	0	0
B7H15_RS03760	B7H15_RS03760	-	62	40.9	16.5	-1.09	2533.3	2050.78	-24.3	0	0
B7H15_RS03770	B7H15_RS03770	-	116	141.7	133.4	-0.08	16439.5	30942.1	-8.3	0.0795	0.29319
B7H15_RS03775	B7H15_RS03775	-	50	192.9	201.7	0.06	9643.5	20167.2	8.8	0.4286	0.72844
B7H15_RS03780	B7H15_RS03780	-	68	137.3	125.3	-0.13	9335.2	17045.8	-11.9	0.0835	0.30354
B7H15_RS03785	B7H15_RS03785	-	44	147.2	150.5	0.03	6478.3	13247.7	3.3	0.7839	0.92094
B7H15_RS03790	B7H15_RS03790	-	24	38.6	50.5	0.35	926	2424.87	11.9	0.2359	0.54155
B7H15_RS03795	B7H15_RS03795	-	28	170.1	187.8	0.14	4761.8	10516.1	17.7	0.4096	0.71638
B7H15_RS03800	B7H15_RS03800	-	43	100.8	89.6	-0.16	4334.6	7708.61	-11.2	0.3665	0.68134
B7H15_RS03805	B7H15_RS03805	-	41	188	162	-0.21	7708.9	13282	-26	0.1585	0.43842
B7H15_RS03810	B7H15_RS03810	-	31	196.2	211.9	0.11	6080.7	13138.7	15.8	0.3463	0.66576
B7H15_RS03815	B7H15_RS03815	-	48	133.8	150	0.16	6421.6	14402.4	16.2	0.2258	0.52907
B7H15_RS03820	B7H15_RS03820	-	74	253.2	275.3	0.12	18735.8	40751.5	22.2	0.0254	0.12759
B7H15_RS03825	B7H15_RS03825	-	147	148.2	150.9	0.03	21778.7	44356	2.7	0.6635	0.87478
B7H15_RS03830	B7H15_RS03830	-	155	110.2	106	-0.05	17086.4	32869.9	-4.2	0.2647	0.57516
B7H15_RS03835	mgrA	-	36	109.7	134.2	0.28	3950.4	9663.28	24.5	0.0434	0.18831
B7H15_RS03840	B7H15_RS03840	-	71	145.1	112.6	-0.35	10300.5	15984.9	-32.5	0	0
B7H15_RS03845	B7H15_RS03845	-	63	196.1	192.2	-0.03	12355.3	24211.9	-4	0.6571	0.87279
B7H15_RS03850	B7H15_RS03850	-	31	211.9	255	0.26	6568.3	15809.4	43.1	0.0253	0.12732
B7H15_RS03855	B7H15_RS03855	-	139	144.8	146.9	0.02	20122.8	40836	2.1	0.6774	0.87715
B7H15_RS03860	B7H15_RS03860	-	98	152	146	-0.06	14898.6	28620.8	-6	0.2989	0.62015
B7H15_RS03865	B7H15_RS03865	-	34	281.1	301	0.1	9557	20465.5	19.9	0.1526	0.43206
B7H15_RS03870	B7H15_RS03870	-	63	213	214	0.01	13418.8	26964.7	1	0.9158	0.98448
B7H15_RS03875	B7H15_RS03875	-	28	243.9	234.8	-0.05	6829.9	13148.5	-9.1	0.4444	0.74146
B7H15_RS03880	norA	-	101	215.9	207.7	-0.05	21804.8	41961	-8.2	0.3156	0.6404
B7H15_RS03885	B7H15_RS03885	-	43	396.4	463.6	0.22	17043.8	39866.9	67.2	0.0008	0.00699
B7H15_RS03890	ybaK	-	30	85.8	94.4	0.13	2572.6	5664.62	8.7	0.2746	0.58754
B7H15_RS03895	B7H15_RS03895	-	65	275.2	307.1	0.16	17884.8	39918.3	31.9	0.0524	0.21631
B7H15_RS03900	pfkB	-	65	140.5	146.5	0.06	9133.1	19049.4	6	0.3314	0.65318
B7H15_RS03905	B7H15_RS03905	-	141	121.9	120.3	-0.02	17186.7	33932.1	-1.6	0.7641	0.91151
B7H15_RS03910	nagA	-	87	190.5	120	-0.65	16571.3	20872.5	-70.5	0	0
B7H15_RS03915	B7H15_RS03915	-	116	145.8	109.3	-0.4	16910.2	25363.1	-36.5	0	0
B7H15_RS03920	B7H15_RS03920	-	71	67.7	79.5	0.22	4806.6	11295.1	11.8	0.0166	0.09214
B7H15_RS03925	csbB	-	93	191.5	196.2	0.03	17811.2	36488.5	4.7	0.5557	0.81482
B7H15_RS03930	saeS	-	107	347.6	367.9	0.08	37196.7	78724.1	20.2	0.1194	0.38293
B7H15_RS03935	saeR	-	63	152.1	183.6	0.26	9583.5	23133.8	31.5	0.0011	0.00915
B7H15_RS03940	B7H15_RS03940	-	43	178.8	179.2	0	7687.9	15407.6	0.4	0.9762	1
B7H15_RS03945	B7H15_RS03945	-	34	129.1	110.5	-0.22	4390.9	7512.71	-18.7	0.0316	0.14912
B7H15_RS03950	B7H15_RS03950	-	70	138.2	187.4	0.43	9675.5	26236.6	49.2	0	0
B7H15_RS03955	queE	-	55	89.1	106.3	0.24	4899.4	11696	17.2	0.0027	0.02051
B7H15_RS03960	queD	-	29	186.1	188.7	0.02	5396.1	10942.9	2.6	0.9002	0.98007
B7H15_RS03965	queC	-	51	162.2	171.4	0.08	8271.2	17478	9.2	0.3883	0.70238
B7H15_RS03970	B7H15_RS03970	-	51	244.8	224.7	-0.12	12483.4	22923.1	-20	0.0965	0.33727
B7H15_RS03975	B7H15_RS03975	-	107	158.6	157.2	-0.01	16971.9	33634.4	-1.4	0.8147	0.93667
B7H15_RS03980	B7H15_RS03980	-	50	155.5	156.3	0.01	7772.7	15629.8	0.8	0.9115	0.98448
B7H15_RS03985	B7H15_RS03985	-	24	313.1	299	-0.07	7514.9	14351.7	-14.1	0.2771	0.59018
B7H15_RS03990	B7H15_RS03990	-	65	111.9	114.5	0.03	7272.2	14884.2	2.6	0.6901	0.88085
B7H15_RS03995	B7H15_RS03995	-	81	228.6	235.2	0.04	18518.9	38099.1	6.6	0.5349	0.80007
B7H15_RS04000	ltaS	-	175	1.2	1	-0.04	203.4	352.1	-0.2	0.6885	0.88041
B7H15_RS04005	B7H15_RS04005	-	151	75.9	77.7	0.03	11467.6	23468.3	1.8	0.6756	0.87693
B7H15_RS04010	recQ	-	153	103.4	115.9	0.16	15825.7	35456	12.4	0.01	0.0608
B7H15_RS04015	B7H15_RS04015	-	71	111.3	113.4	0.03	7904.6	16109.7	2.1	0.764	0.91151
B7H15_RS04020	B7H15_RS04020	-	155	172.5	168.1	-0.04	26734.2	52097	-4.4	0.4144	0.71879
B7H15_RS04025	hisC	-	93	99.4	107.2	0.1	9242.8	19944.5	7.8	0.1409	0.41486
B7H15_RS04035	B7H15_RS04035	-	43	114.9	117.3	0.03	4940.5	10088	2.4	0.8505	0.95741
B7H15_RS04045	B7H15_RS04045	-	75	170.9	170.8	0	12817	25615.8	-0.1	0.9856	1
B7H15_RS04050	B7H15_RS04050	-	15	305.3	307.7	0.01	4579	9231.8	2.5	0.9646	1
B7H15_RS04055	B7H15_RS04055	-	147	64.8	23.4	-1.3	9523.1	6876.92	-41.4	0	0
B7H15_RS04065	queF	-	42	198.8	196.5	-0.02	8348.6	16506.2	-2.3	0.883	0.97443
B7H15_RS04070	B7H15_RS04070	-	81	249.6	238.8	-0.06	20218.8	38689.5	-10.8	0.3753	0.69163
B7H15_RS04080	nrdI	-	27	0.1	0	-0.03	3.8	1.7	-0.1	0.112	0.3689
B7H15_RS04085	nrdE	-	160	0.4	0.4	0	67.9	131.6	0	0.9357	0.99373
B7H15_RS04090	nrdF	-	78	0.9	1.8	0.22	67.7	287.3	1	0.1285	0.39668
B7H15_RS04105	B7H15_RS04105	-	17	13	16.3	0.25	220.4	555.29	3.4	0.4213	0.72332
B7H15_RS04110	B7H15_RS04110	-	84	93.5	86.1	-0.11	7855.6	14458.2	-7.5	0.0743	0.27917
B7H15_RS04115	B7H15_RS04115	-	100	114.1	129.2	0.17	11406.5	25845.8	15.2	0.0088	0.05469
B7H15_RS04120	B7H15_RS04120	-	66	154.6	167.9	0.12	10202.8	22160.9	13.3	0.0968	0.3379
B7H15_RS04125	B7H15_RS04125	-	89	108.9	110.5	0.02	9692.7	19672.3	1.6	0.809	0.93433
B7H15_RS04135	B7H15_RS04135	-	29	211.4	200.5	-0.07	6129.6	11630.2	-10.8	0.5436	0.8072
B7H15_RS04140	B7H15_RS04140	-	81	2	1.7	-0.05	160	278.6	-0.3	0.3863	0.70129
B7H15_RS04145	B7H15_RS04145	-	49	174.3	171	-0.03	8542.3	16759.8	-3.3	0.7831	0.92094
B7H15_RS04150	B7H15_RS04150	-	88	219.6	231.9	0.08	19321.1	40812.8	12.3	0.206	0.50651
B7H15_RS04155	ytxJ	-	23	74.4	78.3	0.07	1710.9	3600.86	3.9	0.7519	0.90687
B7H15_RS04160	B7H15_RS04160	-	80	122.4	138	0.17	9788.3	22076.9	15.6	0.0097	0.05924
B7H15_RS04165	pepT	-	94	142.1	147.3	0.05	13358.8	27688.3	5.2	0.4136	0.71879
B7H15_RS04170	B7H15_RS04170	-	49	102.7	111.4	0.11	5032.3	10915	8.7	0.1503	0.43029
B7H15_RS04175	B7H15_RS04175	-	55	115.8	126.7	0.12	6368.8	13936.5	10.9	0.2734	0.58678
B7H15_RS04180	B7H15_RS04180	-	96	94.2	163.7	0.77	9043.5	31430.6	69.5	0	0
B7H15_RS04185	B7H15_RS04185	-	96	0	0.1	0.01	3.8	16.9	0	0.4506	0.74538
B7H15_RS04190	B7H15_RS04190	-	51	169.1	192.8	0.18	8623.1	19669.8	23.8	0.0472	0.20137
B7H15_RS04195	fakB1	-	63	224.2	101	-1.11	14124.7	12723.5	-123.2	0	0
B7H15_RS04200	B7H15_RS04200	-	83	142.9	149.9	0.07	11856.8	24880.1	7	0.3813	0.69701
B7H15_RS04205	B7H15_RS04205	-	62	101.4	102.4	0.01	6284.3	12702	1.1	0.8505	0.95741
B7H15_RS04210	raiA	-	45	102.9	91.2	-0.17	4630	8210.2	-11.7	0.2155	0.51805
B7H15_RS04215	secA	-	198	1.8	2.4	0.11	365.4	950.69	0.6	0.0834	0.30354
B7H15_RS04220	B7H15_RS04220	-	10	102.6	107.7	0.07	1025.6	2153.88	5.1	0.6465	0.86872
B7H15_RS04225	prfB	programmed frameshift	79	0.7	0.9	0.03	58.4	135.1	0.1	0.5217	0.79209
B7H15_RS04230	B7H15_RS04230	-	11	148.3	166.9	0.16	1631.8	3671.25	18.5	0.3777	0.69468
B7H15_RS04235	B7H15_RS04235	-	68	225.3	213.9	-0.07	15317.8	29084.6	-11.4	0.2211	0.52191
B7H15_RS04240	B7H15_RS04240	-	52	72	89	0.29	3741.4	9255.49	17	0.0011	0.00915
B7H15_RS04245	B7H15_RS04245	-	26	154	157.7	0.03	4005	8202.5	3.7	0.8411	0.95372
B7H15_RS04250	uvrB	-	155	158.4	157.5	-0.01	24553.1	48818.3	-0.9	0.8551	0.95984
B7H15_RS04255	uvrA	-	225	164.6	168.5	0.03	37044.3	75813.1	3.8	0.4179	0.72173
B7H15_RS04265	hprK	-	86	6	8.4	0.29	514.1	1451.38	2.5	0.0004	0.00379
B7H15_RS04270	lgt	-	92	68.3	31.7	-1	6286	5830.33	-36.6	0	0
B7H15_RS04275	B7H15_RS04275	-	48	333.1	351.2	0.08	15987.8	33715.9	18.1	0.2992	0.62031
B7H15_RS04280	B7H15_RS04280	-	134	35.8	47.3	0.36	4796	12671.2	11.5	0	0
B7H15_RS04285	trxB	-	70	0	0	0	0	2	0	1	1
B7H15_RS04300	rapZ	-	79	80.1	97.6	0.27	6324	15423.4	17.6	0.0007	0.00619
B7H15_RS04305	B7H15_RS04305	-	75	1.1	5.2	0.73	84.8	773.99	4	0	0
B7H15_RS04310	whiA	-	55	8.6	12.1	0.33	470.7	1327.59	3.5	0.0238	0.12196
B7H15_RS04320	clpP	-	43	0.2	0.1	-0.02	7.5	9.4	-0.1	0.6918	0.88142
B7H15_RS04325	B7H15_RS04325	-	78	126.6	139.2	0.13	9877	21713.9	12.6	0.2381	0.54304
B7H15_RS04330	B7H15_RS04330	-	30	163.5	177.4	0.11	4904.4	10645.9	14	0.2166	0.51847
B7H15_RS04340	B7H15_RS04340	-	68	68.8	84.7	0.28	4678.9	11521	15.9	0.0004	0.00379
B7H15_RS04345	gap	-	73	0.5	0.4	-0.04	37.7	53.1	-0.2	0.6852	0.87946
B7H15_RS04350	B7H15_RS04350	-	96	0.5	0.4	-0.02	49	85.2	-0.1	0.7732	0.91647
B7H15_RS04355	tpiA	-	47	0	0	-0.01	1.9	1.7	0	0.7736	0.91647
B7H15_RS04360	gpmI	-	101	13.2	3.4	-1.11	1334.2	693.69	-9.8	0	0
B7H15_RS04365	eno	-	95	0.1	0	-0.02	7.6	3.7	-0.1	0.0241	0.12305
B7H15_RS04370	B7H15_RS04370	-	41	181.6	198.5	0.12	7445.5	16274.2	16.9	0.1525	0.43206
B7H15_RS04375	secG	-	24	59.4	76.3	0.34	1426.6	3663.16	16.9	0.3022	0.62422
B7H15_RS04380	B7H15_RS04380	-	57	95.4	117.5	0.29	5439.3	13393.2	22.1	0.0143	0.08164
B7H15_RS04385	rnr	-	177	27	32.4	0.22	4782.5	11473.9	5.4	0.0188	0.10193
B7H15_RS04390	smpB	-	33	1.1	1.1	-0.02	37.7	70.2	-0.1	0.5457	0.80915
B7H15_RS04395	ssrA	-	23	0	0.1	0.03	0	5.2	0.1	0.7887	0.92242
B7H15_RS04405	B7H15_RS04405	-	40	187.4	191	0.03	7496.2	15281.2	3.6	0.76	0.91077
B7H15_RS04415	B7H15_RS04415	-	57	99.8	96.5	-0.05	5689.3	10995.7	-3.4	0.581	0.83004
B7H15_RS04420	B7H15_RS04420	-	17	88.8	78.7	-0.16	1509.5	2676.87	-10.1	0.3696	0.68472
B7H15_RS04430	B7H15_RS04430	-	50	116	116.4	0	5802.1	11644.5	0.4	0.9675	1
B7H15_RS04435	clfA	-	175	123.1	121.5	-0.02	21536.1	42519.4	-1.6	0.6829	0.87946
B7H15_RS04440	vwb	-	114	142.3	142.9	0.01	16224.7	32572.3	0.5	0.9289	0.99076
B7H15_RS04445	emp	-	87	100.3	103.2	0.04	8725.1	17961.3	2.9	0.6028	0.84397
B7H15_RS04450	B7H15_RS04450	-	35	114.8	110.8	-0.05	4016.3	7756	-4	0.6954	0.88478
B7H15_RS04455	B7H15_RS04455	-	56	108.2	106.7	-0.02	6058.3	11950.1	-1.5	0.8429	0.95461
B7H15_RS04460	B7H15_RS04460	-	10	79.2	123.9	0.61	792.2	2478.57	44.7	0.0282	0.13771
B7H15_RS04465	B7H15_RS04465	-	21	69.4	85.5	0.28	1456.7	3590.36	16.1	0.1357	0.40856
B7H15_RS04470	B7H15_RS04470	-	25	76	91.8	0.26	1899.1	4590.44	15.8	0.1415	0.41575
B7H15_RS04475	B7H15_RS04475	-	51	84.4	78.8	-0.09	4306.2	8035.7	-5.7	0.4134	0.71879
B7H15_RS04480	B7H15_RS04480	-	21	146.9	128.1	-0.19	3084.4	5378.34	-18.8	0.1113	0.36822
B7H15_RS04485	B7H15_RS04485	-	36	105.4	89.5	-0.23	3796	6442.42	-16	0.0467	0.20046
B7H15_RS04490	B7H15_RS04490	-	19	323.5	315	-0.04	6146.8	11970.6	-8.5	0.644	0.86699
B7H15_RS04495	B7H15_RS04495	-	22	122.3	45.2	-1.34	2689.8	1990.68	-77	0	0
B7H15_RS04500	B7H15_RS04500	-	39	190.9	165.8	-0.2	7443.6	12930.5	-25.1	0.0472	0.20137
B7H15_RS04505	B7H15_RS04505	-	63	152.8	144.7	-0.08	9626.6	18226.2	-8.2	0.271	0.58364
B7H15_RS04510	B7H15_RS04510	-	40	388.4	654.9	0.75	15536.3	52390.4	266.5	0	0
B7H15_RS04515	B7H15_RS04515	-	27	84.9	83.1	-0.03	2292.2	4486.25	-1.8	0.7741	0.91647
B7H15_RS04520	aroD	-	61	87.7	76.5	-0.19	5352.7	9331.99	-11.3	0.0053	0.03641
B7H15_RS04525	B7H15_RS04525	-	41	337.1	260.8	-0.36	13821.8	21383	-76.3	0	0
B7H15_RS04530	B7H15_RS04530	-	28	187.6	188.4	0.01	5252.8	10553	0.8	0.943	0.99716
B7H15_RS04535	B7H15_RS04535	-	36	206.1	213.7	0.05	7419.1	15386.9	7.6	0.4956	0.77297
B7H15_RS04540	gcvH	-	29	7.1	4.2	-0.39	205.3	243.2	-2.9	0.185	0.47749
B7H15_RS04550	B7H15_RS04550	-	71	158.2	154.1	-0.04	11229.7	21877.2	-4.1	0.6239	0.85894
B7H15_RS04560	B7H15_RS04560	-	32	229	250	0.12	7328.4	15997.1	20.9	0.0821	0.30043
B7H15_RS04565	B7H15_RS04565	-	26	94.4	108.5	0.19	2454.3	5639.83	14.1	0.1002	0.34674
B7H15_RS04570	B7H15_RS04570	-	68	67.8	69.8	0.04	4611	9493.18	2	0.7119	0.88851
B7H15_RS04575	B7H15_RS04575	-	61	107.6	107.3	0	6564.5	13085.4	-0.4	0.9548	1
B7H15_RS04580	B7H15_RS04580	-	71	108	107.9	0	7671.1	15327.4	-0.1	0.987	1
B7H15_RS04585	B7H15_RS04585	-	108	157	156.5	0	16958.8	33811.4	-0.5	0.9396	0.99573
B7H15_RS04590	sek	-	73	190.3	202.3	0.09	13893.3	29538.5	12	0.1214	0.38613
B7H15_RS04595	seq	-	73	222.5	226.6	0.03	16243.8	33087.7	4.1	0.6828	0.87946
B7H15_RS04600	B7H15_RS04600	-	42	131.9	154.5	0.22	5538.7	12981.5	22.7	0.0139	0.08017
B7H15_RS04605	B7H15_RS04605	-	28	9.3	0.8	-1.3	259.7	43.6	-8.5	0.2495	0.55769
B7H15_RS04610	B7H15_RS04610	-	17	75.1	83.4	0.14	1276.1	2836.86	8.4	0.6369	0.86326
B7H15_RS04615	B7H15_RS04615	-	21	58	56.5	-0.03	1217.6	2374.87	-1.4	0.8519	0.95822
B7H15_RS04620	B7H15_RS04620	-	22	113.1	118.2	0.06	2488	5200.24	5.1	0.6743	0.87625
B7H15_RS04625	B7H15_RS04625	-	22	32.7	33.9	0.05	718.9	1493.08	1.3	0.8142	0.93648
B7H15_RS04630	B7H15_RS04630	-	34	75.6	83.6	0.14	2570.8	5685.53	8	0.235	0.54015
B7H15_RS04635	B7H15_RS04635	-	17	103.6	121.2	0.22	1761.5	4121.14	17.6	0.3432	0.66316
B7H15_RS04640	B7H15_RS04640	-	232	165.2	165.2	0	38332.8	76675.8	0	0.9949	1
B7H15_RS04645	B7H15_RS04645	-	31	168.4	155.1	-0.12	5218.9	9613.59	-13.3	0.1764	0.46366
B7H15_RS04655	B7H15_RS04655	-	23	255.1	278.8	0.13	5866.3	12823.6	23.7	0.1219	0.38652
B7H15_RS04660	B7H15_RS04660	-	113	266.1	255.2	-0.06	30074.6	57677.1	-10.9	0.3185	0.6404
B7H15_RS04665	B7H15_RS04665	-	47	179.8	167.3	-0.1	8450.5	15723.3	-12.5	0.1005	0.34735
B7H15_RS04680	B7H15_RS04680	-	114	302.4	331.6	0.13	34478.8	75594.9	29.1	0.0039	0.0281
B7H15_RS04685	B7H15_RS04685	-	43	137	130.6	-0.07	5889	11227.8	-6.4	0.569	0.82354
B7H15_RS04690	B7H15_RS04690	-	16	141.2	139.4	-0.02	2258.6	4460.24	-1.8	0.8922	0.97673
B7H15_RS04695	B7H15_RS04695	-	86	170.7	173.1	0.02	14680.2	29767	2.4	0.7321	0.89988
B7H15_RS04700	sufC	-	59	0.1	0.1	-0.02	7.6	7.7	-0.1	0.4474	0.74337
B7H15_RS04705	sufD	-	108	0.1	0.1	0.01	7.6	24.3	0	0.4143	0.71879
B7H15_RS04710	B7H15_RS04710	-	86	0.1	0.1	0.01	5.7	19.7	0	0.5217	0.79209
B7H15_RS04715	B7H15_RS04715	-	35	16	5.5	-1	559	383.39	-10.5	0.0115	0.06801
B7H15_RS04720	sufB	-	109	1	1	0.01	107.3	223.1	0	0.9462	0.9986
B7H15_RS04730	B7H15_RS04730	-	13	82.5	75.6	-0.12	1072.7	1965.58	-6.9	0.4554	0.7484
B7H15_RS04735	B7H15_RS04735	-	37	160.8	164.8	0.03	5951	12197.1	4	0.7481	0.90457
B7H15_RS04740	B7H15_RS04740	-	79	67.3	68.9	0.03	5316.8	10883.3	1.6	0.731	0.89987
B7H15_RS04745	B7H15_RS04745	-	78	115.7	115.1	-0.01	9022.3	17959.5	-0.5	0.9331	0.99328
B7H15_RS04750	B7H15_RS04750	-	5	32.7	28.2	-0.18	163.7	282.1	-4.5	0.4454	0.7418
B7H15_RS04755	B7H15_RS04755	-	63	158.5	144	-0.13	9988.2	18140.7	-14.6	0.3128	0.63673
B7H15_RS04760	B7H15_RS04760	-	76	73.6	77.9	0.08	5589.9	11836.8	4.3	0.3364	0.65618
B7H15_RS04765	B7H15_RS04765	-	112	148.1	137	-0.11	16590	30685.9	-11.1	0.0431	0.18759
B7H15_RS04770	lipA	-	72	6.7	2.6	-0.62	481.9	373.09	-4.1	0.0085	0.05342
B7H15_RS04775	B7H15_RS04775	-	36	144.9	132.5	-0.13	5217	9537.89	-12.4	0.1523	0.43206
B7H15_RS04780	B7H15_RS04780	-	26	17.9	16.5	-0.09	464.9	857.89	-1.4	0.6354	0.86206
B7H15_RS04785	B7H15_RS04785	-	45	120.6	101.8	-0.23	5428	9160.38	-18.8	0.0365	0.16717
B7H15_RS04790	B7H15_RS04790	-	71	132.9	144.7	0.12	9432.8	20548	11.8	0.1598	0.44087
B7H15_RS04795	B7H15_RS04795	-	76	165.2	175.9	0.09	12554.9	26738.3	10.7	0.2081	0.50899
B7H15_RS04800	B7H15_RS04800	-	14	14.5	22.7	0.51	203.2	635.49	8.2	0.4555	0.7484
B7H15_RS04805	B7H15_RS04805	-	19	0.2	1.5	0.33	3.8	58.5	1.3	0.0172	0.09472
B7H15_RS04810	dltA	-	117	0.4	3	0.57	47.2	700.69	2.6	0	0
B7H15_RS04815	dltB	-	111	0.9	3.1	0.46	96.1	687.19	2.2	0	0
B7H15_RS04820	dltC	-	21	0.2	0.8	0.16	3.8	32.5	0.6	0.1302	0.40149
B7H15_RS04825	dltD	-	103	1	2.6	0.34	107.3	541.49	1.6	0	0
B7H15_RS04830	B7H15_RS04830	-	17	27.1	24.2	-0.14	461.1	822.79	-2.9	0.4495	0.74538
B7H15_RS04835	B7H15_RS04835	-	37	224.3	242.3	0.11	8297.6	17928.5	18	0.1645	0.44723
B7H15_RS04840	B7H15_RS04840	-	86	69.3	61.9	-0.15	5962.5	10642.8	-7.5	0.0415	0.18261
B7H15_RS04845	B7H15_RS04845	-	19	67.1	62.3	-0.1	1275.8	2366.97	-4.9	0.4804	0.76715
B7H15_RS04850	B7H15_RS04850	-	26	53.5	56.2	0.07	1390.8	2922.57	2.7	0.7247	0.89605
B7H15_RS04855	B7H15_RS04855	-	83	10.4	6	-0.48	861.9	1001.99	-4.3	0	0
B7H15_RS04860	B7H15_RS04860	-	129	131.8	134	0.02	17000.5	34563.7	2.2	0.679	0.87828
B7H15_RS04865	B7H15_RS04865	-	124	119.8	38.4	-1.52	14849.4	9528.38	-81.3	0	0
B7H15_RS04870	B7H15_RS04870	-	32	31.5	47	0.51	1008.8	3010.47	15.5	0.0051	0.03538
B7H15_RS04875	B7H15_RS04875	-	91	86.7	57.8	-0.55	7889.4	10527.9	-28.9	0	0
B7H15_RS04880	mnhG1	-	36	15.6	13.8	-0.13	560.8	991.59	-1.8	0.3905	0.70345
B7H15_RS04885	mnhF1	-	31	0.4	1.1	0.18	13.2	70.9	0.7	0.1344	0.40683
B7H15_RS04890	mnhE1	-	45	0.1	0.1	-0.01	3.8	5.7	0	0.8655	0.96232
B7H15_RS04895	mnhD1	-	143	7	9.5	0.28	995.8	2717.67	2.5	0.5617	0.81747
B7H15_RS04900	mnhC1	-	32	10	5	-0.58	319.9	322.1	-5	0.033	0.15314
B7H15_RS04905	mnhB1	-	36	0.5	0.2	-0.08	18.9	16.8	-0.3	0.1551	0.4359
B7H15_RS04910	mnhA1	-	225	0.5	0.3	-0.04	111.4	148.1	-0.2	0.0803	0.29538
B7H15_RS04915	B7H15_RS04915	-	23	141.1	120.5	-0.22	3244.7	5544.24	-20.5	0.0315	0.14889
B7H15_RS04920	B7H15_RS04920	-	34	137.6	133.6	-0.04	4677	9083.89	-4	0.6106	0.84854
B7H15_RS04925	ygs	-	29	120.9	183.5	0.58	3506.4	10642	62.6	0	0
B7H15_RS04930	B7H15_RS04930	-	72	179.1	176	-0.02	12895.2	25351	-3.1	0.7199	0.8927
B7H15_RS04935	B7H15_RS04935	-	87	121.1	103	-0.22	10537.5	17922.9	-18.1	0.0052	0.03599
B7H15_RS04940	B7H15_RS04940	-	90	21	6.3	-1.2	1887.7	1129.58	-14.7	0	0
B7H15_RS04955	B7H15_RS04955	-	81	140.6	133.8	-0.07	11388.6	21677.2	-6.8	0.3405	0.66096
B7H15_RS04960	argH	-	112	121.2	121.4	0	13569.4	27184.2	0.2	0.9785	1
B7H15_RS04965	B7H15_RS04965	-	91	121.1	124.4	0.04	11021.5	22646	3.3	0.6533	0.87279
B7H15_RS04970	B7H15_RS04970	-	103	1.9	1.8	-0.03	193.9	363.09	-0.1	0.7378	0.90224
B7H15_RS04975	B7H15_RS04975	-	60	167.1	161.2	-0.05	10027.5	19341.8	-5.9	0.5114	0.78432
B7H15_RS04980	lepB	-	48	114.1	128.3	0.16	5476.8	12318.6	14.2	0.0989	0.34394
B7H15_RS04985	lepB	-	47	2.6	3.6	0.17	122.4	336.29	1	0.4842	0.76944
B7H15_RS04990	addB	-	280	0.8	0.9	0.02	226.1	502.89	0.1	0.5855	0.83265
B7H15_RS04995	addA	-	284	0.5	0.6	0.02	141.5	319.5	0.1	0.4945	0.77297
B7H15_RS05000	B7H15_RS05000	-	73	156.2	95.3	-0.68	11402.9	13913	-60.9	0	0
B7H15_RS05005	B7H15_RS05005	-	28	129.9	140.9	0.11	3638.1	7887.81	10.9	0.4749	0.76359
B7H15_RS05010	B7H15_RS05010	-	98	119.3	126.9	0.09	11693	24880.7	7.6	0.1381	0.41268
B7H15_RS05015	B7H15_RS05015	-	64	109.3	100.3	-0.12	6995.8	12838.1	-9	0.145	0.42074
B7H15_RS05020	B7H15_RS05020	-	25	114.4	40.1	-1.4	2861	2007.18	-74.3	0	0
B7H15_RS05025	B7H15_RS05025	-	201	148.4	148.3	0	29828.1	59622.8	-0.1	0.9891	1
B7H15_RS05030	clpB	-	203	180.8	170.7	-0.08	36710.9	69313.9	-10.1	0.0517	0.21437
B7H15_RS05035	B7H15_RS05035	-	78	204.7	204.5	0	15963.7	31898	-0.2	0.9803	1
B7H15_RS05040	B7H15_RS05040	-	110	90.5	92.1	0.02	9950.2	20256.7	1.6	0.7384	0.90224
B7H15_RS05045	B7H15_RS05045	-	78	124.4	124.3	0	9699.8	19398.2	0	0.9991	1
B7H15_RS05050	B7H15_RS05050	-	152	109.8	106.1	-0.05	16692	32246.8	-3.7	0.3472	0.66658
B7H15_RS05055	B7H15_RS05055	-	41	123.2	108.8	-0.17	5051.5	8923.2	-14.4	0.0617	0.24462
B7H15_RS05060	B7H15_RS05060	-	32	178.6	186.7	0.06	5716	11947.6	8.1	0.6098	0.84854
B7H15_RS05065	B7H15_RS05065	-	16	211.4	203	-0.06	3382	6496.72	-8.4	0.7398	0.90238
B7H15_RS05070	B7H15_RS05070	-	72	0.1	0.2	0.02	7.6	25.5	0.1	0.6161	0.85365
B7H15_RS05075	fabF	-	83	0.1	0	-0.03	11.4	7.1	-0.1	0.0585	0.23628
B7H15_RS05080	B7H15_RS05080	-	42	96.8	87.6	-0.14	4063.5	7361.61	-9.1	0.1311	0.40249
B7H15_RS05085	B7H15_RS05085	-	86	70.6	74.4	0.07	6068.1	12788.4	3.8	0.4427	0.73906
B7H15_RS05090	B7H15_RS05090	-	89	103.2	98.2	-0.07	9182.1	17483.3	-4.9	0.3073	0.62965
B7H15_RS05095	B7H15_RS05095	-	70	61.9	64.3	0.05	4334.3	9000.69	2.4	0.6215	0.85774
B7H15_RS05100	B7H15_RS05100	-	78	73.2	79.9	0.12	5712.2	12470.7	6.7	0.1538	0.43399
B7H15_RS05105	B7H15_RS05105	-	127	66	67.8	0.04	8382.4	17232.6	1.8	0.6292	0.85996
B7H15_RS05110	B7H15_RS05110	-	149	92.7	90.5	-0.03	13814.1	26980.1	-2.2	0.6167	0.85406
B7H15_RS05115	B7H15_RS05115	-	81	115.3	109.4	-0.07	9340.5	17717.2	-5.9	0.2347	0.54015
B7H15_RS05120	B7H15_RS05120	-	79	140.5	135.3	-0.05	11098.4	21384.5	-5.1	0.3852	0.69975
B7H15_RS05125	B7H15_RS05125	-	105	148.3	142.9	-0.05	15574.2	30000.2	-5.5	0.4068	0.71601
B7H15_RS05130	B7H15_RS05130	-	88	162	152.4	-0.09	14256.4	26827.9	-9.6	0.204	0.50498
B7H15_RS05135	trpS	-	81	1.8	3.2	0.25	148.8	510.79	1.3	0.4244	0.72594
B7H15_RS05140	spxA	-	34	2.3	1.2	-0.24	77.2	78.7	-1.1	0.2349	0.54015
B7H15_RS05145	mecA	-	53	166.5	216.1	0.37	8827	22907.6	49.6	0	0
B7H15_RS05160	pepF	-	168	138.5	154.5	0.15	23267.4	51915.6	16	0.0055	0.03769
B7H15_RS05165	yjbH	-	73	19.2	10.7	-0.62	1400.3	1565.68	-8.5	0	0
B7H15_RS05170	B7H15_RS05170	-	25	131.5	116.5	-0.17	3287.9	5824.33	-15	0.1227	0.38695
B7H15_RS05175	B7H15_RS05175	-	52	108.9	106.1	-0.04	5661.3	11030.7	-2.8	0.664	0.87498
B7H15_RS05180	B7H15_RS05180	-	33	19.5	17.6	-0.12	643.6	1163.09	-1.9	0.5777	0.82828
B7H15_RS05185	B7H15_RS05185	-	45	69.8	80.8	0.2	3141.3	7271.91	11	0.1939	0.48889
B7H15_RS05190	B7H15_RS05190	-	58	0.1	0.1	0	3.8	7.1	0	0.804	0.93279
B7H15_RS05195	B7H15_RS05195	-	84	150.6	155.9	0.05	12649.1	26196.2	5.3	0.4934	0.77297
B7H15_RS05200	mgtE	-	117	121.4	116.3	-0.06	14207.2	27219.4	-5.1	0.321	0.64223
B7H15_RS05205	B7H15_RS05205	-	163	142.9	132.3	-0.11	23290.4	43128.6	-10.6	0.0173	0.09508
B7H15_RS05210	fabI	-	64	0.1	0.2	0.03	3.8	20.9	0.1	0.183	0.47364
B7H15_RS05215	cozEa	-	114	188.5	189	0	21487.1	43096	0.5	0.934	0.99328
B7H15_RS05220	B7H15_RS05220	-	139	110.2	108.2	-0.02	15314.4	30088.6	-1.9	0.6253	0.8596
B7H15_RS05225	B7H15_RS05225	-	71	97.2	90.6	-0.1	6903.1	12863.6	-6.6	0.1633	0.44526
B7H15_RS05230	B7H15_RS05230	-	36	76.3	67.4	-0.17	2745.9	4850.54	-8.9	0.2298	0.53322
B7H15_RS05235	B7H15_RS05235	-	115	34.2	49	0.46	3929.4	11281.2	14.9	0	0
B7H15_RS05240	B7H15_RS05240	-	109	4.4	10.5	0.73	474.4	2295.87	6.2	0	0
B7H15_RS05245	B7H15_RS05245	-	109	0.2	0.2	0	17	33.4	0	0.9698	1
B7H15_RS05250	B7H15_RS05250	-	20	105	93	-0.17	2100.3	3718.05	-12.1	0.4135	0.71879
B7H15_RS05255	B7H15_RS05255	-	108	106.5	116.2	0.12	11502.9	25099.3	9.7	0.0191	0.10315
B7H15_RS05260	B7H15_RS05260	-	63	13.9	13.7	-0.01	875.2	1727.38	-0.2	0.9123	0.98448
B7H15_RS05265	B7H15_RS05265	-	173	121.1	124	0.03	20947.1	42900.3	2.9	0.5343	0.80007
B7H15_RS05270	B7H15_RS05270	-	140	47.3	37.3	-0.31	6617.4	10435.5	-10	0	0
B7H15_RS05275	B7H15_RS05275	-	124	95.1	94.2	-0.01	11788.8	23352.9	-0.9	0.7857	0.92094
B7H15_RS05280	B7H15_RS05280	-	3	0	0	0	0	0	0	1	1
B7H15_RS05285	B7H15_RS05285	-	6	15.4	18.2	0.19	92.1	218	2.8	0.061	0.24357
B7H15_RS05290	B7H15_RS05290	-	44	140.3	142.2	0.02	6171.3	12509.7	1.9	0.8486	0.95715
B7H15_RS05295	B7H15_RS05295	-	16	109.5	172.6	0.63	1752.1	5522.73	63.1	0	0
B7H15_RS05300	B7H15_RS05300	-	76	97.6	91.2	-0.09	7415.2	13866.8	-6.3	0.2319	0.53699
B7H15_RS05305	B7H15_RS05305	-	13	64.3	110.5	0.74	835.7	2872.46	46.2	0.0133	0.07702
B7H15_RS05310	B7H15_RS05310	-	74	202.1	237.2	0.23	14954.9	35112.6	35.2	0.0002	0.00197
B7H15_RS05320	B7H15_RS05320	-	9	81.3	87.8	0.1	732.1	1579.68	6.4	0.4461	0.74209
B7H15_RS05325	B7H15_RS05325	-	25	111.1	104	-0.09	2778	5199.54	-7.1	0.5768	0.82826
B7H15_RS05330	B7H15_RS05330	-	201	127.6	126.2	-0.01	25640.8	50747.1	-1.3	0.7559	0.90818
B7H15_RS05335	B7H15_RS05335	-	37	124.5	124.1	0	4605.7	9181.19	-0.4	0.9648	1
B7H15_RS05340	B7H15_RS05340	-	58	101.5	93.7	-0.11	5885.1	10869.1	-7.8	0.1679	0.45079
B7H15_RS05345	B7H15_RS05345	-	32	151.7	165.1	0.12	4853.8	10568	13.4	0.1803	0.46881
B7H15_RS05350	B7H15_RS05350	-	38	181.2	160.2	-0.17	6884.7	12176.1	-21	0.2022	0.50245
B7H15_RS05355	B7H15_RS05355	-	148	150.1	142.8	-0.07	22219.1	42262.9	-7.3	0.1026	0.35183
B7H15_RS05360	B7H15_RS05360	-	34	238.7	239.6	0	8117.2	16291.8	0.8	0.9402	0.99593
B7H15_RS05365	B7H15_RS05365	-	70	113.9	104.7	-0.12	7972.4	14652.8	-9.2	0.0792	0.29287
B7H15_RS05370	B7H15_RS05370	-	12	150.6	179.7	0.25	1806.8	4313.75	29.2	0.1211	0.38613
B7H15_RS05375	B7H15_RS05375	-	22	92.6	102.1	0.14	2036.5	4494.25	9.6	0.2086	0.50913
B7H15_RS05380	B7H15_RS05380	-	55	168.7	183.2	0.12	9280.4	20146.7	14.4	0.3186	0.6404
B7H15_RS05385	B7H15_RS05385	-	93	1.1	0.9	-0.04	105.5	176.5	-0.2	0.4906	0.77153
B7H15_RS05395	B7H15_RS05395	-	117	123.9	129.1	0.06	14495.7	30207.8	5.2	0.2783	0.59045
B7H15_RS05400	menD	-	134	69.3	67.4	-0.04	9282.3	18076.6	-1.8	0.5561	0.81482
B7H15_RS05405	menH	-	69	149.7	144	-0.05	10332.6	19866.8	-5.8	0.5907	0.83581
B7H15_RS05410	menB	-	58	14.5	6.8	-0.73	843.3	788.99	-7.7	0	0
B7H15_RS05415	sspC	-	27	72.8	84.3	0.2	1965	4553.45	11.5	0.3782	0.69478
B7H15_RS05420	sspB	-	103	88.3	93.3	0.08	9094.3	19215.5	5	0.3214	0.64257
B7H15_RS05425	sspA	-	74	85	79	-0.1	6291.8	11685.8	-6.1	0.2506	0.55794
B7H15_RS05430	B7H15_RS05430	-	102	103.5	96.3	-0.1	10558.3	19646.5	-7.2	0.1607	0.44291
B7H15_RS05435	B7H15_RS05435	-	124	262.5	269.2	0.04	32553.7	66754.2	6.6	0.4583	0.75052
B7H15_RS05440	B7H15_RS05440	-	34	46.9	47.9	0.03	1596	3254.76	0.9	0.8486	0.95715
B7H15_RS05445	B7H15_RS05445	-	6	243.7	261	0.1	1462.3	3132.06	17.3	0.4378	0.73648
B7H15_RS05450	B7H15_RS05450	-	338	178.1	192.7	0.11	60196	130295	14.6	0.0003	0.0029
B7H15_RS05455	B7H15_RS05455	-	31	160.2	154.2	-0.05	4966.5	9563.17	-6	0.7552	0.90818
B7H15_RS05460	B7H15_RS05460	Essential protein for resistance to osmotic stress from salt	40	111.5	131.1	0.22	4460.3	10485.1	19.6	0.0206	0.10895
B7H15_RS05465	B7H15_RS05465	-	102	24	47	0.84	2452.6	9593.07	23	0	0
B7H15_RS05470	fmtA	-	128	6.2	29.2	1.61	790.7	7465.79	23	0	0
B7H15_RS05475	qoxD	-	22	2.6	2.7	0.02	56.4	118.2	0.1	0.8906	0.97628
B7H15_RS05480	qoxC	-	50	0.9	1.6	0.15	47.1	157.6	0.6	0.0631	0.24946
B7H15_RS05485	qoxB	-	166	1.8	2.3	0.1	296	756.49	0.5	0.0831	0.3029
B7H15_RS05490	qoxA	-	84	2.1	4	0.35	173.2	669.29	1.9	0.0139	0.08017
B7H15_RS05495	B7H15_RS05495	-	6	24.8	16.7	-0.46	148.7	200.2	-8.1	0.1428	0.41739
B7H15_RS05500	B7H15_RS05500	-	28	140.3	142.3	0.02	3927.7	7966.7	2	0.821	0.94314
B7H15_RS05510	folD	-	69	18.8	79.8	1.83	1294.6	11009	61	0	0
B7H15_RS05515	purE	-	30	3.8	14.1	1.12	112.8	843.99	10.3	0	0
B7H15_RS05520	purK	-	84	5.8	19.8	1.2	487.6	3332.76	14	0	0
B7H15_RS05525	B7H15_RS05525	-	62	8	20.4	0.97	494.9	2534.67	12.5	0	0
B7H15_RS05530	purS	-	27	19.6	67.1	1.55	529	3621.96	47.5	0	0
B7H15_RS05535	purQ	-	59	8.9	33.6	1.47	525.3	3963.85	24.7	0	0
B7H15_RS05540	purL	-	167	5	17.8	1.19	837.6	5936.63	12.8	0	0
B7H15_RS05545	purF	-	114	11.4	29.5	1.07	1298.2	6725.62	18.1	0	0
B7H15_RS05550	purM	-	78	4.8	15.5	1.07	372.6	2416.07	10.7	0	0
B7H15_RS05555	purN	-	54	8.3	28.2	1.32	448.1	3044.16	19.9	0	0
B7H15_RS05560	purH	-	120	6.7	20.3	1.11	805.8	4873.54	13.6	0	0
B7H15_RS05565	purD	-	89	11.3	27.2	0.98	1007.2	4837.64	15.9	0	0
B7H15_RS05570	B7H15_RS05570	-	90	158.5	168.7	0.09	14262.1	30370.6	10.3	0.1018	0.35046
B7H15_RS05575	B7H15_RS05575	-	99	169.5	156	-0.12	16776.8	30884.6	-13.5	0.057	0.23122
B7H15_RS05580	B7H15_RS05580	-	53	177.2	165.3	-0.1	9389.4	17524	-11.8	0.1673	0.45079
B7H15_RS05590	graF	-	9	105.2	124.3	0.23	946.7	2238.28	19.2	0.7151	0.88967
B7H15_RS05595	B7H15_RS05595	-	128	120.8	91.6	-0.38	15462.7	23451.1	-29.2	0	0
B7H15_RS05605	B7H15_RS05605	-	95	183.9	201	0.12	17474.4	38187.2	17	0.0569	0.23115
B7H15_RS05610	B7H15_RS05610	-	36	112.5	135.7	0.26	4050.4	9767.19	23.1	0.0287	0.13894
B7H15_RS05615	B7H15_RS05615	-	19	32.2	30.2	-0.08	611.7	1148.49	-2	0.6042	0.84397
B7H15_RS05620	ptsP	-	139	40.4	20.7	-0.82	5619.5	5750.73	-19.7	0	0
B7H15_RS05625	nrdH	-	14	41.9	59.8	0.47	587.2	1674.58	17.9	0.0746	0.27992
B7H15_RS05630	B7H15_RS05630	-	119	99.1	100.2	0.01	11798.8	23852	1.1	0.8114	0.93633
B7H15_RS05635	B7H15_RS05635	-	92	83.3	88.6	0.08	7666.1	16299.2	5.3	0.2309	0.53533
B7H15_RS05640	B7H15_RS05640	-	50	21.6	16.9	-0.28	1080.3	1687.28	-4.7	0.0324	0.15187
B7H15_RS05650	B7H15_RS05650	-	161	0.1	0.2	0.02	13.3	51.3	0.1	0.1651	0.44799
B7H15_RS05655	B7H15_RS05655	-	17	1	0.8	-0.05	17	26.9	-0.2	0.6825	0.87946
B7H15_RS05660	B7H15_RS05660	-	16	179.3	269.2	0.57	2868.1	8613.7	89.9	0.0046	0.03248
B7H15_RS05665	def	-	40	1.6	1.8	0.04	65.8	147.4	0.2	0.942	0.99714
B7H15_RS05670	B7H15_RS05670	-	55	169.5	195.5	0.2	9321.7	21507.8	26	0.0094	0.05778
B7H15_RS05675	pdhA	-	68	0.6	0.9	0.07	41.6	118.8	0.3	0.7117	0.88851
B7H15_RS05680	B7H15_RS05680	-	60	0.7	0.6	-0.02	43.5	78	-0.1	0.7286	0.89888
B7H15_RS05685	B7H15_RS05685	-	86	0.7	0.8	0.02	60.3	132.7	0.1	0.7272	0.89795
B7H15_RS05690	lpdA	-	106	0.4	0.2	-0.05	37.8	39.2	-0.2	0.0375	0.17036
B7H15_RS05695	B7H15_RS05695	-	21	112.2	118.5	0.08	2356.3	4976.34	6.3	0.5368	0.80197
B7H15_RS05700	B7H15_RS05700	-	48	179.4	184.8	0.04	8610.4	17745.2	5.5	0.571	0.82445
B7H15_RS05705	B7H15_RS05705	-	92	54.2	82.2	0.56	4981.8	15123	28	0	0
B7H15_RS05710	B7H15_RS05710	-	91	50.6	66.9	0.37	4609.1	12183.9	16.3	0	0
B7H15_RS05715	B7H15_RS05715	-	84	35.2	46.1	0.35	2956.8	7742.3	10.9	0.0063	0.04225
B7H15_RS05720	B7H15_RS05720	-	94	43.1	65.4	0.55	4052.2	12301.5	22.3	0	0
B7H15_RS05725	B7H15_RS05725	-	90	66.8	89.1	0.39	6009.7	16035	22.3	0	0
B7H15_RS05730	B7H15_RS05730	-	40	129.3	132.9	0.04	5173.8	10628.9	3.5	0.7072	0.8878
B7H15_RS05735	B7H15_RS05735	-	127	70.3	77.6	0.13	8926.9	19713.9	7.3	0.135	0.40807
B7H15_RS05740	B7H15_RS05740	-	39	156.2	160	0.03	6092.4	12483.5	3.8	0.6737	0.876
B7H15_RS05745	B7H15_RS05745	-	59	153	154.4	0.01	9028.1	18215.4	1.3	0.8933	0.97695
B7H15_RS05750	B7H15_RS05750	-	18	78	39.8	-0.89	1404	1433.78	-38.2	0.0028	0.0211
B7H15_RS05755	typA	-	135	106.4	108.8	0.03	14357.9	29375.1	2.4	0.5484	0.80946
B7H15_RS05760	B7H15_RS05760	-	12	154.2	166.7	0.11	1850	4000.15	12.5	0.4333	0.73253
B7H15_RS05765	B7H15_RS05765	-	41	117.1	106.3	-0.13	4802.9	8713.69	-10.9	0.1215	0.38613
B7H15_RS05770	B7H15_RS05770	-	17	125.3	19.4	-2.42	2130.5	658.09	-106	0	0
B7H15_RS05775	ftsW	-	128	2	2.1	0.02	250.4	528.99	0.1	0.4961	0.77297
B7H15_RS05780	B7H15_RS05780	-	276	84.1	113	0.41	23201.8	62378.1	28.9	0	0
B7H15_RS05785	B7H15_RS05785	-	84	6.7	3.7	-0.43	559.1	614.39	-3	0	0
B7H15_RS05790	cyoE	-	89	1.3	2.1	0.18	115	374.8	0.8	0.0527	0.21691
B7H15_RS05795	B7H15_RS05795	-	47	6.4	4.3	-0.3	301.4	403.1	-2.1	0.0067	0.04429
B7H15_RS05805	B7H15_RS05805	-	89	97.6	75.7	-0.35	8683.6	13466.2	-21.9	0	0
B7H15_RS05810	B7H15_RS05810	-	29	158.8	220.4	0.46	4605.4	12780.9	61.6	0.0004	0.00379
B7H15_RS05815	B7H15_RS05815	-	68	193.8	199.2	0.04	13176	27087.2	5.4	0.5102	0.78432
B7H15_RS05820	B7H15_RS05820	-	24	283.7	265.4	-0.09	6809.3	12741.5	-18.3	0.2837	0.59743
B7H15_RS05825	B7H15_RS05825	-	33	156	147.1	-0.08	5149	9710.38	-8.9	0.4196	0.72332
B7H15_RS05830	rsmD	-	50	79.2	93.2	0.22	3960	9320.18	14	0.0917	0.32495
B7H15_RS05835	coaD	-	44	0.2	0.1	-0.02	7.6	8.8	-0.1	0.3009	0.62291
B7H15_RS05840	B7H15_RS05840	-	100	155.9	139.2	-0.16	15594.4	27849.5	-16.7	0.0018	0.01417
B7H15_RS05845	B7H15_RS05845	-	43	9.4	18.7	0.72	404.8	1607.38	9.3	0.0001	0.00102
B7H15_RS05855	rpmF	-	11	4.4	9.9	0.66	48.9	218.1	5.5	0.0305	0.14539
B7H15_RS05860	isdB	-	132	75.2	85.1	0.17	9925.8	22461.6	9.9	0.0286	0.13894
B7H15_RS05865	isdA	-	77	136.1	137	0.01	10483	21094	0.8	0.9124	0.98448
B7H15_RS05870	isdC	-	58	291.8	281.5	-0.05	16921.5	32656.6	-10.2	0.4868	0.76944
B7H15_RS05875	isdD	-	82	141.4	127.4	-0.15	11593.3	20890.2	-14	0.013	0.0756
B7H15_RS05880	isdE	-	65	76.3	78.9	0.05	4958.9	10262.9	2.7	0.7354	0.90132
B7H15_RS05885	isdF	-	94	112	114.8	0.03	10531.9	21591.4	2.8	0.5814	0.83019
B7H15_RS05890	srtB	-	66	97.2	100.3	0.04	6414.2	13234.8	3.1	0.59	0.83552
B7H15_RS05895	isdG	-	26	161.3	163.1	0.02	4193	8482.7	1.9	0.8599	0.96104
B7H15_RS05900	B7H15_RS05900	-	8	87.1	83	-0.07	696.4	1327.68	-4.1	0.2281	0.53039
B7H15_RS05905	B7H15_RS05905	-	53	82.9	88.1	0.08	4394.4	9336.99	5.2	0.345	0.66372
B7H15_RS05910	pheS	-	73	0.1	0.1	0	5.7	9.4	0	0.8536	0.95958
B7H15_RS05915	pheT	-	184	0.5	0.4	-0.03	98.2	159.9	-0.1	0.1149	0.37169
B7H15_RS05925	rnhC	-	69	41.4	60.7	0.5	2857.1	8371.2	19.3	0	0
B7H15_RS05935	B7H15_RS05935	-	47	161.2	156.7	-0.04	7577.1	14732.2	-4.5	0.633	0.86128
B7H15_RS05940	polX	-	143	121.7	124.1	0.03	17397.9	35480.6	2.4	0.5713	0.82445
B7H15_RS05945	B7H15_RS05945	-	187	44.1	50.3	0.17	8245.9	18804	6.2	0.0148	0.08364
B7H15_RS05950	trxA	-	20	0	0	0	0	0	0	1	1
B7H15_RS05955	B7H15_RS05955	-	10	158.1	161.8	0.03	1580.9	3235.56	3.7	0.8699	0.96529
B7H15_RS05960	uvrC	-	143	105	117.7	0.16	15020.5	33653.4	12.6	0.0207	0.10927
B7H15_RS05965	B7H15_RS05965	-	54	28.6	9.1	-1.26	1543.7	979.59	-19.5	0	0
B7H15_RS05970	sdhA	-	127	43.4	15.4	-1.25	5506.8	3900.85	-28	0	0
B7H15_RS05975	sdhB	-	56	28	9.5	-1.19	1567.7	1060.49	-18.5	0	0
B7H15_RS05980	racE	-	67	0.1	0.7	0.17	5.7	98.4	0.6	0.0023	0.01781
B7H15_RS05985	B7H15_RS05985	-	45	64.8	68.8	0.08	2917.1	6188.03	3.9	0.4102	0.71638
B7H15_RS05990	B7H15_RS05990	-	40	245.7	256.2	0.06	9826	20495.1	10.5	0.4759	0.76389
B7H15_RS05995	B7H15_RS05995	-	16	59	60.7	0.04	944.7	1941.28	1.6	0.8622	0.96208
B7H15_RS06000	ecb	-	23	54.4	61.3	0.16	1251.6	2817.77	6.8	0.3644	0.68134
B7H15_RS06005	B7H15_RS06005	-	9	103.9	83	-0.31	935.4	1494.79	-20.9	0.2664	0.5775
B7H15_RS06010	B7H15_RS06010	-	33	64.4	58.7	-0.12	2126.6	3877.16	-5.7	0.5239	0.7924
B7H15_RS06015	B7H15_RS06015	-	53	135.6	129.1	-0.07	7189.2	13689.1	-6.5	0.51	0.78432
B7H15_RS06020	efb	-	40	69.6	85.4	0.28	2783.5	6829.22	15.8	0.0494	0.20782
B7H15_RS06025	scb	-	35	88.9	92.3	0.05	3112.8	6458.42	3.3	0.7688	0.91448
B7H15_RS06035	B7H15_RS06035	-	14	109	128.6	0.23	1526.2	3599.86	19.6	0.293	0.61016
B7H15_RS06045	B7H15_RS06045	-	17	38.2	43	0.15	649.4	1460.58	4.8	0.4344	0.73395
B7H15_RS06050	hyl	-	85	131.7	135.7	0.04	11196	23075.2	4	0.5538	0.81443
B7H15_RS06055	B7H15_RS06055	-	17	76.7	83.4	0.11	1304.2	2835.07	6.7	0.7631	0.91151
B7H15_RS06060	B7H15_RS06060	-	20	139.6	121.2	-0.2	2792.9	4847.34	-18.5	0.0212	0.11128
B7H15_RS06070	B7H15_RS06070	-	74	135.3	135.3	0	10010.6	20027.3	0	0.995	1
B7H15_RS06075	B7H15_RS06075	-	73	69.2	61.1	-0.17	5051.5	8925.49	-8.1	0.0035	0.02561
B7H15_RS06080	B7H15_RS06080	-	65	65.5	58.2	-0.16	4258.7	7570.31	-7.3	0.06	0.23991
B7H15_RS06085	argF	-	71	83.4	85.4	0.03	5923.1	12129.5	2	0.6649	0.87498
B7H15_RS06090	arcC	-	68	141.1	144.2	0.03	9594.9	19612.5	3.1	0.7716	0.91566
B7H15_RS06095	B7H15_RS06095	-	138	73.9	72.7	-0.02	10192.1	20053.2	-1.2	0.7465	0.90457
B7H15_RS06100	B7H15_RS06100	-	26	143.3	144.1	0.01	3726.8	7492.92	0.8	0.9757	1
B7H15_RS06105	B7H15_RS06105	-	94	148.8	149.7	0.01	13987.2	28148.8	0.9	0.8812	0.97321
B7H15_RS06110	B7H15_RS06110	-	15	312.4	322.2	0.04	4686.4	9665.59	9.8	0.6572	0.87279
B7H15_RS06115	B7H15_RS06115	-	3	0	0	0	0	0	0	1	1
B7H15_RS06120	B7H15_RS06120	-	13	31	18.8	-0.6	402.7	488.9	-12.2	0.0141	0.08082
B7H15_RS06125	B7H15_RS06125	-	11	105.6	111.8	0.08	1161.4	2458.97	6.2	0.7096	0.8878
B7H15_RS06130	B7H15_RS06130	-	55	122.8	113.6	-0.11	6754.8	12500.4	-9.2	0.2042	0.50498
B7H15_RS06135	B7H15_RS06135	-	32	220	243.7	0.14	7038.7	15594.5	23.7	0.1499	0.43029
B7H15_RS06140	bshC	-	123	104.4	95.3	-0.13	12844.6	23436.4	-9.2	0.0386	0.17256
B7H15_RS06145	mraZ	-	32	13.1	14.5	0.11	419.7	927.79	1.4	0.8307	0.94665
B7H15_RS06150	rsmH	-	64	11.7	17.1	0.41	747.2	2191.37	5.4	0.0142	0.08123
B7H15_RS06155	ftsL	-	39	0.1	0.2	0.01	5.6	12.8	0	0.9011	0.98007
B7H15_RS06160	B7H15_RS06160	-	158	0.2	0.4	0.06	30.1	129.1	0.2	0.2601	0.56825
B7H15_RS06165	mraY	-	90	0.1	0.1	0	7.6	16.8	0	0.9503	1
B7H15_RS06170	murD	-	124	0.4	0.4	0	50.9	105.1	0	0.9077	0.98229
B7H15_RS06175	B7H15_RS06175	-	104	0.5	3.5	0.63	50.9	723.19	3	0.3109	0.63332
B7H15_RS06180	ftsA	-	105	0.4	0.9	0.13	37.7	178.9	0.5	0.344	0.66316
B7H15_RS06185	ftsZ	-	73	1.1	0.6	-0.11	77.2	89.8	-0.4	0.2069	0.50783
B7H15_RS06190	pgeF	-	76	120.3	120.3	0	9139	18285.3	0	0.9944	1
B7H15_RS06195	B7H15_RS06195	-	47	60.1	87.9	0.51	2824.8	8258.6	27.8	0	0
B7H15_RS06200	B7H15_RS06200	-	38	11	41.8	1.54	419.7	3174.36	30.7	0.0003	0.0029
B7H15_RS06205	B7H15_RS06205	-	32	191.1	172.6	-0.14	6116.6	11045.6	-18.6	0.1853	0.47764
B7H15_RS06210	B7H15_RS06210	-	65	99.6	101.7	0.03	6472.1	13217.8	2.1	0.6848	0.87946
B7H15_RS06215	B7H15_RS06215	-	38	27.5	27	-0.02	1044.6	2053.87	-0.5	0.8938	0.97706
B7H15_RS06220	ileS	-	217	0.7	0.4	-0.06	141.3	182.6	-0.2	0.1567	0.43661
B7H15_RS06225	B7H15_RS06225	-	75	81.1	90.4	0.15	6082.5	13565.2	9.3	0.1225	0.38695
B7H15_RS06235	lspA	-	57	61.2	34.3	-0.75	3487.4	3911.85	-26.9	0	0
B7H15_RS06240	B7H15_RS06240	-	77	3.5	2.7	-0.14	273.3	421.09	-0.8	0.1331	0.4042
B7H15_RS06245	pyrR	-	47	51.7	61.8	0.24	2429.9	5811.84	10.1	0.1086	0.36436
B7H15_RS06250	B7H15_RS06250	-	120	41.7	29.4	-0.44	5000.5	7063.02	-12.2	0	0
B7H15_RS06255	B7H15_RS06255	-	72	1.4	2.2	0.16	101.8	314.8	0.8	0.0177	0.09652
B7H15_RS06260	B7H15_RS06260	-	92	1.8	2.5	0.14	167.8	460.89	0.7	0.0686	0.26413
B7H15_RS06265	B7H15_RS06265	-	85	3.7	5.7	0.31	310.6	976.79	2.1	0.0481	0.20459
B7H15_RS06270	carB	-	240	1.4	2.2	0.18	328.1	1058.69	0.8	0.0005	0.00458
B7H15_RS06275	pyrF	-	50	5	4.6	-0.06	248.5	455.49	-0.4	0.8261	0.94477
B7H15_RS06280	pyrE	-	53	1	1.9	0.19	54.8	199.9	0.9	0.1227	0.38695
B7H15_RS06285	B7H15_RS06285	-	22	280.2	270	-0.05	6163.8	11880.5	-10.2	0.673	0.876
B7H15_RS06290	B7H15_RS06290	-	33	60	67.4	0.16	1980.3	4448.35	7.4	0.3174	0.6404
B7H15_RS06295	B7H15_RS06295	-	144	99	90.7	-0.12	14254.7	26127.1	-8.3	0.0083	0.05228
B7H15_RS06300	gmk	-	54	0.4	0.2	-0.03	18.9	25.2	-0.1	0.3933	0.70505
B7H15_RS06305	rpoZ	-	15	167.2	188.4	0.17	2508.6	5651.23	21.1	0.1469	0.42406
B7H15_RS06310	coaBC	-	86	1.2	0.8	-0.09	101.7	137.4	-0.4	0.177	0.46454
B7H15_RS06315	priA	-	171	0.3	0.4	0.04	47.2	146.7	0.2	0.3022	0.62422
B7H15_RS06320	B7H15_RS06320	-	69	125.5	125.1	-0.01	8660.7	17258.2	-0.5	0.9341	0.99328
B7H15_RS06325	B7H15_RS06325	-	21	125.6	131.2	0.06	2636.8	5512.33	5.7	0.7781	0.91883
B7H15_RS06330	B7H15_RS06330	-	35	136.2	138.1	0.02	4766.9	9668.58	1.9	0.8856	0.9751
B7H15_RS06335	fmt	-	75	0.9	3	0.43	69.7	449.09	2.1	0	0
B7H15_RS06340	rsmB	-	104	153.6	164.3	0.09	15974.4	34172.8	10.7	0.1174	0.37738
B7H15_RS06345	rlmN	-	73	157.5	140.4	-0.16	11497.2	20503.9	-17.1	0.0372	0.16955
B7H15_RS06350	B7H15_RS06350	-	63	100.6	91.8	-0.13	6336.7	11562.9	-8.8	0.1848	0.47741
B7H15_RS06355	pknB	-	157	186.3	208.1	0.16	29252.5	65355.3	21.8	0.0068	0.04485
B7H15_RS06360	rsgA	-	72	0.1	0.4	0.09	5.7	57.2	0.3	0.0523	0.21622
B7H15_RS06365	rpe	-	50	0.1	0.1	0.01	3.8	10.5	0	0.6915	0.88142
B7H15_RS06370	B7H15_RS06370	-	50	1.6	0.9	-0.16	81	90.9	-0.7	0.2908	0.60693
B7H15_RS06375	rpmB	-	15	24.2	27.9	0.17	363.2	836.89	3.7	0.5397	0.80424
B7H15_RS06380	B7H15_RS06380	-	40	318	193.6	-0.7	12720.7	15491	-124.4	0	0
B7H15_RS06385	fakA	-	117	149.6	36.7	-1.89	17506.7	8592.9	-112.9	0	0
B7H15_RS06390	recG	-	147	3.2	7.9	0.66	470.9	2330.37	4.7	0	0
B7H15_RS06395	fapR	-	42	64.6	73.2	0.17	2711.8	6150.22	8.7	0.123	0.38695
B7H15_RS06400	plsX	-	82	0.1	0.1	0	5.7	8.8	0	0.7932	0.92562
B7H15_RS06405	fabD	-	64	0.1	0.1	-0.01	5.7	7.4	0	0.5211	0.79209
B7H15_RS06410	fabG	-	56	0	0.1	0	1.9	5.7	0	0.8007	0.931
B7H15_RS06420	B7H15_RS06420	-	16	0	0	0	0	0	0	1	1
B7H15_RS06425	rnc	-	53	38.5	45.2	0.21	2038.2	4795.24	6.8	0.0311	0.1475
B7H15_RS06430	smc	-	268	6.9	6.9	0.01	1835.8	3697.45	0	0.9438	0.99716
B7H15_RS06435	ftsY	-	88	1	0.9	-0.02	92.3	167.1	-0.1	0.4509	0.74538
B7H15_RS06440	B7H15_RS06440	-	31	48.9	46.5	-0.07	1516.7	2884.77	-2.4	0.7204	0.8927
B7H15_RS06445	ffh	-	97	0.3	0.3	-0.02	32.1	52.2	-0.1	0.686	0.87946
B7H15_RS06450	rpsP	-	20	0.1	0	-0.01	1.9	1.7	-0.1	0.7859	0.92094
B7H15_RS06455	rimM	Essential for efficient processing of 16S rRNA	44	0.1	0.1	0.02	3.8	12.9	0.1	0.7517	0.90687
B7H15_RS06460	trmD	-	47	0	0	0	1.9	3.7	0	1	1
B7H15_RS06465	rplS	-	31	14.8	12.4	-0.18	457.3	767.49	-2.4	0.2814	0.5935
B7H15_RS06470	yfhO	-	258	79.7	82.1	0.04	20554.3	42349.7	2.4	0.3362	0.65618
B7H15_RS06475	ylqF	-	72	1.3	1.8	0.1	96.1	257.9	0.5	0.4377	0.73648
B7H15_RS06480	B7H15_RS06480	-	53	110.1	115.8	0.07	5837.9	12274.8	5.7	0.3887	0.70247
B7H15_RS06485	sucC	-	84	0.1	0.1	0	7.6	16.5	0	0.9666	1
B7H15_RS06490	sucD	-	54	0	0	0.01	0	5.4	0	0.4872	0.76944
B7H15_RS06495	B7H15_RS06495	-	100	91.3	81	-0.16	9129.4	16201	-10.3	0.0194	0.10417
B7H15_RS06500	fmhC	-	129	86.9	82.5	-0.07	11209.3	21280.4	-4.4	0.3536	0.6715
B7H15_RS06505	dprA	-	88	95.8	90.6	-0.08	8433.6	15953.4	-5.2	0.2814	0.5935
B7H15_RS06510	topA	-	139	6	6.2	0.02	839.5	1725.18	0.2	0.6117	0.84923
B7H15_RS06515	trmFO	-	101	121.7	138.2	0.18	12290	27923.4	16.6	0.0029	0.02173
B7H15_RS06520	xerC	-	66	1.3	2.5	0.25	86.9	332.3	1.2	0.0088	0.05469
B7H15_RS06525	hslV	-	35	116.1	99.1	-0.22	4063.4	6940.01	-17	0.1356	0.40856
B7H15_RS06530	hslU	-	95	92.7	104.5	0.17	8801.9	19859.1	11.9	0.0429	0.18701
B7H15_RS06535	codY	-	71	37.4	48	0.32	2653.6	6821.72	10.7	0	0
B7H15_RS06540	B7H15_RS06540	-	5	313.9	386.3	0.3	1569.6	3863.45	72.4	0.1462	0.42247
B7H15_RS06545	rpsB	-	54	3.5	4.1	0.09	188.3	437.79	0.6	0.7884	0.92242
B7H15_RS06550	B7H15_RS06550	-	13	76.9	95.2	0.29	999.5	2475.97	18.3	0.0212	0.11128
B7H15_RS06555	tsf	-	55	0	0.1	0.01	1.9	9.1	0	0.4209	0.72332
B7H15_RS06560	pyrH	-	58	0.3	0.3	0.01	17	39	0	0.4033	0.71538
B7H15_RS06565	frr	-	35	0.6	0.5	-0.02	20.7	35.7	-0.1	0.7349	0.90123
B7H15_RS06570	B7H15_RS06570	-	75	4.5	4.7	0.02	338.9	698.39	0.1	0.9508	1
B7H15_RS06575	B7H15_RS06575	-	71	0.4	0.4	0	28.3	57.7	0	0.9764	1
B7H15_RS06580	rseP	-	114	25.8	21.4	-0.22	2935.8	4875.04	-4.4	0.0422	0.18511
B7H15_RS06585	B7H15_RS06585	-	131	0.6	0.3	-0.06	75.4	88.9	-0.2	0.0038	0.02752
B7H15_RS06590	B7H15_RS06590	-	328	0.3	0.2	-0.02	94.3	133.2	-0.1	0.2155	0.51805
B7H15_RS06600	rimP	-	36	8.8	6.9	-0.22	317.9	496.69	-1.9	0.0328	0.15314
B7H15_RS06605	nusA	-	81	0	0.2	0.04	1.9	25.8	0.1	0.0195	0.10431
B7H15_RS06610	B7H15_RS06610	-	18	0.2	0.5	0.09	3.8	19.4	0.3	0.4767	0.76441
B7H15_RS06615	B7H15_RS06615	-	23	7.2	9.3	0.23	165.7	428.4	2.1	0.2476	0.55655
B7H15_RS06620	infB	-	140	0.8	0.5	-0.08	113.1	135	-0.3	0.2398	0.54558
B7H15_RS06625	rbfA	-	32	41.5	50	0.24	1326.9	3199.36	8.5	0.2161	0.51847
B7H15_RS06630	truB	-	80	86.8	81	-0.09	6942.8	12956.5	-5.8	0.14	0.41469
B7H15_RS06635	ribF	-	73	0.1	0.2	0.02	9.5	28.2	0.1	0.417	0.72149
B7H15_RS06640	rpsO	-	25	1	0.5	-0.12	24.4	24.4	-0.5	0.0482	0.2047
B7H15_RS06645	pnp	-	143	30.8	21.1	-0.46	4405.4	6040.73	-9.7	0	0
B7H15_RS06655	B7H15_RS06655	-	148	0.7	3.4	0.56	103.9	1013.09	2.7	0	0
B7H15_RS06660	B7H15_RS06660	-	188	30.9	37.9	0.26	5811.8	14243.7	7	0.0002	0.00197
B7H15_RS06665	B7H15_RS06665	-	56	112.7	105.7	-0.09	6310.6	11833.4	-7	0.3231	0.64453
B7H15_RS06670	B7H15_RS06670	-	112	127.8	138.4	0.11	14312.7	30995.4	10.6	0.0147	0.08324
B7H15_RS06675	B7H15_RS06675	-	103	60.1	79.8	0.38	6190.2	16444.3	19.7	0	0
B7H15_RS06680	B7H15_RS06680	-	58	24	41.1	0.67	1393.1	4768.14	17.1	0	0
B7H15_RS06685	B7H15_RS06685	-	66	120.4	125.9	0.06	7946.1	16615.1	5.5	0.3596	0.67723
B7H15_RS06690	B7H15_RS06690	-	40	48.1	57.7	0.24	1925.6	4619.44	9.6	0.0586	0.23634
B7H15_RS06695	pgsA	-	59	1.1	1.6	0.1	67.8	185.3	0.4	0.547	0.80915
B7H15_RS06700	B7H15_RS06700	-	103	108.1	107.2	-0.01	11138	22084.8	-0.9	0.8458	0.95652
B7H15_RS06705	recA	-	80	4.5	7.3	0.37	363.4	1168.69	2.8	0.0007	0.00619
B7H15_RS06710	rny	-	102	5.3	6.8	0.19	542.3	1381.79	1.5	0.0108	0.06524
B7H15_RS06715	B7H15_RS06715	-	19	204.1	238.2	0.22	3877.1	9053.39	34.2	0.0117	0.0689
B7H15_RS06720	B7H15_RS06720	-	60	3.4	10	0.84	201.5	1201.18	6.7	0	0
B7H15_RS06725	B7H15_RS06725	-	147	5.1	3.9	-0.17	745.3	1155.48	-1.1	0.0387	0.17273
B7H15_RS06730	B7H15_RS06730	-	71	4.3	4.4	0.01	303.2	617.79	0.1	0.9265	0.98943
B7H15_RS06735	B7H15_RS06735	-	26	140	160	0.19	3639.9	8319.8	20	0.0642	0.25133
B7H15_RS06740	miaB	-	131	175.7	205.9	0.22	23017.8	53955.5	30.2	0.0007	0.00619
B7H15_RS06745	B7H15_RS06745	-	26	50.5	66	0.36	1311.8	3429.66	15.5	0.0389	0.17335
B7H15_RS06750	thiW	-	53	148.8	177.4	0.25	7883.9	18808.8	28.7	0.0092	0.05668
B7H15_RS06755	mutS	-	225	101.8	98.2	-0.05	22902.7	44208.2	-3.5	0.226	0.52907
B7H15_RS06760	mutL	-	172	127	125.1	-0.02	21835.6	43035.3	-1.8	0.6884	0.88041
B7H15_RS06765	B7H15_RS06765	-	53	211.5	195.1	-0.11	11207.8	20685.2	-16.3	0.2165	0.51847
B7H15_RS06770	B7H15_RS06770	-	57	114.4	128.5	0.16	6523.3	14647.1	14	0.0486	0.20609
B7H15_RS06775	glpK	-	94	104.1	115.1	0.14	9782.9	21635.1	11	0.0129	0.07517
B7H15_RS06780	B7H15_RS06780	-	135	46.6	45	-0.05	6297.4	12154.1	-1.6	0.4771	0.76461
B7H15_RS06785	B7H15_RS06785	-	88	121.3	120.4	-0.01	10673.2	21189.1	-0.9	0.891	0.97634
B7H15_RS06790	miaA	-	79	68.6	56.4	-0.26	5420.3	8907.9	-12.2	0.0006	0.00537
B7H15_RS06795	hfq	-	15	71.8	83.2	0.2	1076.6	2495.17	11.4	0.5644	0.82041
B7H15_RS06800	B7H15_RS06800	-	36	147.6	133.5	-0.14	5314.9	9610.47	-14.2	0.3192	0.6404
B7H15_RS06805	hflX	-	100	81.7	91.8	0.16	8170.2	18351.9	10.1	0.2372	0.54231
B7H15_RS06810	B7H15_RS06810	-	95	61	76.4	0.3	5791.1	14522.8	15.5	0.0001	0.00102
B7H15_RS06815	B7H15_RS06815	-	25	6	13.8	0.77	150.5	689.49	7.8	0.0113	0.06739
B7H15_RS06820	glnA	-	108	2.8	2.5	-0.05	301.2	541.79	-0.3	0.1964	0.49228
B7H15_RS06825	B7H15_RS06825	-	21	84.2	80.4	-0.06	1769	3378.26	-3.8	0.783	0.92094
B7H15_RS06830	B7H15_RS06830	-	24	46	38.1	-0.24	1104.8	1827.78	-8	0.2525	0.55861
B7H15_RS06835	B7H15_RS06835	-	26	113.7	112.2	-0.02	2954.9	5832.03	-1.5	0.8949	0.97755
B7H15_RS06840	B7H15_RS06840	-	14	34.4	38.7	0.15	481.8	1082.99	4.3	0.3338	0.65475
B7H15_RS06845	B7H15_RS06845	-	17	63.5	58	-0.12	1080.3	1971.58	-5.6	0.425	0.72594
B7H15_RS06850	B7H15_RS06850	-	10	7.3	6.3	-0.12	73.3	126.9	-1	0.6454	0.86765
B7H15_RS06860	B7H15_RS06860	-	30	134.6	117.8	-0.18	4038.9	7070.22	-16.8	0.2098	0.51003
B7H15_RS06870	B7H15_RS06870	-	32	115.9	120.3	0.05	3707.6	7696.31	4.4	0.6595	0.87279
B7H15_RS06875	B7H15_RS06875	-	10	98.8	97.4	-0.02	988.1	1948.58	-1.4	0.7988	0.92983
B7H15_RS06890	B7H15_RS06890	-	9	11.7	19.7	0.57	105.4	355.4	8	0.3909	0.70345
B7H15_RS06905	B7H15_RS06905	-	16	68.8	70.4	0.03	1100.9	2251.97	1.6	0.8055	0.93372
B7H15_RS06910	B7H15_RS06910	-	38	112.3	127.4	0.17	4268.6	9684.39	15.1	0.039	0.17352
B7H15_RS06915	B7H15_RS06915	-	25	231	243.8	0.08	5774.3	12192.1	12.9	0.5612	0.81717
B7H15_RS06920	B7H15_RS06920	-	84	103.8	102	-0.02	8721.5	17129.4	-1.9	0.7604	0.91086
B7H15_RS06925	B7H15_RS06925	-	20	96.2	97.5	0.02	1923.4	3898.85	1.3	0.8596	0.96104
B7H15_RS06930	cls	-	124	106.7	108.6	0.02	13230.4	26944.5	2	0.7051	0.8878
B7H15_RS06935	B7H15_RS06935	-	81	97.1	98.2	0.02	7863.5	15908.8	1.1	0.8735	0.96623
B7H15_RS06940	B7H15_RS06940	-	86	108.5	105.2	-0.04	9329.4	18100.3	-3.2	0.5888	0.83438
B7H15_RS06945	B7H15_RS06945	-	120	173.1	167.9	-0.04	20772.1	40294.7	-5.2	0.4155	0.72025
B7H15_RS06950	B7H15_RS06950	-	51	77	82.3	0.09	3927.8	8390.2	5.2	0.3381	0.65812
B7H15_RS06955	B7H15_RS06955	-	22	68.3	63.3	-0.1	1501.6	2785.57	-4.9	0.5431	0.8072
B7H15_RS06960	B7H15_RS06960	-	49	110.9	110.2	-0.01	5435.5	10801.8	-0.7	0.9278	0.99034
B7H15_RS06965	B7H15_RS06965	-	83	133.9	122.7	-0.12	11115.7	20364	-11.2	0.1462	0.42247
B7H15_RS06970	B7H15_RS06970	-	60	246	287.7	0.22	14761.1	34529.9	41.7	0.0008	0.00699
B7H15_RS06975	B7H15_RS06975	-	123	120	108.6	-0.14	14755.6	26710.2	-11.4	0.0053	0.03641
B7H15_RS06980	B7H15_RS06980	-	103	64.5	59.9	-0.1	6645.6	12344	-4.6	0.2344	0.54015
B7H15_RS06985	thrC	-	82	115	106.8	-0.1	9430.9	17514.8	-8.2	0.1032	0.35277
B7H15_RS06990	thrB	-	74	106.8	102.9	-0.05	7900.8	15223.6	-3.9	0.5017	0.77651
B7H15_RS06995	B7H15_RS06995	-	71	147.3	168	0.18	10458.4	23861.5	20.7	0.0064	0.04251
B7H15_RS07000	B7H15_RS07000	-	27	143.2	148.8	0.05	3865.6	8037.31	5.7	0.6972	0.88588
B7H15_RS07005	B7H15_RS07005	-	11	102	98.5	-0.05	1121.8	2165.97	-3.5	0.7952	0.9268
B7H15_RS07010	B7H15_RS07010	-	130	137.2	137.2	0	17838.1	35677.8	0	0.9991	1
B7H15_RS07015	B7H15_RS07015	-	110	171.2	182.8	0.09	18835.4	40217.7	11.6	0.0742	0.27917
B7H15_RS07020	rpmG	-	16	82.3	105.8	0.34	1317.5	3384.86	23.4	0.1129	0.36969
B7H15_RS07025	rpsN	-	24	72.5	1.8	-3.5	1740.7	88.7	-70.7	0	0
B7H15_RS07030	guaC	-	76	128.2	121.3	-0.08	9743.3	18434.8	-6.9	0.2956	0.61421
B7H15_RS07040	B7H15_RS07040	-	92	120.6	146	0.27	11098.3	26861.7	25.4	0.0006	0.00537
B7H15_RS07045	lexA	-	50	0.5	0.7	0.07	22.6	72	0.3	0.4634	0.75518
B7H15_RS07050	B7H15_RS07050	-	19	107.8	114.5	0.08	2047.7	4351.05	6.7	0.7686	0.91448
B7H15_RS07055	B7H15_RS07055	-	18	93.3	73.9	-0.32	1678.6	2661.66	-19.3	0.18	0.46881
B7H15_RS07060	tkt	-	149	0.3	0.3	0.01	41.5	88.6	0	0.9055	0.98186
B7H15_RS07065	B7H15_RS07065	-	17	0.1	0.1	-0.02	1.9	1.7	-0.1	0.7808	0.92035
B7H15_RS07070	B7H15_RS07070	-	11	84.2	89.7	0.09	925.8	1974.47	5.6	0.5817	0.8302
B7H15_RS07075	B7H15_RS07075	-	42	124.7	91.5	-0.43	5237.7	7685.41	-33.2	0	0
B7H15_RS07080	B7H15_RS07080	-	103	77.1	71.5	-0.1	7942.2	14725.4	-5.6	0.1225	0.38695
B7H15_RS07085	B7H15_RS07085	-	259	68.9	67.8	-0.02	17832.4	35112.5	-1.1	0.6527	0.87279
B7H15_RS07090	mscL	-	27	96	96	0	2591.6	5185.64	0	0.9946	1
B7H15_RS07095	B7H15_RS07095	-	137	135.5	134.1	-0.01	18561.3	36756.6	-1.3	0.7468	0.90457
B7H15_RS07105	acnA	-	213	2.8	1.1	-0.37	606.4	451.39	-1.8	0	0
B7H15_RS07110	B7H15_RS07110	-	37	94.7	105.8	0.15	3502.7	7826.91	11.1	0.3478	0.66727
B7H15_RS07120	B7H15_RS07120	-	18	97.3	94.4	-0.04	1752.2	3399.36	-2.9	0.8103	0.93545
B7H15_RS07130	plsY	-	57	0.8	0.8	0.02	43.3	95.3	0.1	0.9173	0.98448
B7H15_RS07135	parE	-	149	0.1	0.1	-0.01	19	31	0	0.6149	0.85241
B7H15_RS07140	parC	-	218	2.3	1.8	-0.1	497.1	774.19	-0.5	0.4409	0.73815
B7H15_RS07150	B7H15_RS07150	-	135	133.7	138.2	0.05	18045.2	37306.4	4.5	0.3708	0.68551
B7H15_RS07155	B7H15_RS07155	-	89	117	90.1	-0.36	10414.9	16036.3	-26.9	0	0
B7H15_RS07160	B7H15_RS07160	-	21	66.7	60.9	-0.12	1400.3	2557.07	-5.8	0.2171	0.51916
B7H15_RS07165	cozEb	-	126	80.9	97.9	0.26	10192.6	24668.7	17	0	0
B7H15_RS07170	mprF	-	255	100.9	138.4	0.44	25720.1	70569	37.5	0	0
B7H15_RS07175	msrA	-	39	65.8	62.6	-0.07	2565.4	4884.14	-3.2	0.5344	0.80007
B7H15_RS07180	B7H15_RS07180	-	72	42.3	148.1	1.7	3045	21331.9	105.8	0	0
B7H15_RS07185	B7H15_RS07185	-	13	68.2	48.4	-0.45	886.4	1258.48	-19.8	0.1099	0.36629
B7H15_RS07190	B7H15_RS07190	-	112	121.3	115.5	-0.07	13582.6	25866	-5.8	0.3187	0.6404
B7H15_RS07195	B7H15_RS07195	-	118	122.5	122.1	0	14454.5	28806.6	-0.4	0.936	0.99373
B7H15_RS07200	B7H15_RS07200	-	89	118.9	116.9	-0.02	10580.6	20799.9	-2	0.7168	0.89043
B7H15_RS07205	B7H15_RS07205	-	123	114	111.7	-0.03	14019.2	27476.2	-2.3	0.6593	0.87279
B7H15_RS07210	B7H15_RS07210	-	47	138.5	144.1	0.06	6508.3	13546.1	5.6	0.5225	0.79209
B7H15_RS07215	trpD	-	83	80.7	83.6	0.05	6694.2	13873.2	2.9	0.588	0.83367
B7H15_RS07220	trpC	-	68	60.3	69.2	0.18	4099.4	9406.08	8.9	0.0271	0.13397
B7H15_RS07225	B7H15_RS07225	-	57	79.8	89.6	0.16	4549	10215.9	9.8	0.0821	0.30043
B7H15_RS07230	trpB	-	91	85.2	89.3	0.06	7751.7	16247.7	4.1	0.3063	0.62898
B7H15_RS07235	trpA	-	52	54	52.3	-0.04	2805.9	5441.24	-1.6	0.6247	0.8596
B7H15_RS07240	femA	-	102	0.3	0.3	0	28.4	55.9	0	0.9669	1
B7H15_RS07245	femB	-	109	1.1	1.1	-0.01	120.5	234.2	0	0.8499	0.95741
B7H15_RS07250	B7H15_RS07250	-	70	179.2	183.5	0.03	12543.5	25693.8	4.3	0.5874	0.83367
B7H15_RS07255	B7H15_RS07255	-	39	148.5	158.8	0.09	5791.2	12386.8	10.3	0.3506	0.66898
B7H15_RS07260	B7H15_RS07260	-	66	44.7	43.3	-0.04	2951.2	5710.83	-1.5	0.6722	0.876
B7H15_RS07265	B7H15_RS07265	-	70	87.6	79.3	-0.14	6131.5	11102.2	-8.3	0.1915	0.48753
B7H15_RS07270	B7H15_RS07270	-	77	67.3	66.2	-0.02	5179.3	10192.1	-1.1	0.8297	0.94654
B7H15_RS07275	B7H15_RS07275	-	105	81.5	78.1	-0.06	8555.6	16400.9	-3.4	0.3515	0.66933
B7H15_RS07280	B7H15_RS07280	-	18	95.8	111.8	0.21	1724	4023.05	16	0.3662	0.68134
B7H15_RS07285	B7H15_RS07285	-	39	82.4	79.1	-0.06	3214.4	6170.22	-3.3	0.5683	0.82354
B7H15_RS07290	pepF	-	157	141.8	141.6	0	22259	44467.9	-0.2	0.9796	1
B7H15_RS07295	phoU	-	62	81.4	81.2	0	5049.5	10063.4	-0.3	0.9581	1
B7H15_RS07300	pstB	-	69	117.2	128.8	0.13	8085.4	17780	11.7	0.0809	0.2972
B7H15_RS07305	pstA	-	82	113.4	116.6	0.04	9301.2	19119.9	3.2	0.5437	0.8072
B7H15_RS07310	pstC	-	73	62.8	59.2	-0.08	4586.9	8641.6	-3.6	0.3666	0.68134
B7H15_RS07315	B7H15_RS07315	-	73	42.7	41.5	-0.04	3120.7	6059.23	-1.2	0.6572	0.87279
B7H15_RS07325	cvfB	-	74	13.9	15.7	0.13	1029.6	2324.17	1.8	0.254	0.56016
B7H15_RS07330	B7H15_RS07330	-	123	89.1	67.3	-0.38	10957.2	16546.1	-21.8	0	0
B7H15_RS07340	B7H15_RS07340	-	88	64.1	63.2	-0.02	5638.3	11128.3	-0.8	0.8266	0.94477
B7H15_RS07345	B7H15_RS07345	-	69	102.2	83.1	-0.28	7054	11470.4	-19.1	0.0006	0.00537
B7H15_RS07350	dapA	-	70	56.2	62.4	0.14	3935.8	8730.09	6.1	0.2163	0.51847
B7H15_RS07355	dapB	-	42	74.1	77.9	0.07	3110.9	6547.21	3.9	0.5923	0.83765
B7H15_RS07360	dapD	-	54	50.5	45.8	-0.13	2727.2	4946.84	-4.7	0.194	0.48889
B7H15_RS07365	B7H15_RS07365	-	82	91.3	89.3	-0.03	7490.4	14646.4	-2	0.6957	0.88478
B7H15_RS07370	B7H15_RS07370	-	89	85.2	80.1	-0.08	7578.8	14263.6	-5	0.251	0.55794
B7H15_RS07375	lysA	-	106	72.1	69.5	-0.05	7643	14726.4	-2.6	0.4137	0.71879
B7H15_RS07380	msaC	-	51	86.2	80.7	-0.09	4394.5	8228.3	-5.5	0.2839	0.59743
B7H15_RS07385	cspA	-	10	152.5	288.2	0.9	1524.5	5763.62	135.7	0.0029	0.02173
B7H15_RS07395	msaA	-	29	100.9	121.1	0.25	2926.4	7022.42	20.2	0.1363	0.40992
B7H15_RS07400	B7H15_RS07400	-	21	161.9	156.5	-0.05	3400.9	6571.02	-5.5	0.5941	0.83977
B7H15_RS07405	B7H15_RS07405	-	55	147.8	161.3	0.12	8130.3	17739.6	13.4	0.1631	0.44526
B7H15_RS07410	B7H15_RS07410	-	74	121	121.1	0	8954.8	17927.5	0.1	0.982	1
B7H15_RS07420	brnQ	-	131	177.9	156	-0.18	23310.8	40880.8	-21.9	0.0453	0.19505
B7H15_RS07425	B7H15_RS07425	-	156	75.4	70.4	-0.09	11768.2	21977.1	-5	0.0868	0.31228
B7H15_RS07430	B7H15_RS07430	-	65	62.1	62.4	0.01	4038.9	8108.51	0.2	0.9588	1
B7H15_RS07435	B7H15_RS07435	-	18	64	56.4	-0.17	1151.9	2031.18	-7.6	0.4385	0.73677
B7H15_RS07440	B7H15_RS07440	-	57	56.4	66.1	0.21	3214.7	7531.61	9.7	0.1943	0.48889
B7H15_RS07445	sucB	-	91	17.6	3.6	-1.39	1601.2	663.69	-13.9	0	0
B7H15_RS07450	B7H15_RS07450	-	187	14.9	4	-1.14	2783.6	1506.18	-10.9	0	0
B7H15_RS07455	arlS	-	105	57.9	60.3	0.05	6083	12666.7	2.4	0.4895	0.77126
B7H15_RS07460	arlR	-	59	61.7	56.5	-0.12	3639.6	6666.02	-5.2	0.1706	0.45439
B7H15_RS07465	B7H15_RS07465	-	10	120.5	113.4	-0.08	1204.6	2268.57	-7	0.7518	0.90687
B7H15_RS07470	B7H15_RS07470	-	21	28.1	30.6	0.11	589.1	1286.09	2.6	0.6397	0.8662
B7H15_RS07475	tnpA	-	50	177.6	181.8	0.03	8881.4	18176.2	4.1	0.5403	0.80471
B7H15_RS07480	B7H15_RS07480	-	56	176.9	193.6	0.13	9905.2	21682	16.7	0.1141	0.37102
B7H15_RS07485	B7H15_RS07485	-	101	3.3	3.4	0.02	333.2	685.89	0.1	0.6544	0.87279
B7H15_RS07490	B7H15_RS07490	-	38	85.4	80.9	-0.07	3246.3	6145.62	-4.6	0.4908	0.77153
B7H15_RS07495	B7H15_RS07495	-	122	81.9	68.5	-0.24	9987.2	16716.2	-13.4	0.0026	0.01997
B7H15_RS07500	B7H15_RS07500	-	13	202.5	183	-0.14	2633	4758.34	-19.5	0.3331	0.65462
B7H15_RS07505	B7H15_RS07505	-	36	118.9	113.6	-0.06	4279.4	8182.21	-5.2	0.5523	0.81337
B7H15_RS07510	msrB	-	31	192.3	167	-0.2	5960.5	10352.2	-25.3	0.0561	0.22856
B7H15_RS07515	msrA	-	39	171.5	183.1	0.09	6686.8	14284.5	11.7	0.2289	0.53157
B7H15_RS07520	fakB2	-	74	202.2	168.8	-0.25	14962.1	24988.2	-33.4	0.0001	0.00102
B7H15_RS07525	B7H15_RS07525	-	35	0.1	0.3	0.06	1.9	18.9	0.2	0.3055	0.628
B7H15_RS07530	B7H15_RS07530	-	71	1.2	1.1	-0.03	84.7	152.3	-0.1	0.6893	0.88074
B7H15_RS07535	B7H15_RS07535	-	33	87.4	91.9	0.07	2885.3	6062.22	4.4	0.5465	0.80915
B7H15_RS07540	B7H15_RS07540	-	96	132.3	141.3	0.09	12700.1	27128.3	9	0.1408	0.41486
B7H15_RS07545	B7H15_RS07545	-	19	198.9	232.2	0.22	3779.2	8823.3	33.3	0.1557	0.43643
B7H15_RS07550	B7H15_RS07550	-	12	167	166.9	0	2004.3	4005.95	-0.1	0.9951	1
B7H15_RS07555	B7H15_RS07555	-	68	135.5	133.8	-0.02	9214.2	18196.7	-1.7	0.7988	0.92983
B7H15_RS07565	B7H15_RS07565	-	29	268.3	299.1	0.15	7782	17347.7	30.8	0.1308	0.40201
B7H15_RS07570	ebh	-	2120	89	88.3	-0.01	188635	374209	-0.7	0.4761	0.76389
B7H15_RS07575	norB	-	126	85.7	87	0.02	10800.9	21928.1	1.3	0.7634	0.91151
B7H15_RS07580	B7H15_RS07580	-	127	96.9	94.1	-0.04	12308.6	23911.3	-2.8	0.4534	0.74758
B7H15_RS07585	tdcB	-	76	54.1	53	-0.03	4110.2	8050.01	-1.1	0.7192	0.89239
B7H15_RS07590	ald	-	80	102.2	91.3	-0.15	8175.6	14610.3	-10.9	0.045	0.19449
B7H15_RS07595	B7H15_RS07595	-	76	122	135.1	0.14	9274.5	20534	13.1	0.0428	0.18701
B7H15_RS07600	B7H15_RS07600	-	286	144.2	137.3	-0.07	41232.9	78533	-6.9	0.0299	0.14302
B7H15_RS07605	B7H15_RS07605	-	122	154.8	143	-0.11	18888.3	34891.5	-11.8	0.0313	0.1482
B7H15_RS07610	B7H15_RS07610	-	26	252.5	246.4	-0.03	6564.3	12811.4	-6.1	0.7466	0.90457
B7H15_RS07615	B7H15_RS07615	-	87	120.9	127.1	0.07	10518.6	22110.1	6.2	0.2199	0.52147
B7H15_RS07620	rnpB	-	27	132.8	137.2	0.05	3585.3	7408.3	4.4	0.7441	0.90408
B7H15_RS07625	gpsB	-	29	65	168.7	1.31	1883.8	9782.28	103.7	0	0
B7H15_RS07630	B7H15_RS07630	-	43	154.5	178.6	0.2	6645.4	15357.6	24	0.0117	0.0689
B7H15_RS07635	B7H15_RS07635	-	30	299.3	348.5	0.22	8979.2	20911.5	49.2	0.0088	0.05469
B7H15_RS07640	B7H15_RS07640	-	23	136.7	120.6	-0.17	3143	5549.13	-16	0.0943	0.33123
B7H15_RS07645	recU	-	58	0.9	1.1	0.04	52.8	126.3	0.2	0.7204	0.8927
B7H15_RS07650	B7H15_RS07650	-	179	1.7	2	0.06	306.9	723.39	0.3	0.0881	0.31494
B7H15_RS07655	B7H15_RS07655	-	32	132	133.5	0.02	4223.5	8541.2	1.5	0.8278	0.94548
B7H15_RS07660	nth	-	56	105.7	106.2	0.01	5921	11896.2	0.5	0.9339	0.99328
B7H15_RS07665	B7H15_RS07665	-	59	0.4	0.6	0.08	20.8	75.8	0.3	0.6646	0.87498
B7H15_RS07670	asnS	-	88	134.8	127.4	-0.08	11862.8	22426.4	-7.4	0.246	0.55385
B7H15_RS07675	B7H15_RS07675	-	239	160.5	161.9	0.01	38355.7	77387.7	1.4	0.7806	0.92035
B7H15_RS07680	B7H15_RS07680	-	89	1.2	0.6	-0.15	107.4	109	-0.6	0.0613	0.24407
B7H15_RS07685	B7H15_RS07685	-	107	0.3	0.3	-0.02	35.9	56.7	-0.1	0.2828	0.59601
B7H15_RS07690	bshA	-	97	33.1	30.1	-0.12	3212.7	5831.13	-3.1	0.3689	0.68433
B7H15_RS07695	B7H15_RS07695	-	24	84.5	87.9	0.05	2029	4217.85	3.3	0.7475	0.90457
B7H15_RS07700	B7H15_RS07700	-	47	0.3	0.7	0.11	15.1	68.9	0.4	0.1425	0.41739
B7H15_RS07705	B7H15_RS07705	-	63	157.9	141	-0.16	9946.5	17761.7	-16.9	0.0376	0.17054
B7H15_RS07710	B7H15_RS07710	-	55	108.1	99.9	-0.11	5945.4	10991.3	-8.2	0.2421	0.54682
B7H15_RS07715	B7H15_RS07715	-	107	78.6	70.2	-0.15	8404.9	15026.8	-8.3	0.073	0.27577
B7H15_RS07720	aroA	-	89	42.4	28.6	-0.5	3773.7	5084.94	-13.8	0	0
B7H15_RS07725	aroB	-	99	41.3	31.9	-0.33	4084.2	6306.72	-9.4	0	0
B7H15_RS07730	aroC	-	95	30.2	22.5	-0.36	2873.5	4278.75	-7.7	0.0006	0.00537
B7H15_RS07735	B7H15_RS07735	-	29	87.9	90.2	0.04	2550.1	5233.64	2.3	0.7095	0.8878
B7H15_RS07740	ndk	-	33	121.9	93.1	-0.37	4023.8	6143.12	-28.9	0.001	0.00849
B7H15_RS07745	B7H15_RS07745	-	66	0.5	0.5	0.02	30.1	71.7	0.1	0.4827	0.76919
B7H15_RS07750	B7H15_RS07750	-	50	18.2	7	-0.95	909.1	700.09	-11.2	0	0
B7H15_RS07755	B7H15_RS07755	-	53	25.6	23.1	-0.12	1355.1	2446.17	-2.5	0.4166	0.72127
B7H15_RS07765	B7H15_RS07765	-	17	0	0.1	0.03	0	3.4	0.1	0.5559	0.81482
B7H15_RS07770	B7H15_RS07770	-	78	2.4	5.1	0.45	190.3	802.09	2.7	0.0021	0.01631
B7H15_RS07775	der	-	96	0.5	0.5	0	51	104.4	0	0.9841	1
B7H15_RS07780	rpsA	-	81	130.3	118.9	-0.13	10556.2	19260.9	-11.4	0.0328	0.15314
B7H15_RS07785	B7H15_RS07785	-	24	146.7	159.2	0.11	3521.5	7639.51	12.4	0.1279	0.3957
B7H15_RS07795	B7H15_RS07795	-	9	227.1	237.2	0.06	2044	4270.24	10.1	0.8118	0.93641
B7H15_RS07800	cmk	-	49	0.2	0.2	0.02	7.6	22.5	0.1	0.584	0.83221
B7H15_RS07805	B7H15_RS07805	-	87	125.3	127.2	0.02	10904.5	22134	1.9	0.7098	0.8878
B7H15_RS07810	B7H15_RS07810	-	84	114	136.6	0.25	9579.7	22945.9	22.5	0.0011	0.00915
B7H15_RS07815	B7H15_RS07815	-	10	23.2	23.8	0.03	231.5	475.49	0.6	0.8653	0.96232
B7H15_RS07820	ebpS	-	79	40.3	94.5	1.14	3180.4	14936.6	54.3	0	0
B7H15_RS07825	B7H15_RS07825	-	106	137.1	136.6	-0.01	14531.1	28954.8	-0.5	0.9262	0.98943
B7H15_RS07830	B7H15_RS07830	-	84	133.8	137.2	0.03	11242.9	23046.1	3.3	0.5612	0.81717
B7H15_RS07835	B7H15_RS07835	-	19	43.7	30.6	-0.45	829.9	1163.19	-13.1	0.0424	0.1857
B7H15_RS07840	B7H15_RS07840	-	62	167.2	110.2	-0.58	10364.5	13659.5	-57	0	0
B7H15_RS07845	B7H15_RS07845	-	4	397.1	427.1	0.1	1588.4	3417.06	30	0.5984	0.84245
B7H15_RS07850	B7H15_RS07850	-	85	97	99.1	0.03	8247.2	16847	2.1	0.6706	0.876
B7H15_RS07855	B7H15_RS07855	-	23	53.7	52.8	-0.02	1234.5	2428.67	-0.9	0.8965	0.97794
B7H15_RS07860	B7H15_RS07860	-	80	66.9	67.6	0.01	5350.4	10818.5	0.7	0.8368	0.95
B7H15_RS07865	B7H15_RS07865	-	80	85.3	83.5	-0.03	6826.3	13358	-1.8	0.7081	0.8878
B7H15_RS07870	B7H15_RS07870	-	8	28.7	27.7	-0.04	229.7	443.29	-1	0.6618	0.87391
B7H15_RS07875	lukF-PV	-	81	118.1	122.4	0.05	9568.3	19821.2	4.2	0.3638	0.68118
B7H15_RS07880	lukS-PV	-	83	105.5	108.8	0.04	8753	18064.1	3.4	0.6083	0.84745
B7H15_RS07885	B7H15_RS07885	-	141	116.1	108.9	-0.09	16365.8	30702.2	-7.2	0.1009	0.3483
B7H15_RS07890	B7H15_RS07890	-	31	190.1	177	-0.1	5894.6	10971.7	-13.2	0.2488	0.55724
B7H15_RS07895	B7H15_RS07895	-	21	55.9	71.8	0.33	1174.4	3013.66	15.8	0.0035	0.02561
B7H15_RS07900	B7H15_RS07900	-	19	99	86.5	-0.18	1880.2	3285.16	-12.5	0.2549	0.56082
B7H15_RS07905	B7H15_RS07905	-	26	44.4	42.5	-0.06	1155.5	2208.27	-2	0.7126	0.88851
B7H15_RS07910	B7H15_RS07910	-	119	67.9	70.5	0.05	8081.3	16780.2	2.6	0.3817	0.69701
B7H15_RS07915	B7H15_RS07915	-	153	107.3	110.5	0.04	16413	33802	3.2	0.5011	0.77617
B7H15_RS07920	B7H15_RS07920	-	26	68.6	65.1	-0.07	1782.4	3387.36	-3.4	0.6043	0.84397
B7H15_RS07925	B7H15_RS07925	-	143	122.1	120.7	-0.02	17454	34515	-1.4	0.7642	0.91151
B7H15_RS07930	B7H15_RS07930	-	82	99.9	96.5	-0.05	8190.8	15832.1	-3.4	0.457	0.74943
B7H15_RS07935	B7H15_RS07935	-	437	103.3	105.8	0.03	45153.6	92503.8	2.5	0.3192	0.6404
B7H15_RS07940	B7H15_RS07940	-	11	37.8	32.5	-0.19	416	714.39	-5.3	0.5797	0.82945
B7H15_RS07945	B7H15_RS07945	-	24	44.1	39.6	-0.14	1057.7	1899.18	-4.5	0.3552	0.67336
B7H15_RS07950	B7H15_RS07950	-	35	61.3	53.8	-0.17	2145.6	3768.25	-7.5	0.258	0.56542
B7H15_RS07955	B7H15_RS07955	-	51	115.5	116.3	0.01	5890.8	11860.9	0.8	0.9057	0.98186
B7H15_RS07960	B7H15_RS07960	-	39	144.1	140.4	-0.04	5618.1	10952.8	-3.6	0.6683	0.876
B7H15_RS07965	B7H15_RS07965	-	35	71.9	75.5	0.06	2518.2	5284.63	3.5	0.7052	0.8878
B7H15_RS07970	B7H15_RS07970	-	32	100	116.5	0.21	3199.5	7458.22	16.6	0.1902	0.48511
B7H15_RS07975	B7H15_RS07975	-	18	59.8	59.4	-0.01	1076.4	2139.17	-0.4	0.9457	0.9986
B7H15_RS07980	B7H15_RS07980	-	84	98.6	98.3	0	8278.8	16521.2	-0.2	0.9758	1
B7H15_RS07985	B7H15_RS07985	-	64	115.3	108.3	-0.09	7377.5	13859.9	-7	0.4399	0.7378
B7H15_RS07990	B7H15_RS07990	-	98	92.5	99.8	0.1	9066.1	19551.8	7.2	0.249	0.55724
B7H15_RS07995	B7H15_RS07995	-	127	88.3	85.2	-0.05	11207.8	21644.2	-3	0.5175	0.78941
B7H15_RS08000	B7H15_RS08000	-	28	55.8	53.5	-0.05	1562	2996.76	-2.3	0.6113	0.8491
B7H15_RS08005	B7H15_RS08005	-	29	70.2	82.2	0.21	2034.7	4767.64	12	0.1765	0.46366
B7H15_RS08010	B7H15_RS08010	-	41	71.1	62.9	-0.16	2915.1	5159.03	-8.2	0.1632	0.44526
B7H15_RS08015	B7H15_RS08015	-	122	111.4	111	-0.01	13596	27090.3	-0.4	0.915	0.98448
B7H15_RS08020	B7H15_RS08020	-	26	62.2	69.9	0.16	1616.8	3632.46	7.7	0.2585	0.56607
B7H15_RS08025	B7H15_RS08025	-	2	0	0	0	0	0	0	1	1
B7H15_RS08030	B7H15_RS08030	-	194	82.3	80.9	-0.02	15965.2	31385.9	-1.4	0.6131	0.85075
B7H15_RS08040	B7H15_RS08040	-	17	32.5	31.7	-0.03	553.3	1077.99	-0.8	0.8312	0.94665
B7H15_RS08045	B7H15_RS08045	-	17	150.4	145	-0.05	2556	4928.44	-5.4	0.6764	0.87693
B7H15_RS08050	B7H15_RS08050	-	44	85	80.5	-0.07	3737.8	7086.82	-4.4	0.5292	0.79707
B7H15_RS08055	B7H15_RS08055	-	23	35.9	41	0.17	826.2	1884.98	5.1	0.4062	0.71601
B7H15_RS08060	B7H15_RS08060	-	17	71.4	72.1	0.01	1213.9	2451.87	0.7	0.9181	0.98448
B7H15_RS08065	B7H15_RS08065	-	15	40.3	41.2	0.03	604.2	1235.89	0.9	0.9062	0.98186
B7H15_RS08070	B7H15_RS08070	-	38	59.1	58.7	-0.01	2245.3	4463.44	-0.4	0.939	0.99547
B7H15_RS08075	B7H15_RS08075	-	18	33.4	37.9	0.16	600.4	1363.69	4.5	0.4572	0.74943
B7H15_RS08080	B7H15_RS08080	-	19	80.3	51.7	-0.59	1526.5	1963.88	-28.7	0.024	0.12276
B7H15_RS08085	B7H15_RS08085	-	15	38.5	37	-0.05	577.8	1109.19	-1.5	0.8452	0.95644
B7H15_RS08090	B7H15_RS08090	-	19	16.6	19.5	0.18	316.1	741.79	2.9	0.4202	0.72332
B7H15_RS08095	B7H15_RS08095	-	22	73.7	73.5	0	1622.2	3235.46	-0.2	0.9785	1
B7H15_RS08100	B7H15_RS08100	-	20	19.4	20.5	0.06	387.7	819.99	1.1	0.8138	0.93648
B7H15_RS08105	B7H15_RS08105	-	143	42.4	39.2	-0.1	6067.6	11224.4	-3.2	0.3033	0.62557
B7H15_RS08110	B7H15_RS08110	-	37	34.6	31.1	-0.14	1281.8	2299.67	-3.6	0.4081	0.71601
B7H15_RS08115	B7H15_RS08115	-	103	35	35	0	3600.3	7206.31	0	0.993	1
B7H15_RS08120	B7H15_RS08120	-	29	26.2	27.9	0.08	760.3	1617.98	1.7	0.683	0.87946
B7H15_RS08125	B7H15_RS08125	-	21	10.3	6.7	-0.38	216.4	283.5	-3.6	0.1368	0.41055
B7H15_RS08130	B7H15_RS08130	-	21	11.7	14.8	0.25	244.7	620.29	3.1	0.4255	0.72636
B7H15_RS08135	B7H15_RS08135	-	23	10.6	15.3	0.38	244.7	703.09	4.6	0.2696	0.58218
B7H15_RS08140	B7H15_RS08140	-	11	45.3	62.5	0.42	498.7	1374.08	17.1	0.3511	0.66902
B7H15_RS08145	B7H15_RS08145	-	24	32.5	36.4	0.14	779.2	1747.38	3.9	0.5591	0.8158
B7H15_RS08150	B7H15_RS08150	-	19	26.1	27.6	0.07	495	1049.59	1.6	0.7907	0.92309
B7H15_RS08155	B7H15_RS08155	-	22	20.3	22.2	0.1	446	975.39	1.9	0.6316	0.85996
B7H15_RS08160	B7H15_RS08160	-	16	84.2	66	-0.33	1347.6	2112.67	-18.2	0.027	0.13397
B7H15_RS08165	B7H15_RS08165	-	19	0.9	0.8	-0.01	17	31.8	-0.1	0.8902	0.97628
B7H15_RS08170	B7H15_RS08170	-	43	155	159.3	0.04	6664.4	13703.1	4.4	0.6277	0.85996
B7H15_RS08175	B7H15_RS08175	-	30	185.6	195.6	0.07	5569	11734.8	9.9	0.5469	0.80915
B7H15_RS08180	B7H15_RS08180	-	35	93.1	99.1	0.09	3257.7	6937.32	6	0.4286	0.72844
B7H15_RS08185	B7H15_RS08185	-	10	55.9	51.3	-0.11	558.9	1026.39	-4.6	0.7159	0.89027
B7H15_RS08190	B7H15_RS08190	-	69	126.8	126.5	0	8747.7	17456.8	-0.3	0.9646	1
B7H15_RS08195	B7H15_RS08195	-	111	94.1	97.9	0.05	10443.9	21723.1	3.8	0.3945	0.70567
B7H15_RS08210	B7H15_RS08210	-	73	87	87.2	0	6353.8	12738	0.2	0.97	1
B7H15_RS08215	srrB	-	147	122.7	109.1	-0.16	18041.1	32070	-13.6	0.0016	0.0127
B7H15_RS08220	srrA	-	57	62.1	51.6	-0.25	3540	5879.43	-10.5	0.0048	0.03364
B7H15_RS08225	B7H15_RS08225	-	55	164.1	209.4	0.34	9028.1	23034.7	45.3	0	0
B7H15_RS08230	scpB	-	45	15.7	14.2	-0.11	705.6	1279.39	-1.5	0.6087	0.84758
B7H15_RS08235	B7H15_RS08235	-	62	17.7	21.7	0.24	1097.2	2692.87	4	0.0719	0.27308
B7H15_RS08240	B7H15_RS08240	-	40	84.9	90.4	0.09	3397.2	7232.7	5.5	0.4949	0.77297
B7H15_RS08245	xerD	-	75	1	1.8	0.19	71.7	267.5	0.8	0.0177	0.09652
B7H15_RS08250	B7H15_RS08250	-	28	1.2	0.8	-0.1	33.9	44.5	-0.4	0.1549	0.4359
B7H15_RS08255	B7H15_RS08255	-	41	155.6	150.9	-0.04	6378.5	12377.5	-4.6	0.5347	0.80007
B7H15_RS08260	B7H15_RS08260	-	78	117.5	110.8	-0.08	9167.4	17282.8	-6.7	0.1717	0.45532
B7H15_RS08265	B7H15_RS08265	-	23	80.1	73.7	-0.11	1842.5	3391.36	-6.4	0.501	0.77617
B7H15_RS08270	B7H15_RS08270	-	54	123.7	121.6	-0.02	6681.3	13132.7	-2.1	0.7856	0.92094
B7H15_RS08275	proC	-	71	143.5	161.3	0.16	10189.3	22898	17.7	0.0195	0.10431
B7H15_RS08280	rnz	-	72	0.5	0.9	0.1	37.7	130.1	0.4	0.3913	0.70345
B7H15_RS08285	zwf	-	121	0.5	0.4	-0.03	60.4	90.1	-0.1	0.6606	0.87343
B7H15_RS08290	B7H15_RS08290	-	68	114.4	151.1	0.39	7778.2	20555.6	36.8	0.0005	0.00458
B7H15_RS08295	B7H15_RS08295	-	121	109.8	111.7	0.02	13290.9	27028.2	1.8	0.6908	0.8812
B7H15_RS08300	B7H15_RS08300	-	85	101.1	123.1	0.27	8589.5	20932.1	22.1	0.0012	0.00989
B7H15_RS08305	B7H15_RS08305	-	22	103.1	110.7	0.1	2267.8	4869.54	7.6	0.4886	0.77027
B7H15_RS08310	B7H15_RS08310	-	26	280.3	294.5	0.07	7287.2	15311.4	14.2	0.4692	0.76054
B7H15_RS08315	gndA	-	103	0.2	0.4	0.05	20.7	77.2	0.2	0.6992	0.88681
B7H15_RS08320	B7H15_RS08320	-	84	74.2	67.1	-0.14	6235.4	11271.9	-7.1	0.0869	0.31228
B7H15_RS08325	prli42	-	21	96.5	114.8	0.24	2027	4820.54	18.3	0.0958	0.33559
B7H15_RS08330	B7H15_RS08330	-	96	137	141.4	0.04	13151.6	27144.7	4.4	0.5012	0.77617
B7H15_RS08335	B7H15_RS08335	-	27	90.7	87.9	-0.04	2448.5	4747.04	-2.8	0.7856	0.92094
B7H15_RS08340	B7H15_RS08340	-	106	0.9	0.8	-0.01	90.3	172.5	0	0.9881	1
B7H15_RS08345	B7H15_RS08345	-	75	0.2	0.3	0.02	15.1	43	0.1	0.6199	0.85637
B7H15_RS08350	B7H15_RS08350	-	68	0.1	0.2	0.02	7.6	25.8	0.1	0.5459	0.80915
B7H15_RS08355	lpdA	-	107	0.1	0.8	0.18	11.4	164.9	0.7	0.0247	0.12497
B7H15_RS08360	recN	-	136	79.8	88.1	0.14	10848	23969.1	8.4	0.0882	0.31494
B7H15_RS08365	argR	-	44	39.1	42.1	0.09	1722.1	3704.56	3	0.5225	0.79209
B7H15_RS08370	B7H15_RS08370	-	74	18	10.1	-0.61	1328.9	1487.98	-7.9	0	0
B7H15_RS08375	B7H15_RS08375	-	14	8.2	9.7	0.16	114.7	271.6	1.5	0.603	0.84397
B7H15_RS08380	xseA	-	101	21.3	49.9	1.06	2147.6	10074.3	28.6	0	0
B7H15_RS08385	nusB	-	35	20.7	30	0.44	724.5	2097.67	9.3	0.0088	0.05469
B7H15_RS08390	B7H15_RS08390	-	34	195.5	232.5	0.24	6647.4	15808.9	37	0.0224	0.11714
B7H15_RS08395	accC	-	94	0	0	0.01	1.9	9.1	0	0.3468	0.66626
B7H15_RS08400	accB	-	26	0.5	1	0.12	13.2	50.4	0.5	0.232	0.53699
B7H15_RS08405	efp	-	42	5.7	12.2	0.69	237.3	1022.19	6.5	0.0002	0.00197
B7H15_RS08410	B7H15_RS08410	-	99	87.5	91.5	0.06	8659.2	18110.1	4	0.4211	0.72332
B7H15_RS08415	B7H15_RS08415	-	47	16.7	58	1.54	784.6	5455.64	41.3	0	0
B7H15_RS08420	B7H15_RS08420	-	22	150.5	137.3	-0.13	3310.3	6040.93	-13.2	0.2891	0.60519
B7H15_RS08425	B7H15_RS08425	-	58	4.3	2.1	-0.38	246.6	246.6	-2.1	0.0036	0.02621
B7H15_RS08430	B7H15_RS08430	-	34	344.8	307.9	-0.16	11723.1	20936.7	-36.9	0.1308	0.40201
B7H15_RS08435	gcvPB	-	120	133.6	167.5	0.32	16034.8	40205	33.9	0	0
B7H15_RS08440	gcvPA	-	103	182.2	226.1	0.3	18767.5	46572.8	43.9	0.0001	0.00102
B7H15_RS08445	gcvT	-	85	90.8	100.8	0.14	7716.5	17142.6	10.1	0.1633	0.44526
B7H15_RS08450	B7H15_RS08450	-	51	63.8	46.5	-0.42	3254	4740.75	-17.3	0	0
B7H15_RS08455	B7H15_RS08455	-	17	188.8	190.8	0.02	3208.8	6486.92	2	0.8729	0.96623
B7H15_RS08460	B7H15_RS08460	-	57	131.8	121.8	-0.11	7511.5	13881.7	-10	0.0959	0.33559
B7H15_RS08465	B7H15_RS08465	-	30	166	170.6	0.04	4979.8	10236.8	4.6	0.7395	0.90238
B7H15_RS08470	B7H15_RS08470	-	51	95.6	107.4	0.16	4876.4	10954.7	11.8	0.1229	0.38695
B7H15_RS08475	B7H15_RS08475	-	28	119.1	118.5	-0.01	3334.9	6637.92	-0.6	0.9473	0.9986
B7H15_RS08480	B7H15_RS08480	-	123	119.8	110.7	-0.11	14730.5	27231.2	-9.1	0.0433	0.18817
B7H15_RS08485	B7H15_RS08485	-	87	66.8	69.1	0.04	5811.7	12016.8	2.3	0.5829	0.83149
B7H15_RS08490	B7H15_RS08490	-	55	206.8	206.7	0	11371.5	22739.8	0	0.9983	1
B7H15_RS08495	B7H15_RS08495	-	28	116.4	122.1	0.07	3257.9	6839.61	5.8	0.6728	0.876
B7H15_RS08500	B7H15_RS08500	-	83	178.6	180.4	0.01	14822.8	29945.2	1.8	0.8128	0.93648
B7H15_RS08505	B7H15_RS08505	-	20	159.3	176.3	0.14	3186.3	7051.82	17	0.2097	0.51003
B7H15_RS08510	B7H15_RS08510	-	145	126	164.8	0.37	18270.7	47780.5	38.8	0	0
B7H15_RS08515	B7H15_RS08515	-	42	51.9	62.9	0.26	2177.7	5284.74	11.1	0.0761	0.28365
B7H15_RS08520	rpmG	-	9	26.5	48.1	0.75	238.9	865.99	21.6	0.0062	0.04178
B7H15_RS08525	B7H15_RS08525	-	165	103.3	211.8	1	17041.9	69894.4	108.5	0	0
B7H15_RS08530	B7H15_RS08530	-	45	71	68.3	-0.05	3195.9	6150.53	-2.7	0.7543	0.90818
B7H15_RS08535	B7H15_RS08535	-	41	112.4	168.5	0.56	4609.1	13818.3	56.1	0	0
B7H15_RS08540	B7H15_RS08540	-	91	87.8	125.1	0.49	7989.2	22760.8	37.3	0	0
B7H15_RS08545	B7H15_RS08545	-	67	83.2	121.2	0.52	5572.9	16245.9	38.1	0	0
B7H15_RS08550	B7H15_RS08550	-	69	74.3	103.5	0.45	5128.7	14288.2	29.2	0	0
B7H15_RS08555	B7H15_RS08555	-	115	10.1	34.1	1.38	1156.3	7841.2	24	0	0
B7H15_RS08560	B7H15_RS08560	-	96	147.6	126.3	-0.22	14169.9	24244.4	-21.3	0.0018	0.01417
B7H15_RS08565	B7H15_RS08565	-	52	1.9	2.1	0.04	99.8	219.7	0.2	0.7045	0.8878
B7H15_RS08570	rpoD	-	72	0.1	0	-0.02	5.7	3.4	-0.1	0.1924	0.48786
B7H15_RS08575	dnaG	-	133	0.1	0.1	-0.01	15.2	21.1	0	0.4101	0.71638
B7H15_RS08580	B7H15_RS08580	-	62	72.7	61.5	-0.22	4505.5	7626.9	-11.2	0.0041	0.02947
B7H15_RS08585	B7H15_RS08585	-	53	109.8	112.2	0.03	5821.5	11895.6	2.4	0.6843	0.87946
B7H15_RS08590	B7H15_RS08590	-	94	0.1	0.1	0.02	5.7	23.8	0.1	0.5964	0.84048
B7H15_RS08595	recO	-	67	0.5	2.3	0.41	30.3	301.9	1.8	0.0005	0.00458
B7H15_RS08600	era	-	71	4.4	5.4	0.14	314.4	760.59	0.9	0.3189	0.6404
B7H15_RS08605	cdd	-	30	70.5	82	0.2	2115.4	4919.64	11.5	0.1793	0.46795
B7H15_RS08610	B7H15_RS08610	-	37	53.9	58	0.1	1995	4294.25	4.1	0.3506	0.66898
B7H15_RS08615	ybeY	-	41	1.9	1.6	-0.05	77.2	134	-0.2	0.1146	0.37169
B7H15_RS08620	B7H15_RS08620	-	79	110.7	129	0.21	8744	20386.5	18.3	0.0045	0.03185
B7H15_RS08625	B7H15_RS08625	-	46	133.5	150.9	0.17	6139.3	13881.7	17.4	0.1036	0.35327
B7H15_RS08630	floA	flotillin-like protein involved in membrane lipid rafts	72	121.8	119.3	-0.03	8771.9	17185.7	-2.5	0.6733	0.876
B7H15_RS08635	B7H15_RS08635	-	59	141.9	139.6	-0.02	8375	16472.7	-2.4	0.7282	0.89879
B7H15_RS08640	rpsU	-	14	0.1	0.4	0.08	1.9	12.1	0.3	1	1
B7H15_RS08645	mtaB	-	100	217.5	203	-0.1	21746.4	40600.6	-14.5	0.4351	0.73469
B7H15_RS08650	B7H15_RS08650	-	56	130.4	133.9	0.04	7300.4	14998.7	3.6	0.6682	0.876
B7H15_RS08655	prmA	-	73	223.2	222.5	0	16294.8	32488.1	-0.7	0.9473	0.9986
B7H15_RS08660	dnaJ	-	77	2.4	2	-0.08	184.6	305.1	-0.4	0.3895	0.70345
B7H15_RS08665	dnaK	-	139	5.1	5.2	0.02	707.9	1452.88	0.1	0.8707	0.96564
B7H15_RS08670	grpE	-	37	2.5	1.1	-0.31	94.2	79.2	-1.5	0.0073	0.04726
B7H15_RS08675	hrcA	-	88	204.4	241.4	0.23	17984.7	42479.2	37	0	0
B7H15_RS08680	hemW	-	98	118.1	122	0.04	11572.6	23905.7	3.9	0.6266	0.85996
B7H15_RS08690	lepA	-	151	19.1	17.6	-0.09	2887.6	5322.63	-1.5	0.2094	0.50995
B7H15_RS08695	rpsT	-	20	134.5	152.9	0.18	2689.5	6117.23	18.5	0.0999	0.34613
B7H15_RS08700	holA	-	86	0.2	0.1	-0.01	15.2	25.3	0	0.6106	0.84854
B7H15_RS08705	B7H15_RS08705	-	240	124.3	126.2	0.02	29824.9	60591.6	2	0.584	0.83221
B7H15_RS08710	B7H15_RS08710	-	40	102	126	0.29	4080.2	10081.5	24	0.0039	0.0281
B7H15_RS08715	B7H15_RS08715	-	52	127.1	124.4	-0.03	6607.9	12942.2	-2.6	0.7543	0.90818
B7H15_RS08720	B7H15_RS08720	-	47	157.7	154.7	-0.03	7413.4	14542.5	-3	0.7674	0.91377
B7H15_RS08725	rsfS	-	30	84.4	84.5	0	2533.4	5071.74	0.1	0.9918	1
B7H15_RS08730	yqeK	-	55	118.9	151.4	0.34	6539.9	16655.7	32.5	0	0
B7H15_RS08735	nadD	-	45	0.1	0	-0.02	3.8	1.7	-0.1	0.1127	0.36947
B7H15_RS08740	yhbY	-	28	1.3	0.9	-0.1	35.8	48.5	-0.4	0.3961	0.70763
B7H15_RS08745	aroE	-	79	94	83	-0.17	7424.4	13115.7	-11	0.0406	0.17922
B7H15_RS08750	yqeH	-	88	0	0.1	0.01	0	9.1	0.1	0.1208	0.38613
B7H15_RS08755	B7H15_RS08755	-	51	0.3	0.1	-0.04	13.2	13.1	-0.1	0.4453	0.7418
B7H15_RS08760	mtnN	-	55	3.1	1.8	-0.26	173	198.9	-1.3	0.0035	0.02561
B7H15_RS08765	B7H15_RS08765	-	30	145.3	143.4	-0.02	4358.7	8606	-1.9	0.8914	0.97639
B7H15_RS08770	sel26	-	69	83.4	82.9	-0.01	5756.7	11446.1	-0.5	0.9306	0.99181
B7H15_RS08775	B7H15_RS08775	-	124	150.2	148	-0.02	18630.2	36712.4	-2.2	0.744	0.90408
B7H15_RS08780	B7H15_RS08780	-	98	82.2	86.4	0.07	8058.9	16934.8	4.2	0.4264	0.72745
B7H15_RS08785	pxpA	-	51	61.8	69.7	0.16	3150.6	7106.02	7.9	0.1776	0.46481
B7H15_RS08790	B7H15_RS08790	-	95	94.1	108	0.19	8943.3	20527.1	13.9	0.0043	0.03075
B7H15_RS08795	B7H15_RS08795	-	31	93.9	93.3	-0.01	2911.5	5786.83	-0.6	0.9148	0.98448
B7H15_RS08800	B7H15_RS08800	-	82	105.1	107.1	0.03	8616.2	17566.5	2	0.7582	0.9096
B7H15_RS08805	pxpB	-	67	89.9	93.9	0.06	6024.4	12576.8	3.9	0.3706	0.68551
B7H15_RS08810	greA	-	27	4.4	0.2	-0.85	118.5	10.9	-4.2	0	0
B7H15_RS08815	udk	-	58	190	183.3	-0.05	11019.2	21263.5	-6.7	0.4589	0.7509
B7H15_RS08820	B7H15_RS08820	-	87	87.5	85.8	-0.03	7612.7	14936.4	-1.7	0.7054	0.8878
B7H15_RS08825	B7H15_RS08825	-	67	110.6	101.5	-0.12	7407.6	13598.3	-9.1	0.1429	0.41739
B7H15_RS08830	B7H15_RS08830	-	58	80.8	60.1	-0.4	4688.4	6971.72	-20.7	0	0
B7H15_RS08835	B7H15_RS08835	-	20	92.3	103.8	0.16	1846.3	4151.45	11.5	0.17	0.45382
B7H15_RS08840	ruvX	-	36	0.2	0.3	0.05	5.7	23.6	0.2	0.2059	0.50651
B7H15_RS08845	B7H15_RS08845	-	23	3	3.2	0.05	67.9	147.9	0.3	0.5268	0.79516
B7H15_RS08850	alaS	-	180	0.2	0.2	-0.02	41.7	59.5	-0.1	0.1397	0.41469
B7H15_RS08855	B7H15_RS08855	-	197	19.2	30.5	0.55	3777.2	12020.1	11.3	0	0
B7H15_RS08860	B7H15_RS08860	-	57	63.2	77.3	0.27	3602.1	8809.98	14.1	0.0366	0.16736
B7H15_RS08870	mnmA	-	80	0.1	0.1	0.01	5.7	15.4	0	0.6711	0.876
B7H15_RS08875	B7H15_RS08875	-	76	0.1	0.1	0.02	3.8	18.3	0.1	0.2789	0.59045
B7H15_RS08880	B7H15_RS08880	-	75	144.7	163.6	0.17	10853.7	24533.8	18.8	0.0796	0.29319
B7H15_RS08885	B7H15_RS08885	-	15	170.8	179.1	0.07	2561.4	5373.93	8.4	0.7004	0.88713
B7H15_RS08890	B7H15_RS08890	-	13	69.8	84	0.25	907.2	2184.57	14.2	0.2785	0.59045
B7H15_RS08895	B7H15_RS08895	-	33	163.7	44.7	-1.76	5403.6	2947.76	-119.1	0	0
B7H15_RS08900	B7H15_RS08900	-	95	105.4	105	-0.01	10014.3	19952	-0.4	0.9464	0.9986
B7H15_RS08905	B7H15_RS08905	-	61	151.9	144.2	-0.07	9263.6	17586.8	-7.7	0.2516	0.55794
B7H15_RS08910	B7H15_RS08910	-	16	330.1	297.7	-0.15	5281.1	9526.19	-32.4	0.1813	0.47054
B7H15_RS08915	ssrS	-	14	372.9	411.3	0.14	5220.6	11517.2	38.4	0.2431	0.54864
B7H15_RS08920	aspS	-	120	0.9	0.8	-0.02	103.5	188.5	-0.1	0.3597	0.67723
B7H15_RS08925	hisS	-	112	0.1	0.1	-0.01	15.2	19.9	0	0.2637	0.57388
B7H15_RS08930	B7H15_RS08930	-	75	39.6	122.1	1.51	2973.3	18319.8	82.5	0	0
B7H15_RS08935	dtd	-	37	2.9	89.8	3.59	105.5	6643.82	86.9	0	0
B7H15_RS08940	B7H15_RS08940	-	168	6.8	3.8	-0.42	1137.1	1269.78	-3	0	0
B7H15_RS08945	B7H15_RS08945	-	45	73.5	67.6	-0.11	3306.8	6081.03	-5.9	0.4246	0.72594
B7H15_RS08950	recJ	-	176	126.8	126	-0.01	22323	44360.3	-0.8	0.8554	0.95984
B7H15_RS08955	secDF	-	195	11	11.4	0.04	2149.4	4464.44	0.4	0.5104	0.78432
B7H15_RS08960	yajC	-	25	316.9	379.2	0.26	7921.4	18961.5	62.4	0.023	0.11961
B7H15_RS08965	tgt	-	85	140.4	170.6	0.27	11935.9	29000.9	30.2	0.0001	0.00102
B7H15_RS08970	queA	-	83	91.8	109.4	0.24	7618.7	18160.7	17.6	0.0004	0.00379
B7H15_RS08975	ruvB	-	78	0.3	0.5	0.06	20.9	78.7	0.2	0.1403	0.41469
B7H15_RS08980	ruvA	-	48	0.3	0.3	0	15.2	29.1	0	0.964	1
B7H15_RS08985	B7H15_RS08985	-	43	91.6	41.2	-1.06	3937.1	3546.66	-50.3	0	0
B7H15_RS08990	obgE	-	99	0.9	1.4	0.11	92.4	277.1	0.5	0.5994	0.84343
B7H15_RS08995	rpmA	-	20	0	0	0.01	0	2	0	1	1
B7H15_RS09000	B7H15_RS09000	-	25	0.1	0	-0.01	1.9	1.7	0	0.7826	0.92094
B7H15_RS09005	rplU	-	22	0.2	0	-0.05	3.8	0	-0.2	0.1102	0.36642
B7H15_RS09010	mreD	-	67	177.8	252.5	0.49	11909.4	33833.6	74.7	0	0
B7H15_RS09015	mreC	-	72	142.7	188.5	0.39	10277.9	27139	45.7	0	0
B7H15_RS09020	B7H15_RS09020	-	3	31.4	19.5	-0.57	94.2	116.9	-11.9	0.3696	0.68472
B7H15_RS09025	B7H15_RS09025	-	42	213.2	220	0.04	8952.9	18480.7	6.8	0.4864	0.76944
B7H15_RS09030	B7H15_RS09030	-	20	114.6	114.4	0	2292.3	4575.35	-0.2	0.986	1
B7H15_RS09035	B7H15_RS09035	-	31	163.8	135.8	-0.26	5077.9	8421.69	-28	0.1735	0.45915
B7H15_RS09040	radC	-	50	101.3	95.8	-0.08	5066.5	9580.58	-5.5	0.3095	0.63221
B7H15_RS09045	B7H15_RS09045	-	83	140.1	134.4	-0.06	11629	22316.8	-5.7	0.3372	0.65683
B7H15_RS09055	B7H15_RS09055	-	111	3.1	1.3	-0.37	348.3	291.7	-1.8	0.0593	0.23813
B7H15_RS09060	B7H15_RS09060	-	211	0.4	0.5	0.04	81	224.7	0.1	0.1384	0.4127
B7H15_RS09065	B7H15_RS09065	-	48	138	141.1	0.03	6622.8	13549.5	3.2	0.735	0.90123
B7H15_RS09070	B7H15_RS09070	-	108	133.4	129.4	-0.04	14405.4	27960.7	-3.9	0.4166	0.72127
B7H15_RS09075	B7H15_RS09075	-	8	181.9	244.4	0.42	1454.8	3910.06	62.5	0.497	0.77386
B7H15_RS09080	hemL	-	105	22.8	7.3	-1.17	2395.8	1537.98	-15.5	0	0
B7H15_RS09085	hemB	-	68	0.4	0.2	-0.08	30.3	20.9	-0.3	0.0547	0.22383
B7H15_RS09090	B7H15_RS09090	-	52	2.2	3.4	0.22	113	351	1.2	0.2161	0.51847
B7H15_RS09095	hemC	-	80	0.1	0.2	0.01	11.4	29.3	0	0.7121	0.88851
B7H15_RS09100	B7H15_RS09100	-	91	65	56.8	-0.18	5911.5	10339.9	-8.1	0.0695	0.26686
B7H15_RS09105	hemA	-	102	2	0.7	-0.29	203.5	146	-1.3	0.0012	0.00989
B7H15_RS09110	yihA	-	54	1	0.7	-0.06	52.7	80.6	-0.2	0.6615	0.87391
B7H15_RS09115	clpX	-	89	0.3	0.6	0.08	26.5	106	0.3	0.4935	0.77297
B7H15_RS09120	tig	-	84	48.6	59.9	0.28	4080.2	10062.1	11.3	0.0027	0.02051
B7H15_RS09125	B7H15_RS09125	-	13	140.7	163.1	0.21	1829.4	4239.75	22.3	0.36	0.67723
B7H15_RS09130	B7H15_RS09130	-	77	117.6	132.3	0.16	9054.4	20375.2	14.7	0.015	0.08443
B7H15_RS09135	B7H15_RS09135	-	52	0.3	0.1	-0.05	15.1	12	-0.2	0.0995	0.3456
B7H15_RS09145	rplT	-	27	0.8	1.3	0.1	22.6	68.9	0.4	0.6801	0.87849
B7H15_RS09150	rpmI	-	14	3.2	3.5	0.06	45.2	99.4	0.3	0.8841	0.9751
B7H15_RS09155	infC	-	28	2.5	4.4	0.33	69.7	248.9	2	0.5547	0.81447
B7H15_RS09160	B7H15_RS09160	-	130	0.1	0.3	0.06	11.4	79.2	0.2	0.0182	0.09887
B7H15_RS09165	thrS	-	143	0.1	0.1	-0.01	15.1	15.9	-0.1	0.1928	0.48818
B7H15_RS09170	B7H15_RS09170	-	16	79.8	49.8	-0.63	1276	1594.68	-29.9	0.0015	0.01198
B7H15_RS09175	dnaI	-	67	0.1	0.1	-0.01	5.7	7.2	0	0.6231	0.85839
B7H15_RS09180	B7H15_RS09180	-	103	0.9	0.9	0.02	90.5	194.9	0.1	0.6446	0.86699
B7H15_RS09185	nrdR	-	28	26.2	29.9	0.16	733.9	1674.68	3.7	0.3772	0.69422
B7H15_RS09190	gap	-	87	4.5	2.5	-0.35	389.6	426.4	-2	0.0147	0.08324
B7H15_RS09195	coaE	Dephospho-CoA kinase (CoaE) performs the final step in coenzyme A biosynthesis.	51	3.9	3.6	-0.04	197.7	371.5	-0.2	0.9193	0.98501
B7H15_RS09200	mutM	-	76	168.7	163.3	-0.05	12824.1	24816.1	-5.5	0.4794	0.76687
B7H15_RS09205	polA	-	227	132.1	148.2	0.16	29981.5	67280.3	16.1	0.0006	0.00537
B7H15_RS09210	B7H15_RS09210	-	158	102.4	94.9	-0.1	16185.3	29999	-7.5	0.0321	0.15071
B7H15_RS09215	B7H15_RS09215	-	143	140.7	165.1	0.22	20124.6	47223.3	24.4	0	0
B7H15_RS09220	B7H15_RS09220	-	64	143.1	154.6	0.11	9158.2	19786.4	11.5	0.1269	0.39391
B7H15_RS09230	icd	-	96	2	0.4	-0.38	190.3	70.4	-1.6	0	0
B7H15_RS09235	B7H15_RS09235	-	89	88.9	85.7	-0.05	7914.3	15254.2	-3.2	0.3833	0.69766
B7H15_RS09240	B7H15_RS09240	-	121	350.9	428.7	0.29	42455.3	103753	77.9	0	0
B7H15_RS09250	pyk	-	136	13	17.8	0.34	1769.2	4828.04	4.7	0.0088	0.05469
B7H15_RS09255	pfkA	-	67	0.1	0.4	0.07	9.5	52.6	0.3	0.033	0.15314
B7H15_RS09260	B7H15_RS09260	-	70	0.1	0.1	0.01	3.8	11.2	0	0.5775	0.82828
B7H15_RS09265	accD	-	62	0.1	0.1	0.01	5.7	16.3	0	0.7058	0.8878
B7H15_RS09270	B7H15_RS09270	-	107	101.1	120.3	0.24	10814.7	25748.8	19.2	0.0045	0.03185
B7H15_RS09275	B7H15_RS09275	-	255	0.3	0.2	-0.01	67.9	126.5	0	0.6079	0.84731
B7H15_RS09280	pde2	-	70	7.3	15.7	0.74	514	2194.27	8.3	0	0
B7H15_RS09285	B7H15_RS09285	-	116	121.1	134.3	0.14	14052.9	31153.1	13.1	0.0097	0.05924
B7H15_RS09290	B7H15_RS09290	-	29	115.8	125.2	0.11	3359.4	7262.82	9.4	0.3875	0.70211
B7H15_RS09295	B7H15_RS09295	-	49	138.7	139.4	0.01	6796.1	13657.9	0.7	0.9127	0.98448
B7H15_RS09300	B7H15_RS09300	-	83	105	93.7	-0.16	8713.9	15548	-11.3	0.007	0.04584
B7H15_RS09305	B7H15_RS09305	-	9	160.8	207.2	0.36	1447.3	3729.65	46.4	0.212	0.5136
B7H15_RS09310	ald	-	94	176	172.6	-0.03	16546.1	32440.7	-3.5	0.6699	0.876
B7H15_RS09315	B7H15_RS09315	-	33	88.2	114.2	0.35	2911.5	7539.21	26	0.0282	0.13771
B7H15_RS09320	B7H15_RS09320	-	95	1.5	1.6	0.03	145	311.8	0.1	0.8408	0.95372
B7H15_RS09325	B7H15_RS09325	-	73	71.6	63.6	-0.16	5230	9279.49	-8.1	0.0668	0.25862
B7H15_RS09330	tpx	-	34	93.7	97.2	0.05	3184.3	6612.92	3.6	0.739	0.90238
B7H15_RS09335	B7H15_RS09335	-	78	162.5	169.4	0.06	12672.1	26420.6	6.9	0.4566	0.74933
B7H15_RS09340	thiI	-	95	150.1	117.3	-0.34	14258.4	22281.9	-32.8	0	0
B7H15_RS09345	B7H15_RS09345	-	106	154.7	121.2	-0.34	16402	25697.6	-33.5	0	0
B7H15_RS09350	B7H15_RS09350	-	17	196.1	187	-0.07	3333	6357.53	-9.1	0.6222	0.85828
B7H15_RS09355	ezrA	-	131	25.4	202.5	2.77	3321.6	53055.3	177.1	0	0
B7H15_RS09360	B7H15_RS09360	-	30	182.6	204.2	0.16	5476.9	12253.8	21.7	0.1367	0.41055
B7H15_RS09365	rpsD	-	46	1.1	1.3	0.04	50.9	118.9	0.2	0.4689	0.76054
B7H15_RS09375	B7H15_RS09375	-	58	82	96.1	0.22	4757.5	11146.3	14.1	0.0683	0.26334
B7H15_RS09380	B7H15_RS09380	-	28	112.9	124.8	0.14	3161.7	6987.41	11.9	0.2031	0.50424
B7H15_RS09385	B7H15_RS09385	-	92	133	128.7	-0.05	12237.1	23680.6	-4.3	0.4227	0.72422
B7H15_RS09390	serA	-	132	120	118.8	-0.01	15844.3	31372.4	-1.2	0.8614	0.96157
B7H15_RS09395	B7H15_RS09395	-	8	212.7	178.4	-0.25	1701.4	2854.06	-34.3	0.0892	0.3177
B7H15_RS09400	B7H15_RS09400	-	101	108.9	99	-0.13	10994.9	19999.2	-9.9	0.0267	0.13317
B7H15_RS09405	nagE	-	133	132.1	138.2	0.06	17568.6	36756.4	6.1	0.2491	0.55724
B7H15_RS09410	B7H15_RS09410	-	58	1.2	2.2	0.21	71.5	257.1	1	0.0092	0.05668
B7H15_RS09415	B7H15_RS09415	-	102	79.4	79.2	0	8102.3	16166.8	-0.2	0.9592	1
B7H15_RS09420	tyrS	-	99	0.1	0.2	0.03	13.2	49	0.1	0.4186	0.7225
B7H15_RS09425	B7H15_RS09425	-	86	164.9	157.6	-0.06	14179.3	27098.8	-7.3	0.3354	0.6556
B7H15_RS09430	B7H15_RS09430	-	7	41.1	40.4	-0.02	288	565.69	-0.7	0.896	0.97794
B7H15_RS09435	harA	-	201	152.2	139.2	-0.12	30592.6	55950.5	-13	0.0099	0.06033
B7H15_RS09440	B7H15_RS09440	-	123	92.9	85.5	-0.11	11431.2	21028.8	-7.5	0.0611	0.24362
B7H15_RS09445	acsA	-	125	95.3	96.5	0.02	11913.4	24113.6	1.1	0.7826	0.92094
B7H15_RS09450	B7H15_RS09450	-	46	65.1	71.3	0.12	2996	6558.22	6.2	0.2521	0.55816
B7H15_RS09455	B7H15_RS09455	-	99	142.1	133.8	-0.08	14064.2	26494.8	-8.3	0.2595	0.56738
B7H15_RS09460	ccpA	-	84	37.5	54.9	0.49	3152.2	9216.29	17.3	0	0
B7H15_RS09465	B7H15_RS09465	-	12	8.2	13.1	0.46	97.9	313.5	4.9	0.4064	0.71601
B7H15_RS09470	B7H15_RS09470	-	84	67.5	58.5	-0.19	5667.1	9823.18	-9	0.0059	0.04024
B7H15_RS09475	B7H15_RS09475	-	9	112.1	109.1	-0.04	1008.9	1963.48	-3	0.8595	0.96104
B7H15_RS09480	B7H15_RS09480	-	76	150.5	166.4	0.14	11435.5	25288.4	15.9	0.0699	0.26766
B7H15_RS09485	B7H15_RS09485	-	40	29.5	39.8	0.38	1178.2	3185.17	10.4	0.1625	0.44525
B7H15_RS09490	murC	-	114	0.4	0.3	-0.02	47.2	76.7	-0.1	0.3083	0.63124
B7H15_RS09495	B7H15_RS09495	-	253	88.6	112.1	0.32	22406.3	56745.2	23.6	0	0
B7H15_RS09500	B7H15_RS09500	-	50	76.7	82.6	0.1	3835.5	8259.89	5.9	0.3673	0.68182
B7H15_RS09505	B7H15_RS09505	-	74	1.6	1.3	-0.05	117	199.6	-0.2	0.5334	0.79996
B7H15_RS09510	B7H15_RS09510	-	25	170.3	173	0.02	4258.6	8649.09	2.6	0.8978	0.97843
B7H15_RS09515	B7H15_RS09515	-	89	174.3	165.9	-0.07	15509.7	29522	-8.4	0.246	0.55385
B7H15_RS09520	B7H15_RS09520	-	34	97.6	112.6	0.2	3319.9	7657.61	15	0.2141	0.51646
B7H15_RS09525	B7H15_RS09525	-	60	126.3	125.3	-0.01	7577.3	15031	-1	0.8745	0.96695
B7H15_RS09530	trmB	-	52	125	131.5	0.07	6500.5	13675.8	6.5	0.4997	0.77599
B7H15_RS09535	B7H15_RS09535	-	59	0.5	1.3	0.19	28.4	148.5	0.8	0.1111	0.36822
B7H15_RS09540	dat	-	74	161.6	161.2	0	11956.5	23859.4	-0.4	0.9597	1
B7H15_RS09545	sapep	-	104	110.4	63.8	-0.75	11476.8	13261.7	-46.6	0	0
B7H15_RS09560	B7H15_RS09560	-	39	194.2	214.7	0.14	7575.3	16743.9	20.4	0.1333	0.40437
B7H15_RS09565	B7H15_RS09565	-	60	307.9	346.6	0.17	18471.9	41596	38.8	0.0025	0.01925
B7H15_RS09570	B7H15_RS09570	-	188	0.5	0.6	0.01	99.9	208.8	0	0.8851	0.9751
B7H15_RS09575	B7H15_RS09575	-	98	164.4	154.3	-0.09	16114.4	30249.5	-10.1	0.1399	0.41469
B7H15_RS09580	sasC	-	454	119.6	121.5	0.02	54315.8	110317	1.9	0.4487	0.74465
B7H15_RS09585	B7H15_RS09585	-	25	104.3	93	-0.16	2608.7	4647.64	-11.4	0.1586	0.43842
B7H15_RS09590	leuS	-	193	2.5	1.7	-0.17	483.9	653.49	-0.8	0.1331	0.4042
B7H15_RS09595	B7H15_RS09595	-	98	189.7	193.2	0.03	18595.1	37872	3.5	0.6706	0.876
B7H15_RS09600	B7H15_RS09600	This family includes YhcC from E. coli K-12%2C an uncharacterized radical SAM protein.	71	160.9	164	0.03	11423.6	23293.8	3.1	0.6894	0.88074
B7H15_RS09605	B7H15_RS09605	-	44	170.6	170.3	0	7505.5	14990.5	-0.2	0.983	1
B7H15_RS09610	B7H15_RS09610	-	27	91	50	-0.8	2458	2698.77	-41.1	0	0
B7H15_RS09620	B7H15_RS09620	-	72	160.4	220.1	0.44	11551.6	31691.2	59.6	0	0
B7H15_RS09625	B7H15_RS09625	-	18	371.9	344	-0.11	6694.4	12385	-27.9	0.3207	0.64209
B7H15_RS09635	B7H15_RS09635	-	78	189.8	125.6	-0.58	14805.7	19594.1	-64.2	0	0
B7H15_RS09640	ribE	-	33	95	98.8	0.05	3135.4	6521.73	3.8	0.678	0.87739
B7H15_RS09645	ribB	-	91	98.3	97.9	-0.01	8947.5	17813.3	-0.4	0.924	0.98854
B7H15_RS09650	B7H15_RS09650	-	50	97.8	98.3	0.01	4891.1	9831.29	0.5	0.9334	0.99328
B7H15_RS09655	ribD	-	74	114.1	114.7	0.01	8441.1	16979.7	0.7	0.9238	0.98854
B7H15_RS09660	B7H15_RS09660	-	132	158.9	149.6	-0.08	20981	39504.7	-9.3	0.0397	0.17607
B7H15_RS09665	B7H15_RS09665	-	30	219.1	227.3	0.05	6574	13635.2	8.1	0.428	0.72844
B7H15_RS09670	arsB	-	133	133.8	135	0.01	17800.8	35906.4	1.1	0.8056	0.93372
B7H15_RS09675	arsC	-	30	163.7	161.7	-0.02	4912.1	9701.18	-2.1	0.8808	0.97315
B7H15_RS09680	B7H15_RS09680	-	69	7.3	1.1	-1.01	504.4	154.9	-6.2	0	0
B7H15_RS09685	B7H15_RS09685	-	19	129.6	178.3	0.45	2461.8	6774.62	48.7	0.0006	0.00537
B7H15_RS09690	sigS	-	41	104.7	122.3	0.21	4291	10025	17.6	0.0934	0.32931
B7H15_RS09695	B7H15_RS09695	-	35	103.9	96.7	-0.1	3635.7	6765.53	-7.2	0.4055	0.71601
B7H15_RS09700	B7H15_RS09700	-	47	174.7	179.4	0.04	8211.1	16865.6	4.7	0.6314	0.85996
B7H15_RS09705	sdpA	-	70	107.6	120.5	0.16	7531.8	16876.6	12.9	0.1047	0.35573
B7H15_RS09710	B7H15_RS09710	-	53	165.8	172.2	0.05	8787.2	18248	6.4	0.4866	0.76944
B7H15_RS09715	B7H15_RS09715	-	33	5.7	58.6	2.57	188.4	3864.45	52.8	0	0
B7H15_RS09720	crcB	-	32	140.2	136.9	-0.03	4484.9	8760.49	-3.3	0.6309	0.85996
B7H15_RS09725	B7H15_RS09725	-	32	121.7	105.1	-0.2	3894	6727.92	-16.6	0.1426	0.41739
B7H15_RS09735	B7H15_RS09735	-	59	117.3	126.1	0.1	6922.2	14884.1	8.8	0.1714	0.45532
B7H15_RS09740	B7H15_RS09740	-	72	88.1	117.7	0.4	6346.2	16951.7	29.6	0	0
B7H15_RS09745	metK	-	74	0.3	0.8	0.13	24.4	123.6	0.5	0.5728	0.82506
B7H15_RS09750	pckA	-	120	2.7	1.8	-0.19	327.4	421.89	-1	0.0141	0.08082
B7H15_RS09755	tnpA	-	44	177.4	176.3	-0.01	7806.7	15518.2	-1.1	0.8551	0.95984
B7H15_RS09760	B7H15_RS09760	-	47	151.4	136.9	-0.14	7114.1	12865.6	-14.5	0.1325	0.40386
B7H15_RS09765	ytkD	-	37	43.8	62.5	0.47	1620.4	4627.15	18.7	0.003	0.02236
B7H15_RS09770	yidD	-	13	64.7	63.7	-0.02	841.3	1656.78	-1	0.887	0.97539
B7H15_RS09775	menC	-	64	64.5	64.8	0.01	4125.5	8291.6	0.3	0.9362	0.99373
B7H15_RS09780	menE	-	106	13.9	6.6	-0.71	1477.4	1389.78	-7.4	0	0
B7H15_RS09785	B7H15_RS09785	-	45	331.5	342	0.04	14916.7	30778.9	10.5	0.4648	0.75658
B7H15_RS09790	B7H15_RS09790	-	38	99.5	102.3	0.04	3781.1	7771.1	2.7	0.7302	0.89987
B7H15_RS09795	B7H15_RS09795	-	77	104.6	99.4	-0.07	8055	15307.9	-5.2	0.3435	0.66316
B7H15_RS09805	B7H15_RS09805	-	25	70.1	72	0.04	1752.4	3601.36	1.9	0.7986	0.92983
B7H15_RS09810	B7H15_RS09810	-	49	106.2	105.4	-0.01	5205.7	10329.4	-0.8	0.8609	0.96157
B7H15_RS09815	B7H15_RS09815	-	66	161.5	149	-0.11	10661.7	19663.7	-12.6	0.0882	0.31494
B7H15_RS09820	B7H15_RS09820	-	10	20.1	18.7	-0.08	201.4	374.5	-1.4	0.7897	0.92242
B7H15_RS09825	B7H15_RS09825	-	22	135.4	121.9	-0.15	2979.3	5361.54	-13.6	0.1967	0.49228
B7H15_RS09830	B7H15_RS09830	-	37	177.6	186.4	0.07	6570.5	13796.1	8.9	0.3556	0.67348
B7H15_RS09840	B7H15_RS09840	-	14	116.6	114	-0.03	1631.7	3191.56	-2.6	0.7898	0.92242
B7H15_RS09845	B7H15_RS09845	-	6	94.7	82.3	-0.19	568.3	987.19	-12.5	0.5242	0.7924
B7H15_RS09855	B7H15_RS09855	-	41	111.6	109.1	-0.03	4577.3	8946.79	-2.5	0.7844	0.92094
B7H15_RS09860	B7H15_RS09860	-	477	118.2	115.9	-0.03	56366.6	110526	-2.3	0.3297	0.65278
B7H15_RS09865	B7H15_RS09865	-	107	136.5	139.2	0.03	14602.6	29790.2	2.7	0.6587	0.87279
B7H15_RS09870	B7H15_RS09870	-	105	222.8	216.1	-0.04	23389.5	45386.4	-6.6	0.304	0.6263
B7H15_RS09875	B7H15_RS09875	-	9	82.2	99.5	0.26	739.6	1790.68	17.3	0.2036	0.50459
B7H15_RS09880	splF	-	60	147.3	142.6	-0.05	8838.1	17114.2	-4.7	0.5851	0.83265
B7H15_RS09885	splE	-	51	149.1	136.9	-0.12	7605.3	13966.6	-12.2	0.2118	0.51356
B7H15_RS09890	splD	-	56	148.1	133.2	-0.15	8295.9	14920.7	-14.9	0.0496	0.20782
B7H15_RS09895	splC	-	53	98.8	93.7	-0.07	5237.7	9927.48	-5.2	0.3418	0.66165
B7H15_RS09900	splB	-	62	71	70.9	0	4404	8790.8	-0.1	0.9833	1
B7H15_RS09905	splA	-	52	80.3	85.2	0.08	4174	8864.2	5	0.353	0.67082
B7H15_RS09915	B7H15_RS09915	-	53	46.9	43.9	-0.09	2488.3	4652.15	-3.1	0.4317	0.73115
B7H15_RS09920	B7H15_RS09920	-	85	136.6	141.5	0.05	11608.1	24055.7	4.9	0.4869	0.76944
B7H15_RS09925	B7H15_RS09925	-	86	194.3	200.5	0.04	16712.5	34481.8	6.1	0.4806	0.76715
B7H15_RS09930	B7H15_RS09930	-	62	134.4	138.1	0.04	8333.7	17130.1	3.7	0.642	0.86641
B7H15_RS09935	B7H15_RS09935	-	109	112.3	111	-0.02	12237.1	24200.9	-1.3	0.7572	0.90896
B7H15_RS09940	B7H15_RS09940	-	55	105	109.7	0.06	5776.1	12068.2	4.7	0.3989	0.71127
B7H15_RS09945	B7H15_RS09945	-	113	105	98.1	-0.09	11868.1	22173.7	-6.9	0.12	0.38441
B7H15_RS09950	B7H15_RS09950	-	292	126.1	129.4	0.04	36812.3	75544.7	3.3	0.3189	0.6404
B7H15_RS09955	B7H15_RS09955	-	12	134.7	133.6	-0.01	1616.8	3205.36	-1.2	0.9179	0.98448
B7H15_RS09965	B7H15_RS09965	-	9	61.3	58.5	-0.06	551.4	1053.59	-2.7	0.7871	0.92196
B7H15_RS09970	lukD	-	85	68.5	73	0.09	5825.2	12410.4	4.5	0.2516	0.55794
B7H15_RS09975	lukE	-	80	118	121.5	0.04	9442.1	19443.9	3.5	0.5777	0.82828
B7H15_RS09980	B7H15_RS09980	-	59	191.4	174.6	-0.13	11294.3	20607.7	-16.8	0.1555	0.4363
B7H15_RS09995	B7H15_RS09995	-	2	24.5	7	-1.29	49	28.1	-17.5	0.1088	0.36436
B7H15_RS10000	B7H15_RS10000	-	3	0	0	0	0	0	0	1	1
B7H15_RS10005	B7H15_RS10005	-	6	15.1	19.6	0.3	90.4	235.5	4.6	0.2666	0.5775
B7H15_RS10010	B7H15_RS10010	-	2	42.4	79.5	0.84	84.7	318	37.1	0.1159	0.37384
B7H15_RS10015	B7H15_RS10015	-	1	0	0	0	0	0	0	1	1
B7H15_RS10020	B7H15_RS10020	-	2	45.2	56.1	0.29	90.3	224.6	11	0.5588	0.81579
B7H15_RS10025	B7H15_RS10025	-	3	31.4	88.1	1.36	94.1	528.39	56.7	0.1642	0.44685
B7H15_RS10030	B7H15_RS10030	-	3	0	3	0.68	0	18	3	1	1
B7H15_RS10035	B7H15_RS10035	-	44	120.7	102	-0.23	5312.7	8972.38	-18.8	0.0114	0.06784
B7H15_RS10045	B7H15_RS10045	-	113	0.8	0.3	-0.12	90.5	77.9	-0.5	0.0015	0.01198
B7H15_RS10050	hemH	-	83	0.4	0.1	-0.09	34.1	16.5	-0.3	0.0013	0.01056
B7H15_RS10055	hemE	-	80	0.3	0.2	-0.05	26.6	24.2	-0.2	0.0233	0.12072
B7H15_RS10060	B7H15_RS10060	-	13	167.5	171.9	0.04	2177.5	4470.15	4.4	0.8016	0.93154
B7H15_RS10065	traP	-	30	143	137.1	-0.06	4289.2	8225.5	-5.9	0.4916	0.77153
B7H15_RS10070	B7H15_RS10070	-	125	132.6	95.5	-0.45	16581.1	23880.6	-37.1	0	0
B7H15_RS10075	B7H15_RS10075	-	58	185.9	136.4	-0.43	10782.5	15824.7	-49.5	0	0
B7H15_RS10080	B7H15_RS10080	-	37	107.6	114.4	0.08	3982.5	8464.6	6.8	0.4946	0.77297
B7H15_RS10085	B7H15_RS10085	-	20	111.5	152.2	0.43	2230.2	6087.23	40.7	0.1102	0.36642
B7H15_RS10095	B7H15_RS10095	-	70	73.1	57.5	-0.32	5117.3	8050.3	-15.6	0.0083	0.05228
B7H15_RS10100	B7H15_RS10100	-	72	99.4	106.7	0.1	7159.1	15363.3	7.3	0.3553	0.67336
B7H15_RS10105	yhaM	-	75	0.4	0.7	0.06	32.1	98.2	0.2	0.5238	0.7924
B7H15_RS10110	B7H15_RS10110	-	221	73.5	31.3	-1.11	16247.2	13856.2	-42.2	0	0
B7H15_RS10115	B7H15_RS10115	-	102	86.6	33.4	-1.25	8836.2	6812.52	-53.2	0	0
B7H15_RS10120	B7H15_RS10120	-	8	27.8	23.5	-0.2	222.1	375.6	-4.3	0.4737	0.76359
B7H15_RS10130	B7H15_RS10130	-	16	62.8	54.5	-0.19	1005.1	1744.08	-8.3	0.3031	0.62557
B7H15_RS10135	B7H15_RS10135	-	94	189.3	182.4	-0.05	17798.5	34300.6	-6.9	0.4139	0.71879
B7H15_RS10140	B7H15_RS10140	-	37	39.9	36.4	-0.12	1477.4	2692.47	-3.5	0.438	0.73648
B7H15_RS10145	B7H15_RS10145	-	51	104.7	65.9	-0.63	5339.4	6720.22	-38.8	0	0
B7H15_RS10150	B7H15_RS10150	-	92	99.8	86.5	-0.19	9178.6	15921.4	-13.2	0.003	0.02236
B7H15_RS10155	B7H15_RS10155	-	66	144.8	157.6	0.12	9557	20801.6	12.8	0.1507	0.43029
B7H15_RS10160	fumC	-	101	21.3	8.1	-1	2152.8	1646.08	-13.2	0	0
B7H15_RS10165	B7H15_RS10165	-	47	171.6	202.3	0.23	8064.6	19016.8	30.7	0.0047	0.0331
B7H15_RS10180	B7H15_RS10180	-	7	52.2	46.6	-0.15	365.1	651.99	-5.6	0.7077	0.8878
B7H15_RS10185	B7H15_RS10185	-	52	125.4	120.4	-0.06	6523.2	12517.5	-5.1	0.6393	0.8661
B7H15_RS10190	trmL	-	37	123.2	118.7	-0.05	4558.5	8780.5	-4.5	0.6282	0.85996
B7H15_RS10195	queG	-	81	127.8	133.5	0.06	10354.9	21624	5.6	0.3816	0.69701
B7H15_RS10200	B7H15_RS10200	-	59	142	153.6	0.11	8376.8	18124.3	11.6	0.2539	0.56016
B7H15_RS10205	B7H15_RS10205	The N-terminal region of this protein%2C as described by TIGR01726%2C is a three transmembrane segment that identifies a subfamily of ABC transporter permease subunits%2C which specificities that include histidine%2C arginine%2C glutamine%2C glutamate%2C L-cystine (sic)%2C the opines (in Agrobacterium) octopine and nopaline%2C etc.	121	110.6	118.2	0.09	13383.3	28592.7	7.5	0.1738	0.45915
B7H15_RS10210	B7H15_RS10210	-	109	135.9	156.8	0.2	14813.4	34175.6	20.9	0.0064	0.04251
B7H15_RS10220	B7H15_RS10220	-	0	0	0	0	0	0	0	1	1
B7H15_RS10225	B7H15_RS10225	-	5	49.7	71.3	0.48	248.5	713.09	21.6	0.4069	0.71601
B7H15_RS10230	B7H15_RS10230	-	3	0	0	0	0	0	0	1	1
B7H15_RS10235	B7H15_RS10235	-	4	0.5	0.2	-0.06	1.9	2	-0.2	1	1
B7H15_RS10240	B7H15_RS10240	-	1	0	0	0	0	0	0	1	1
B7H15_RS10245	B7H15_RS10245	-	4	0	0	0	0	0	0	1	1
B7H15_RS10250	B7H15_RS10250	-	3	0.6	1.5	0.2	1.9	8.9	0.8	0.6697	0.876
B7H15_RS10255	B7H15_RS10255	-	4	48.9	56.5	0.19	195.7	451.69	7.5	0.5537	0.81443
B7H15_RS10260	B7H15_RS10260	-	2	30.1	49.6	0.64	60.2	198.3	19.5	0.3274	0.65131
B7H15_RS10265	B7H15_RS10265	-	3	23.8	37.1	0.55	71.5	222.9	13.3	1	1
B7H15_RS10270	B7H15_RS10270	-	2	0	0	0	0	0	0	1	1
B7H15_RS10275	B7H15_RS10275	-	2	0	0	0	0	0	0	1	1
B7H15_RS10280	B7H15_RS10280	-	3	20.1	48.5	1.09	60.2	290.9	28.4	0.6703	0.876
B7H15_RS10285	B7H15_RS10285	-	2	0	0	0	0	0	0	1	1
B7H15_RS10290	B7H15_RS10290	-	4	0	0	0	0	0	0	1	1
B7H15_RS10295	B7H15_RS10295	-	4	0	0	0	0	0	0	1	1
B7H15_RS10300	B7H15_RS10300	-	2	22.6	31.8	0.41	45.2	127.1	9.2	0.6581	0.87279
B7H15_RS10305	B7H15_RS10305	-	2	134.6	124.7	-0.11	269.1	498.69	-9.9	0.6686	0.876
B7H15_RS10310	B7H15_RS10310	-	5	18.4	45.2	1.1	92.2	451.8	26.7	0.1431	0.41739
B7H15_RS10315	B7H15_RS10315	-	2	0	0	0	0	0	0	1	1
B7H15_RS10320	B7H15_RS10320	-	3	5.7	17.6	1.08	17	105.4	11.9	0.108	0.36385
B7H15_RS10325	B7H15_RS10325	-	4	0	0	0	0	0	0	1	1
B7H15_RS10330	B7H15_RS10330	-	4	18.4	24.3	0.33	73.4	194.8	6	0.6703	0.876
B7H15_RS10335	B7H15_RS10335	-	4	43.3	55	0.31	173.1	439.89	11.7	0.2144	0.51674
B7H15_RS10340	B7H15_RS10340	-	2	51.8	69.6	0.39	103.5	278.4	17.8	0.2748	0.58754
B7H15_RS10345	rrf	-	8	30.8	54.8	0.74	246.6	876.19	23.9	0.0011	0.00915
B7H15_RS10350	B7H15_RS10350	-	155	8	14.7	0.6	1240.3	4559.74	6.7	0	0
B7H15_RS10355	B7H15_RS10355	-	2	31.1	29.3	-0.07	62.1	117.2	-1.8	1	1
B7H15_RS10360	B7H15_RS10360	-	5	10.9	15.2	0.34	54.6	151.8	4.3	0.6858	0.87946
B7H15_RS10365	B7H15_RS10365	-	78	18.4	32.3	0.67	1434.4	5040.64	13.9	0	0
B7H15_RS10370	perR	-	35	102	38.4	-1.3	3570	2687.17	-63.6	0	0
B7H15_RS10375	B7H15_RS10375	-	92	279.3	299.7	0.1	25695.6	55145.4	20.4	0.0831	0.3029
B7H15_RS10380	bcp	-	45	253.1	260.2	0.04	11390.2	23420.4	7.1	0.5968	0.84062
B7H15_RS10385	B7H15_RS10385	-	95	120	140.4	0.22	11403.1	26673.4	20.4	0	0
B7H15_RS10390	B7H15_RS10390	-	109	127.1	136.9	0.1	13859.3	29841.9	9.7	0.0704	0.26884
B7H15_RS10395	B7H15_RS10395	-	5	379.4	450.1	0.24	1897.1	4501.05	70.7	0.1813	0.47054
B7H15_RS10400	B7H15_RS10400	-	142	143.9	154.9	0.1	20438.8	43991.4	11	0.0152	0.08521
B7H15_RS10405	B7H15_RS10405	-	40	10	33.5	1.36	399.1	2677.77	23.5	0	0
B7H15_RS10410	mutY	-	77	129.4	129	-0.01	9967.2	19861.1	-0.5	0.9438	0.99716
B7H15_RS10415	B7H15_RS10415	-	77	145.9	139.5	-0.06	11237.4	21485.8	-6.4	0.2741	0.58754
B7H15_RS10425	B7H15_RS10425	-	94	134.8	150.8	0.16	12672.1	28341.8	15.9	0.0077	0.04939
B7H15_RS10430	B7H15_RS10430	-	149	163.6	181.5	0.15	24372.5	54096.5	18	0.0062	0.04178
B7H15_RS10435	B7H15_RS10435	-	29	81.8	78.2	-0.06	2373.1	4538.04	-3.6	0.7566	0.90863
B7H15_RS10440	recX	-	69	51.7	47.8	-0.1	3568.4	6602.02	-3.9	0.132	0.40386
B7H15_RS10445	sgtB	-	78	122.8	140.3	0.18	9581.4	21885.1	17.5	0.0078	0.04969
B7H15_RS10450	B7H15_RS10450	-	45	144.7	153.5	0.08	6509.8	13815.7	8.8	0.4044	0.71601
B7H15_RS10455	B7H15_RS10455	-	12	267.7	311.6	0.22	3212.5	7479.21	43.9	0.1254	0.3913
B7H15_RS10460	yfkAB	-	94	175.2	180.3	0.04	16471.7	33889.5	5	0.4984	0.77483
B7H15_RS10465	B7H15_RS10465	-	39	165	161.4	-0.03	6434.6	12590.9	-3.6	0.7322	0.89988
B7H15_RS10470	B7H15_RS10470	-	102	226.9	229.4	0.02	23145.4	46800.4	2.5	0.7552	0.90818
B7H15_RS10475	B7H15_RS10475	-	17	349.7	365.8	0.06	5945.4	12437.7	16.1	0.3179	0.6404
B7H15_RS10480	B7H15_RS10480	-	40	180.8	195.9	0.11	7231	15675.8	15.2	0.1964	0.49228
B7H15_RS10485	B7H15_RS10485	-	21	24.6	28.6	0.18	517.5	1199.39	3.9	0.5715	0.82445
B7H15_RS10490	B7H15_RS10490	-	114	165.1	170.1	0.04	18816.6	38784.9	5.1	0.3744	0.69088
B7H15_RS10495	vraR	-	52	101.1	105.1	0.05	5258.4	10933.6	4	0.5949	0.84048
B7H15_RS10500	B7H15_RS10500	-	80	87.9	97.7	0.14	7034.5	15634.3	9.8	0.0592	0.23807
B7H15_RS10505	liaF	-	76	126.4	154.9	0.28	9608	23545.8	28.5	0.0001	0.00102
B7H15_RS10510	B7H15_RS10510	-	34	171.4	162.5	-0.08	5828.8	11046.7	-9	0.4598	0.7515
B7H15_RS10515	map	-	52	1.1	0.5	-0.16	58.4	49.9	-0.6	0.1137	0.37015
B7H15_RS10520	B7H15_RS10520	-	87	151.5	143.6	-0.07	13183.9	24992.5	-7.9	0.3102	0.63236
B7H15_RS10530	B7H15_RS10530	-	39	127.2	132	0.05	4959.1	10297.1	4.9	0.6661	0.876
B7H15_RS10535	B7H15_RS10535	-	12	215	194.8	-0.14	2580.4	4674.55	-20.3	0.4218	0.72357
B7H15_RS10540	B7H15_RS10540	-	69	3	4.9	0.31	209	681.99	1.9	0.2131	0.51449
B7H15_RS10545	murT	-	103	0.1	0.1	-0.02	13.3	12.9	-0.1	0.1563	0.43661
B7H15_RS10550	ftnA	-	31	290.7	245.8	-0.24	9012.9	15240.3	-44.9	0.0104	0.0631
B7H15_RS10555	B7H15_RS10555	-	6	45.8	48.9	0.09	274.8	587.29	3.1	0.6025	0.84397
B7H15_RS10560	B7H15_RS10560	-	44	159.8	153.7	-0.05	7029.7	13528.6	-6	0.5008	0.77617
B7H15_RS10565	dinB	-	84	100.3	96.1	-0.06	8425.7	16138.6	-4.2	0.3767	0.69375
B7H15_RS10570	B7H15_RS10570	-	56	146.1	153.9	0.07	8183.3	17237.3	7.8	0.3158	0.6404
B7H15_RS10575	rlmD	-	112	169.6	171.8	0.02	18990.1	38477.2	2.2	0.6865	0.87946
B7H15_RS10580	B7H15_RS10580	-	81	4	3.4	-0.1	323.9	553.49	-0.6	0.6508	0.87279
B7H15_RS10590	B7H15_RS10590	-	21	228.4	196.4	-0.21	4797.3	8250.49	-32	0.0775	0.28734
B7H15_RS10595	gatB	-	108	0.6	0.3	-0.07	65.9	72.1	-0.3	0.1034	0.35302
B7H15_RS10600	gatA	-	107	0.4	0.6	0.05	45.2	127.2	0.2	0.2414	0.54656
B7H15_RS10605	gatC	-	16	0	0	0	0	0	0	1	1
B7H15_RS10610	putP	-	142	188.2	185	-0.02	26724.6	52530.2	-3.2	0.6075	0.84718
B7H15_RS10615	B7H15_RS10615	-	101	148	172.5	0.21	14952.8	34850.8	24.5	0.0002	0.00197
B7H15_RS10620	ligA	-	163	0.6	0.5	-0.02	92.5	161.6	-0.1	0.4732	0.76359
B7H15_RS10625	pcrA	-	163	7.4	9.6	0.24	1206.5	3144.76	2.2	0.009	0.05581
B7H15_RS10630	B7H15_RS10630	-	61	257.5	254	-0.02	15707.3	30992.3	-3.5	0.7758	0.91715
B7H15_RS10635	B7H15_RS10635	-	23	130	114.5	-0.18	2990.5	5267.93	-15.5	0.1774	0.46481
B7H15_RS10640	purB	-	92	1.4	0.2	-0.28	124.6	40.9	-1.1	0	0
B7H15_RS10650	scpA	-	110	138.7	141	0.02	15261.5	31029.9	2.3	0.6841	0.87946
B7H15_RS10655	B7H15_RS10655	-	37	124.8	124.1	-0.01	4616.5	9187.09	-0.6	0.9363	0.99373
B7H15_RS10660	B7H15_RS10660	-	8	339.5	360.4	0.08	2715.8	5765.93	20.9	0.6572	0.87279
B7H15_RS10665	B7H15_RS10665	-	59	194.5	227.2	0.22	11473.2	26804.3	32.7	0.0042	0.03011
B7H15_RS10670	nadE	-	64	1.1	0.7	-0.08	67.8	94.7	-0.3	0.6317	0.85996
B7H15_RS10675	B7H15_RS10675	-	119	4.4	4.6	0.04	517.7	1101.89	0.3	0.6544	0.87279
B7H15_RS10680	B7H15_RS10680	-	89	217.9	217.4	0	19388.9	38692.3	-0.5	0.9529	1
B7H15_RS10685	B7H15_RS10685	-	52	158.7	150.8	-0.07	8251	15686.9	-7.8	0.3335	0.65462
B7H15_RS10690	B7H15_RS10690	-	8	38.1	50.5	0.36	304.9	808.09	12.4	0.1552	0.4359
B7H15_RS10695	B7H15_RS10695	-	131	152	149.1	-0.03	19910.5	39058.6	-2.9	0.642	0.86641
B7H15_RS10700	B7H15_RS10700	-	103	132.7	133.8	0.01	13669.5	27556.4	1.1	0.866	0.96249
B7H15_RS10705	B7H15_RS10705	-	53	185.2	201.2	0.12	9814.9	21324.7	16	0.0465	0.19991
B7H15_RS10710	B7H15_RS10710	-	68	0.1	0	-0.02	7.6	5.5	-0.1	0.1854	0.47764
B7H15_RS10715	B7H15_RS10715	-	19	290.4	280.1	-0.05	5518.2	10643.8	-10.3	0.7556	0.90818
B7H15_RS10720	B7H15_RS10720	-	106	139.9	130	-0.1	14830.7	27555.4	-9.9	0.104	0.35421
B7H15_RS10725	B7H15_RS10725	-	80	1.9	2.4	0.09	152.6	378.4	0.5	0.1509	0.43029
B7H15_RS10730	B7H15_RS10730	-	37	218.1	213.2	-0.03	8070.2	15775.4	-4.9	0.794	0.92617
B7H15_RS10740	B7H15_RS10740	-	19	104.3	93.3	-0.15	1981.7	3543.65	-11	0.4596	0.7515
B7H15_RS10745	B7H15_RS10745	-	82	204.5	213	0.06	16768.2	34926.6	8.5	0.4548	0.7484
B7H15_RS10750	B7H15_RS10750	-	84	158.2	195.4	0.3	13285.8	32834	37.3	0	0
B7H15_RS10755	B7H15_RS10755	-	55	93	117.9	0.33	5117.5	12969.2	24.9	0.0001	0.00102
B7H15_RS10760	B7H15_RS10760	-	50	167.2	164.1	-0.03	8361.8	16410.8	-3.1	0.7052	0.8878
B7H15_RS10765	B7H15_RS10765	-	36	226.4	210.6	-0.1	8149	15160.3	-15.8	0.436	0.73488
B7H15_RS10770	pmtD	-	77	0.7	38.7	2.94	52.9	5958.62	38	0	0
B7H15_RS10775	pmtC	-	81	2	13.6	1.41	162.1	2200.47	11.6	0	0
B7H15_RS10780	pmtB	-	78	161.5	255.7	0.65	12596.4	39889.4	94.2	0	0
B7H15_RS10785	pmtA	-	71	74	135.5	0.83	5251	19240	61.5	0	0
B7H15_RS10790	B7H15_RS10790	-	22	88.4	89.3	0.01	1944.1	3927.75	0.9	0.9532	1
B7H15_RS10795	B7H15_RS10795	-	24	104.8	87.5	-0.25	2514.4	4199.35	-17.3	0.0439	0.19019
B7H15_RS10800	B7H15_RS10800	-	7	363.2	379.4	0.06	2542.6	5311.04	16.1	0.5952	0.84048
B7H15_RS10805	B7H15_RS10805	-	107	46.8	64	0.41	5012.1	13693.8	17.1	0	0
B7H15_RS10820	B7H15_RS10820	-	16	87.5	81.8	-0.09	1400.2	2617.47	-5.7	0.7323	0.89988
[truncated: 804 more rows]

## Sheet: Sputum B vs. TSB
#ORF	Gene Name	Description	Sites	Mean Control	Mean Experimental	Log 2 FC	Sum Control	Sum Experimental	Delta Mean	P Value	Adj P Value
B7H15_RS00005	dnaA	-	103	3.3	2.6	-0.13	344.4	539.48	-0.7	0.532	0.79354
B7H15_RS00010	dnaN	-	84	0	0.1	0.02	1.9	13.2	0.1	0.4003	0.69971
B7H15_RS00015	yaaA	-	16	5.9	15.1	0.89	94.1	483.39	9.2	0.0106	0.06242
B7H15_RS00020	recF	-	90	3.8	4.7	0.14	342.8	844.27	0.9	0.4488	0.73815
B7H15_RS00025	gyrB	-	141	1	1.2	0.03	146.9	328.19	0.1	0.2806	0.5945
B7H15_RS00030	gyrA	-	205	4.5	2.5	-0.34	922.2	1016.56	-2	0.0163	0.08837
B7H15_RS00035	B7H15_RS00035	-	61	131.3	125.8	-0.06	8007.8	15344.4	-5.5	0.5776	0.81934
B7H15_RS00040	hutH	-	115	154.9	172.4	0.15	17808.3	39642.1	17.5	0.0149	0.08254
B7H15_RS00050	serS	-	93	1.4	1.2	-0.05	133.7	227.59	-0.2	0.4488	0.73815
B7H15_RS00055	B7H15_RS00055	-	63	159	158.3	-0.01	10014.4	19944.6	-0.7	0.9382	0.99544
B7H15_RS00060	B7H15_RS00060	-	33	130.2	124	-0.07	4296.6	8185.25	-6.2	0.4473	0.73752
B7H15_RS00065	B7H15_RS00065	-	71	128	128.5	0	9090	18244.8	0.5	0.9326	0.99244
B7H15_RS00070	B7H15_RS00070	-	93	146	165.7	0.18	13577.6	30823.5	19.7	0.0042	0.0298
B7H15_RS00075	gdpP	-	148	4.5	2.2	-0.41	664.6	639.38	-2.3	0	0
B7H15_RS00080	rplI	-	36	54.5	49.2	-0.14	1962.8	3539.97	-5.4	0.505	0.78119
B7H15_RS00085	dnaB	-	98	2	3.2	0.23	193.9	627.28	1.2	0.2699	0.58239
B7H15_RS00095	B7H15_RS00095	-	108	2.7	0.1	-0.58	290.4	32.2	-2.5	0	0
B7H15_RS00100	B7H15_RS00100	-	3	0	0	0	0	0	0	1	1
B7H15_RS00105	B7H15_RS00105	-	3	30.7	50.4	0.63	92.2	302.29	19.6	0.3387	0.64465
B7H15_RS00110	yycF	-	57	0.1	0	-0.01	5.7	5.7	-0.1	0.4555	0.74404
B7H15_RS00115	walK	-	151	0.2	0.1	-0.02	30.2	41.6	-0.1	0.421	0.71346
B7H15_RS00120	yycH	-	98	184.7	140.5	-0.38	18105	27530.6	-44.3	0	0
B7H15_RS00125	yycI	-	66	182.5	124.1	-0.54	12043.2	16384.9	-58.3	0	0
B7H15_RS00130	B7H15_RS00130	-	63	134.2	153.4	0.19	8453.9	19332.2	19.2	0.1269	0.37881
B7H15_RS00135	adsA	-	164	121.1	121.3	0	19860.9	39785.1	0.2	0.9636	1
B7H15_RS00140	rlmH	-	24	124.8	87.6	-0.49	2996.2	4206.17	-37.2	0.0166	0.08965
B7H15_RS00145	B7H15_RS00145	-	118	168.7	160.1	-0.07	19910.5	37784.3	-8.6	0.1907	0.4737
B7H15_RS00150	B7H15_RS00150	-	60	167.5	149.7	-0.16	10051.7	17962.7	-17.8	0.0039	0.02803
B7H15_RS00155	B7H15_RS00155	-	31	261.4	228.6	-0.19	8104.1	14172.2	-32.8	0.0388	0.17181
B7H15_RS00165	B7H15_RS00165	-	55	130.3	120.8	-0.11	7169	13290.5	-9.5	0.2431	0.55019
B7H15_RS00170	B7H15_RS00170	-	37	85.3	78.2	-0.12	3154.3	5789.91	-7	0.4608	0.74747
B7H15_RS00175	mecA	-	177	166	190.5	0.19	29388	67449	24.5	0.0002	0.00197
B7H15_RS00185	B7H15_RS00185	-	17	230.4	247	0.1	3916.4	8399.42	16.7	0.3512	0.65379
B7H15_RS00195	B7H15_RS00195	-	32	191.4	159.8	-0.25	6125.9	10229	-31.6	0.0111	0.06455
B7H15_RS00200	B7H15_RS00200	-	24	158.4	131.8	-0.26	3802	6328.61	-26.6	0.0098	0.0587
B7H15_RS00205	B7H15_RS00205	-	33	507.8	466.1	-0.12	16755.8	30764.5	-41.6	0.0929	0.31298
B7H15_RS00210	B7H15_RS00210	-	117	262.4	264.4	0.01	30698	61872.3	2	0.8296	0.95107
B7H15_RS00215	B7H15_RS00215	-	87	320.4	317.3	-0.01	27878.5	55214	-3.1	0.744	0.90459
B7H15_RS00220	B7H15_RS00220	-	153	156	154.5	-0.01	23870.1	47292.1	-1.5	0.8001	0.93019
B7H15_RS00225	B7H15_RS00225	-	26	122.6	114.9	-0.09	3186.4	5976.4	-7.6	0.449	0.73815
B7H15_RS00230	B7H15_RS00230	-	111	238.4	224.8	-0.08	26459.4	49909.3	-13.6	0.0942	0.31655
B7H15_RS00235	B7H15_RS00235	-	150	232.3	235.5	0.02	34840.3	70649.1	3.2	0.6661	0.86571
B7H15_RS00245	B7H15_RS00245	-	38	250.2	229.9	-0.12	9508	17469.8	-20.3	0.1558	0.42884
B7H15_RS00250	B7H15_RS00250	-	60	251.4	258	0.04	15081	30956.4	6.6	0.5837	0.81994
B7H15_RS00260	B7H15_RS00260	-	86	150	146.6	-0.03	12901.6	25220.9	-3.4	0.6189	0.83968
B7H15_RS00270	B7H15_RS00270	-	35	149	142.4	-0.06	5213.3	9968.21	-6.5	0.5653	0.80844
B7H15_RS00275	B7H15_RS00275	-	41	248.2	229.9	-0.11	10176.2	18850.8	-18.3	0.2196	0.51553
B7H15_RS00290	B7H15_RS00290	-	51	362.2	353.9	-0.03	18473.9	36092.7	-8.4	0.5556	0.80748
B7H15_RS00295	B7H15_RS00295	-	93	146	145.6	0	13573.6	27081	-0.4	0.966	1
B7H15_RS00300	B7H15_RS00300	-	20	175.1	174.7	0	3502.4	6988.79	-0.4	0.979	1
B7H15_RS00305	B7H15_RS00305	-	38	248.7	228.4	-0.12	9451.6	17360.1	-20.3	0.1893	0.4719
B7H15_RS00310	B7H15_RS00310	-	27	237.1	226	-0.07	6400.9	12203.8	-11.1	0.2913	0.60414
B7H15_RS00315	B7H15_RS00315	-	36	265.4	230.4	-0.2	9553.1	16587.7	-35	0.0509	0.20869
B7H15_RS00330	arcC	-	75	284.6	279.2	-0.03	21345.5	41879.3	-5.4	0.6499	0.85779
B7H15_RS00335	argF	-	67	199.6	202.3	0.02	13373.7	27105.5	2.7	0.7888	0.92087
B7H15_RS00340	B7H15_RS00340	-	78	135.7	123.9	-0.13	10584.6	19332.9	-11.8	0.0808	0.28632
B7H15_RS00345	arcD	-	146	279.6	244.1	-0.19	40817.5	71280.9	-35.5	0	0
B7H15_RS00350	arcA	-	111	323.8	299.1	-0.11	35947.3	66401.9	-24.7	0.0289	0.13753
B7H15_RS00355	B7H15_RS00355	-	44	231.2	205.3	-0.17	10174.3	18067.3	-25.9	0.0356	0.16069
B7H15_RS00360	B7H15_RS00360	-	43	278.1	308.1	0.14	11960.4	26493.6	29.9	0.0679	0.25616
B7H15_RS00370	B7H15_RS00370	programmed frameshift	62	203.6	184	-0.14	12624.6	22811.2	-19.7	0.0112	0.06473
B7H15_RS00375	B7H15_RS00375	-	79	251	241.9	-0.05	19830.9	38224.4	-9.1	0.2943	0.60612
B7H15_RS00380	B7H15_RS00380	-	94	198	176.7	-0.16	18610	33228.8	-21.2	0.0087	0.05336
B7H15_RS00385	B7H15_RS00385	-	52	165.6	167.3	0.01	8610.4	17402.2	1.7	0.846	0.95688
B7H15_RS00390	B7H15_RS00390	-	104	222.4	236.5	0.09	23130.1	49183.1	14.1	0.0776	0.27779
B7H15_RS00395	B7H15_RS00395	-	77	169.3	166.1	-0.03	13038.6	25581.8	-3.2	0.7584	0.91221
B7H15_RS00400	B7H15_RS00400	-	55	180.8	173.1	-0.06	9944.5	19038.9	-7.7	0.5501	0.80575
B7H15_RS00405	B7H15_RS00405	-	59	188.5	173.5	-0.12	11121.4	20478.1	-15	0.1251	0.37543
B7H15_RS00410	B7H15_RS00410	-	62	226.2	231.1	0.03	14022.9	28653.7	4.9	0.6787	0.87066
B7H15_RS00415	B7H15_RS00415	-	172	204.7	219.9	0.1	35210.7	75647.8	15.2	0.0094	0.05678
B7H15_RS00420	B7H15_RS00420	-	51	212.8	248	0.22	10852	25300.9	35.3	0.0074	0.04746
B7H15_RS00425	B7H15_RS00425	-	17	324.9	322.4	-0.01	5523.8	10960.5	-2.6	0.8762	0.97075
B7H15_RS00430	B7H15_RS00430	-	8	198.6	195.5	-0.02	1588.5	3128.7	-3	0.8423	0.95547
B7H15_RS00435	B7H15_RS00435	-	203	369.5	331.7	-0.15	74998.9	134660	-37.8	0	0
B7H15_RS00445	B7H15_RS00445	-	15	166.5	160.7	-0.05	2497.3	4822.24	-5.7	0.7442	0.90459
B7H15_RS00450	B7H15_RS00450	-	91	262.6	237.8	-0.14	23899.9	43276.2	-24.9	0.0042	0.0298
B7H15_RS00455	cstR	-	22	62.3	75.8	0.26	1370	3335.29	13.5	0.1223	0.37141
B7H15_RS00460	cstA	-	90	182.7	171.4	-0.09	16439.4	30858	-11.2	0.1722	0.44942
B7H15_RS00465	cstB	-	113	184.4	184.9	0	20839.9	41776.7	0.4	0.9469	0.99893
B7H15_RS00490	B7H15_RS00490	-	61	123.7	124.7	0.01	7548.6	15214.3	1	0.8917	0.97537
B7H15_RS00495	B7H15_RS00495	-	25	84.5	81.7	-0.05	2111.8	4083.56	-2.8	0.7181	0.89142
B7H15_RS00500	B7H15_RS00500	-	28	134.8	115.4	-0.22	3773.5	6459.76	-19.4	0.18	0.45909
B7H15_RS00505	B7H15_RS00505	-	136	195.1	183.3	-0.09	26532.2	49862.8	-11.8	0.0925	0.31238
B7H15_RS00515	B7H15_RS00515	-	92	227.1	237.2	0.06	20890.8	43636	10.1	0.2295	0.53012
B7H15_RS00520	B7H15_RS00520	-	55	180.3	160.2	-0.17	9914.4	17618.2	-20.1	0.0106	0.06242
B7H15_RS00525	B7H15_RS00525	-	83	194.3	166.7	-0.21	16127.5	27677.2	-27.6	0.0007	0.00611
B7H15_RS00530	B7H15_RS00530	-	65	185	164.6	-0.16	12028.1	21403.1	-20.4	0.0832	0.29186
B7H15_RS00535	B7H15_RS00535	-	269	191.8	192.7	0.01	51595.8	103653	0.9	0.8699	0.96908
B7H15_RS00540	B7H15_RS00540	-	40	178.6	155.1	-0.2	7144.3	12406.4	-23.5	0.0079	0.04954
B7H15_RS00545	B7H15_RS00545	-	81	226.1	201.2	-0.16	18315.7	32588.2	-25	0.0299	0.14157
B7H15_RS00550	B7H15_RS00550	-	74	214.4	205.6	-0.06	15862.1	30421.5	-8.8	0.3186	0.62797
B7H15_RS00555	B7H15_RS00555	-	73	167.3	155.2	-0.11	12214.3	22661.8	-12.1	0.027	0.13026
B7H15_RS00560	B7H15_RS00560	-	71	143.6	138.5	-0.05	10193.2	19668.9	-5.1	0.2788	0.5945
B7H15_RS00565	B7H15_RS00565	-	66	152.5	159.7	0.06	10065.3	21075.5	7.2	0.4539	0.74272
B7H15_RS00570	B7H15_RS00570	-	70	234.9	224.1	-0.07	16443.1	31379.6	-10.8	0.1726	0.44963
B7H15_RS00575	B7H15_RS00575	-	161	216.3	212.7	-0.02	34825.3	68486.2	-3.6	0.5074	0.78145
B7H15_RS00580	B7H15_RS00580	-	74	186.8	171.7	-0.12	13821.9	25406.6	-15.1	0.0424	0.18341
B7H15_RS00585	B7H15_RS00585	-	116	162.2	160	-0.02	18814.9	37128.6	-2.2	0.7515	0.90795
B7H15_RS00590	B7H15_RS00590	-	131	141.1	144.4	0.03	18487	37839.3	3.3	0.5638	0.80844
B7H15_RS00595	B7H15_RS00595	-	135	167.1	155.2	-0.1	22563.9	41903.9	-11.9	0.0482	0.20105
B7H15_RS00600	B7H15_RS00600	-	90	166.4	138	-0.26	14971.7	24840.4	-28.4	0	0
B7H15_RS00605	B7H15_RS00605	-	152	321.8	282.7	-0.18	48915.5	85955.4	-39.1	0	0
B7H15_RS00610	B7H15_RS00610	-	53	292.9	284.2	-0.04	15523	30128.3	-8.7	0.5444	0.80229
B7H15_RS00615	B7H15_RS00615	-	125	179.7	201.2	0.16	22460.1	50296.4	21.5	0.0085	0.05248
B7H15_RS00620	spa	-	73	113.3	133	0.22	8267.7	19419.2	19.8	0.0168	0.09021
B7H15_RS00630	sarS	-	64	161.1	187.2	0.21	10307.8	23965.5	26.2	0.0242	0.12091
B7H15_RS00635	sirC	-	89	179.3	31.9	-2.32	15957.5	5681	-147.4	0	0
B7H15_RS00640	sirB	-	79	151.2	27.7	-2.26	11947.5	4371.04	-123.6	0	0
B7H15_RS00645	sirA	-	74	271.4	51.4	-2.29	20083.1	7612.51	-220	0	0
B7H15_RS00650	sbnA	-	64	148.6	141.2	-0.07	9512	18071.6	-7.4	0.2558	0.56658
B7H15_RS00655	sbnB	-	70	113.7	118	0.05	7957.1	16520.2	4.3	0.5358	0.79495
B7H15_RS00660	sbnC	-	131	165.3	174.5	0.08	21652.7	45719.2	9.2	0.129	0.38263
B7H15_RS00665	sbnD	-	98	173.3	169.8	-0.03	16979.9	33288.6	-3.4	0.6665	0.86571
B7H15_RS00670	sbnE	-	128	215.6	222.9	0.05	27600.2	57059.6	7.3	0.2412	0.54832
B7H15_RS00675	sbnF	-	136	155	161.5	0.06	21082.6	43922.9	6.5	0.3698	0.67207
B7H15_RS00680	sbnG	-	51	112.5	131.8	0.22	5736.5	13445.9	19.3	0.0106	0.06242
B7H15_RS00685	sbnH	-	79	206.5	219.2	0.08	16311.7	34639.1	12.8	0.1961	0.48048
B7H15_RS00690	sbnI	-	50	253.1	245.6	-0.04	12656.3	24564.4	-7.5	0.5368	0.79527
B7H15_RS00700	B7H15_RS00700	-	36	72.1	92.6	0.34	2595.5	6664.2	20.5	0.003	0.02273
B7H15_RS00705	B7H15_RS00705	-	67	227.5	220.6	-0.04	15242.6	29558	-6.9	0.5183	0.787
B7H15_RS00710	B7H15_RS00710	-	41	148.4	127.5	-0.21	6082.8	10454.4	-20.9	0.0338	0.15481
B7H15_RS00715	B7H15_RS00715	-	13	190.4	152.2	-0.31	2474.9	3956.58	-38.2	0.0355	0.16049
B7H15_RS00720	B7H15_RS00720	-	92	205.3	190	-0.11	18888.5	34964.2	-15.3	0.0346	0.15719
B7H15_RS00725	B7H15_RS00725	-	61	158.6	163.9	0.05	9671.6	20000.8	5.4	0.5303	0.79276
B7H15_RS00730	B7H15_RS00730	-	100	203.5	192.3	-0.08	20347.3	38455.6	-11.2	0.2183	0.51377
B7H15_RS00735	B7H15_RS00735	-	135	216.7	202.8	-0.09	29258.2	54765.4	-13.9	0.0273	0.13148
B7H15_RS00740	B7H15_RS00740	-	151	214.4	198	-0.11	32378.7	59786.2	-16.5	0.0118	0.0675
B7H15_RS00745	B7H15_RS00745	-	40	290.4	323.6	0.15	11617.7	25888.6	33.2	0.0452	0.19225
B7H15_RS00755	B7H15_RS00755	-	55	231.8	207.1	-0.16	12749	22779	-24.7	0.0183	0.09733
B7H15_RS00760	deoD	-	46	202.5	198.9	-0.03	9313.9	18294.9	-3.6	0.7471	0.90694
B7H15_RS00765	tet(38)	-	144	249.9	256.9	0.04	35988.4	73987.6	7	0.3406	0.64501
B7H15_RS00770	deoC	-	32	179.4	180.3	0.01	5741.9	11538.6	0.9	0.9234	0.98784
B7H15_RS00775	deoB	-	94	64.4	62	-0.05	6054.7	11653.5	-2.4	0.4607	0.74747
B7H15_RS00780	phnE	-	76	175.5	162.5	-0.11	13338	24696.9	-13	0.0565	0.22592
B7H15_RS00785	phnE	-	72	156.3	157.9	0.01	11254.6	22735.9	1.6	0.8266	0.95022
B7H15_RS00790	phnC	-	62	184.3	176.4	-0.06	11426.1	21878.3	-7.9	0.4395	0.72981
B7H15_RS00795	B7H15_RS00795	-	72	179.2	167.3	-0.1	12905.2	24087.9	-12	0.2239	0.52126
B7H15_RS00800	B7H15_RS00800	-	99	199	193.5	-0.04	19704.9	38322.3	-5.5	0.4633	0.74924
B7H15_RS00805	B7H15_RS00805	-	119	180.5	173.6	-0.05	21474.2	41317.8	-6.9	0.2924	0.60442
B7H15_RS00825	B7H15_RS00825	-	36	118.7	106.2	-0.15	4274.2	7646.26	-12.5	0.1386	0.40342
B7H15_RS00850	adhE	-	184	185	186	0.01	34034.4	68459.4	1.1	0.8726	0.97038
B7H15_RS00855	capA	-	63	168.8	192.9	0.19	10635.1	24300	24	0.0656	0.25154
B7H15_RS00860	cap8B	-	56	115.1	113.2	-0.02	6448	12674.2	-2	0.806	0.93511
B7H15_RS00865	cap8C	-	63	164	180.1	0.13	10334.7	22689.4	16	0.0441	0.18872
B7H15_RS00875	cap8E	-	78	126.1	133.4	0.08	9835.6	20805.2	7.3	0.2449	0.5527
B7H15_RS00880	cap8F	-	102	201.8	199.4	-0.02	20585.8	40670	-2.5	0.7647	0.91545
B7H15_RS00885	cap8G	-	86	161	153.7	-0.06	13842.2	26435.4	-7.3	0.4019	0.69971
B7H15_RS00890	B7H15_RS00890	-	50	218.5	243.3	0.15	10923.3	24334.6	24.9	0.0425	0.18356
B7H15_RS00895	B7H15_RS00895	-	107	133.9	144.9	0.11	14325.9	31006.2	11	0.0896	0.30553
B7H15_RS00900	B7H15_RS00900	-	144	210.6	198.8	-0.08	30328.9	57257	-11.8	0.1274	0.37958
B7H15_RS00905	B7H15_RS00905	-	147	222.5	222.9	0	32702.4	65530.7	0.4	0.9496	1
B7H15_RS00910	cap8L	-	92	170.7	156.9	-0.12	15701.9	28870.7	-13.8	0.0333	0.15327
B7H15_RS00915	cap8M	-	52	321.7	327.8	0.03	16727.6	34086.2	6.1	0.7338	0.8997
B7H15_RS00920	capN	-	68	224.4	226	0.01	15259.9	30741.5	1.6	0.8815	0.97239
B7H15_RS00925	cap8O	-	90	170.8	169.3	-0.01	15373	30467.8	-1.5	0.8423	0.95547
B7H15_RS00930	cap8P	-	76	206.4	196	-0.07	15683	29795.2	-10.3	0.3167	0.62471
B7H15_RS00935	isdI	-	28	174.2	166.7	-0.06	4878.2	9336.29	-7.5	0.5821	0.81994
B7H15_RS00940	B7H15_RS00940	-	38	122.8	134.5	0.13	4665.5	10219.1	11.7	0.1695	0.44444
B7H15_RS00945	B7H15_RS00945	-	103	122.3	123.3	0.01	12600.3	25407.2	1	0.8792	0.97216
B7H15_RS00950	B7H15_RS00950	-	78	152.6	154.4	0.02	11904.1	24092.8	1.8	0.8123	0.93969
B7H15_RS00955	B7H15_RS00955	-	15	168.5	186.8	0.14	2527.6	5603.92	18.3	0.2579	0.56809
B7H15_RS00960	B7H15_RS00960	-	37	335.6	349.9	0.06	12415.9	25893.5	14.3	0.4911	0.77334
B7H15_RS00965	B7H15_RS00965	-	56	160.1	140.3	-0.18	8966	15712.7	-19.8	0.0692	0.25897
B7H15_RS00970	B7H15_RS00970	-	69	83.4	73.8	-0.17	5755.4	10188.1	-9.6	0.0438	0.18772
B7H15_RS00975	B7H15_RS00975	-	60	141.6	126.8	-0.15	8495.8	15212	-14.8	0.1391	0.40353
B7H15_RS00980	B7H15_RS00980	-	66	141.8	151.4	0.09	9359.6	19986	9.6	0.2203	0.51587
B7H15_RS00985	B7H15_RS00985	-	30	232.4	265.7	0.19	6971	15939.3	33.3	0.104	0.33857
B7H15_RS00990	B7H15_RS00990	-	77	181.6	164.1	-0.14	13983.9	25263.9	-17.6	0.0115	0.06633
B7H15_RS00995	B7H15_RS00995	-	129	280.3	284	0.02	36156	73259.1	3.7	0.6811	0.87156
B7H15_RS01000	B7H15_RS01000	-	576	230	218	-0.08	132452	251149	-11.9	0.0002	0.00197
B7H15_RS01005	B7H15_RS01005	-	50	283.7	251.3	-0.17	14183	25134.1	-32.3	0.0063	0.04195
B7H15_RS01010	B7H15_RS01010	-	35	93.4	87.9	-0.08	3269.2	6153.99	-5.5	0.5468	0.80413
B7H15_RS01015	argB	-	62	250.2	220.2	-0.18	15510	27309.3	-29.9	0.0046	0.03199
B7H15_RS01020	argJ	-	83	166.1	163.2	-0.02	13785.6	27087.2	-2.9	0.7527	0.90859
B7H15_RS01025	argC	-	80	248.5	222.4	-0.16	19880	35580.6	-26.1	0.0091	0.05533
B7H15_RS01030	rocD	-	78	216.5	207.7	-0.06	16887.2	32398.8	-8.8	0.4647	0.75069
B7H15_RS01035	brnQ	-	122	160.2	163.1	0.03	19543.2	39807.5	3	0.6512	0.85842
B7H15_RS01040	B7H15_RS01040	-	38	138.7	140.3	0.02	5269.6	10659.2	1.6	0.8946	0.97675
B7H15_RS01045	B7H15_RS01045	-	130	232.6	213.8	-0.12	30238.5	55583.2	-18.8	0.015	0.08293
B7H15_RS01050	B7H15_RS01050	-	11	303.3	295.3	-0.04	3336.8	6495.59	-8.1	0.8467	0.95688
B7H15_RS01055	ptsG	-	157	215.8	184.2	-0.22	33885.7	57830.9	-31.7	0	0
B7H15_RS01060	B7H15_RS01060	-	71	114.7	120.8	0.07	8143.4	17160.5	6.2	0.3002	0.61105
B7H15_RS01065	murQ	-	64	185.4	163.6	-0.18	11865.7	20937.7	-21.8	0.0033	0.02428
B7H15_RS01070	B7H15_RS01070	-	130	144.7	140.4	-0.04	18810.8	36513	-4.3	0.4224	0.71409
B7H15_RS01075	B7H15_RS01075	-	63	228.4	202.2	-0.17	14388.2	25481	-26.2	0.0032	0.02373
B7H15_RS01080	B7H15_RS01080	-	33	270.2	238	-0.18	8917.1	15707.2	-32.2	0.0322	0.14993
B7H15_RS01085	B7H15_RS01085	-	237	124.6	118.9	-0.07	29538	56335	-5.8	0.1821	0.46318
B7H15_RS01090	B7H15_RS01090	-	76	98.4	102.8	0.06	7479.3	15626.9	4.4	0.4776	0.7615
B7H15_RS01095	B7H15_RS01095	-	89	129.5	122.4	-0.08	11526	21790.3	-7.1	0.1789	0.45865
B7H15_RS01100	B7H15_RS01100	-	119	187.8	184.4	-0.03	22351	43887.6	-3.4	0.579	0.81994
B7H15_RS01105	B7H15_RS01105	-	112	103.6	99.7	-0.05	11598.7	22340.6	-3.8	0.5326	0.79354
B7H15_RS01110	B7H15_RS01110	-	132	166.9	164	-0.02	22027.7	43300.9	-2.9	0.605	0.83169
B7H15_RS01115	B7H15_RS01115	-	118	148.5	139	-0.09	17521.7	32797.1	-9.5	0.1546	0.42764
B7H15_RS01120	B7H15_RS01120	-	145	136.8	128.5	-0.09	19833.1	37279	-8.2	0.0862	0.29756
B7H15_RS01125	ggt	-	146	188.1	174.6	-0.1	27457.3	50992.4	-13.4	0.0089	0.05435
B7H15_RS01130	B7H15_RS01130	-	63	142.2	154.3	0.11	8958.6	19447	12.1	0.1254	0.37593
B7H15_RS01135	B7H15_RS01135	-	47	206.3	206.9	0	9694.4	19451	0.7	0.9561	1
B7H15_RS01140	B7H15_RS01140	-	47	188.8	180.6	-0.06	8873.8	16975.3	-8.2	0.4911	0.77334
B7H15_RS01145	ugpC	-	77	149	158.4	0.09	11471.4	24393.8	9.4	0.2439	0.55089
B7H15_RS01150	B7H15_RS01150	-	100	145.6	142.9	-0.03	14563.3	28570.3	-2.8	0.6192	0.83968
B7H15_RS01155	B7H15_RS01155	-	107	162.6	158.9	-0.03	17393.5	34006.4	-3.6	0.5864	0.81994
B7H15_RS01160	B7H15_RS01160	-	75	196.8	197.4	0	14758.8	29610.8	0.6	0.9406	0.99544
B7H15_RS01165	B7H15_RS01165	-	56	174.7	179.3	0.04	9781	20086.5	4.7	0.7872	0.9207
B7H15_RS01170	B7H15_RS01170	-	68	150.1	150.1	0	10210	20416.9	0	0.9975	1
B7H15_RS01175	B7H15_RS01175	-	78	215	207.8	-0.05	16767.3	32410	-7.2	0.3815	0.67895
B7H15_RS01180	B7H15_RS01180	-	63	219.7	209.7	-0.07	13838.3	26426.1	-9.9	0.311	0.62001
B7H15_RS01185	uhpT	-	110	146.2	142.4	-0.04	16082.4	31325	-3.8	0.5228	0.7887
B7H15_RS01190	B7H15_RS01190	-	67	178.7	164.2	-0.12	11973.9	21997.5	-14.6	0.0615	0.24042
B7H15_RS01195	B7H15_RS01195	-	138	262.2	258.3	-0.02	36186.1	71295.4	-3.9	0.6473	0.85638
B7H15_RS01200	B7H15_RS01200	-	71	129.1	127.4	-0.02	9167	18096	-1.7	0.8368	0.95325
B7H15_RS01205	pflB	-	172	181.4	171.1	-0.08	31208.2	58863.6	-10.3	0.0508	0.20869
B7H15_RS01210	pflA	-	55	181.9	171.1	-0.09	10004.7	18822.8	-10.8	0.1782	0.45783
B7H15_RS01220	B7H15_RS01220	-	166	160.2	154.2	-0.05	26589.3	51203.3	-5.9	0.3164	0.62456
B7H15_RS01225	B7H15_RS01225	-	33	200	200	0	6598.4	13198.4	0	0.9983	1
B7H15_RS01230	coa	-	148	184.1	198.5	0.11	27253.9	58759.1	14.4	0.0204	0.10648
B7H15_RS01235	B7H15_RS01235	-	8	193.4	233.3	0.26	1547	3732.16	39.9	0.2467	0.55542
B7H15_RS01240	B7H15_RS01240	-	71	196.4	135.8	-0.52	13947.6	19279.1	-60.7	0	0
B7H15_RS01245	B7H15_RS01245	-	164	176.8	110.1	-0.66	28989.1	36124	-66.6	0	0
B7H15_RS01250	B7H15_RS01250	-	91	122.8	114.6	-0.1	11175.5	20862.2	-8.2	0.1959	0.48048
B7H15_RS01255	B7H15_RS01255	-	115	182.3	159.1	-0.19	20962.3	36585.3	-23.2	0.0012	0.00995
B7H15_RS01260	B7H15_RS01260	-	112	124.1	115	-0.11	13898.7	25762.4	-9.1	0.1057	0.34094
B7H15_RS01265	B7H15_RS01265	-	89	184.6	177.7	-0.05	16426.6	31636.5	-6.8	0.2802	0.5945
B7H15_RS01270	B7H15_RS01270	-	132	206.4	204.2	-0.01	27240.9	53920.9	-2.1	0.7425	0.90458
B7H15_RS01275	B7H15_RS01275	-	31	218.6	220.2	0.01	6777.1	13649.4	1.5	0.9074	0.98132
B7H15_RS01280	B7H15_RS01280	-	23	111.1	128.8	0.2	2555.8	5922.72	17.6	0.2302	0.5302
B7H15_RS01285	B7H15_RS01285	-	84	194.1	177.8	-0.12	16308	29868.6	-16.4	0.0967	0.32001
B7H15_RS01290	B7H15_RS01290	-	6	99.8	97.4	-0.03	598.5	1169.26	-2.3	0.8679	0.96862
B7H15_RS01295	B7H15_RS01295	-	57	175.4	186.8	0.09	9997.4	21293.7	11.4	0.3476	0.65147
B7H15_RS01305	B7H15_RS01305	-	107	179.5	168.6	-0.09	19209.7	36088.6	-10.9	0.0873	0.29988
B7H15_RS01310	B7H15_RS01310	-	65	154.3	147	-0.07	10027.5	19110.5	-7.3	0.3117	0.62008
B7H15_RS01315	B7H15_RS01315	-	7	137.4	96.8	-0.48	961.8	1355.35	-40.6	0.0684	0.257
B7H15_RS01320	B7H15_RS01320	-	149	146.2	142.1	-0.04	21777.2	42348.6	-4	0.3455	0.64952
B7H15_RS01325	B7H15_RS01325	-	27	164.2	170.7	0.05	4433.9	9219.78	6.5	0.6003	0.82932
B7H15_RS01330	B7H15_RS01330	-	23	83.1	75.8	-0.12	1910.3	3487.08	-7.3	0.4411	0.73073
B7H15_RS01335	B7H15_RS01335	-	97	213.2	198.9	-0.1	20675.7	38584.6	-14.3	0.0634	0.24512
B7H15_RS01340	B7H15_RS01340	-	69	174.8	162.2	-0.11	12064	22385.1	-12.6	0.1276	0.37958
B7H15_RS01345	B7H15_RS01345	-	11	177.8	135.9	-0.38	1955.5	2990.11	-41.9	0.0202	0.10564
B7H15_RS01350	B7H15_RS01350	-	70	220.6	218.1	-0.02	15440.1	30531	-2.5	0.7596	0.91263
B7H15_RS01355	B7H15_RS01355	-	62	254.3	231.1	-0.14	15769.5	28654.7	-23.3	0.04	0.17546
B7H15_RS01360	B7H15_RS01360	-	96	271.9	252	-0.11	26098	48389.6	-19.8	0.035	0.15849
B7H15_RS01365	B7H15_RS01365	-	145	250.9	260.6	0.05	36387.2	75566.3	9.6	0.3247	0.63248
B7H15_RS01370	B7H15_RS01370	-	92	0.6	1.1	0.11	56.5	197.39	0.5	0.5103	0.78309
B7H15_RS01375	B7H15_RS01375	-	64	9.9	10.4	0.05	632.4	1330.96	0.5	0.8158	0.94141
B7H15_RS01380	B7H15_RS01380	-	89	3.7	2.9	-0.15	331.2	513.68	-0.8	0.1577	0.42999
B7H15_RS01385	B7H15_RS01385	-	142	11	10.7	-0.03	1562.2	3028.3	-0.3	0.7118	0.88791
B7H15_RS01390	tarS	-	142	243.2	231.5	-0.07	34531.8	65738.7	-11.7	0.0921	0.31212
B7H15_RS01395	scdA	-	55	147.5	158.3	0.1	8113.9	17417	10.8	0.0836	0.29255
B7H15_RS01400	B7H15_RS01400	-	133	127.2	127.7	0.01	16914.3	33964.7	0.5	0.929	0.99049
B7H15_RS01405	B7H15_RS01405	-	57	248.8	235.1	-0.08	14179.1	26797.8	-13.7	0.2401	0.54627
B7H15_RS01410	lrgA	-	41	110.3	113.1	0.03	4524.3	9274.71	2.8	0.7537	0.90905
B7H15_RS01415	lrgB	-	68	102	88.9	-0.19	6935.5	12092.7	-13.1	0.0453	0.19239
B7H15_RS01420	B7H15_RS01420	-	59	207.1	200.6	-0.04	12218.1	23668.5	-6.5	0.5326	0.79354
B7H15_RS01430	B7H15_RS01430	-	57	188.9	188.3	0	10767	21461.5	-0.6	0.9378	0.99544
B7H15_RS01435	B7H15_RS01435	-	97	150.6	138.9	-0.11	14606.3	26939.3	-11.7	0.0676	0.25571
B7H15_RS01445	B7H15_RS01445	-	55	200.4	189.5	-0.08	11019.5	20846.8	-10.8	0.2922	0.60442
B7H15_RS01450	B7H15_RS01450	-	17	337.3	285.8	-0.24	5734.6	9715.59	-51.6	0.0809	0.28632
B7H15_RS01455	rbsK	-	67	290.5	250.7	-0.21	19465.6	33591.6	-39.8	0	0
B7H15_RS01460	rbsD	-	31	176.7	171.3	-0.04	5476.7	10622.8	-5.3	0.6379	0.84821
B7H15_RS01465	rbsU	-	65	143.3	152.3	0.09	9314.1	19803.1	9	0.3292	0.6377
B7H15_RS01470	B7H15_RS01470	-	75	172.2	168.8	-0.03	12918.3	25326.2	-3.4	0.6785	0.87066
B7H15_RS01475	B7H15_RS01475	-	23	160.1	160.2	0	3681.4	7370.27	0.2	0.9929	1
B7H15_RS01480	B7H15_RS01480	-	35	123.1	121.7	-0.02	4309.9	8522.1	-1.4	0.9022	0.98045
B7H15_RS01490	B7H15_RS01490	-	107	221.2	211.6	-0.06	23673.7	45291.7	-9.6	0.1993	0.48433
B7H15_RS01495	B7H15_RS01495	-	77	173.7	170.9	-0.02	13376	26321.5	-2.8	0.7475	0.90703
B7H15_RS01500	lytM	-	74	312.5	308.1	-0.02	23124	45603.2	-4.4	0.6904	0.87618
B7H15_RS01505	B7H15_RS01505	-	55	238.2	231.7	-0.04	13102.5	25490.2	-6.5	0.5444	0.80229
B7H15_RS01510	B7H15_RS01510	-	90	267.7	266.1	-0.01	24095.2	47894.9	-1.6	0.8486	0.95796
B7H15_RS01515	B7H15_RS01515	-	112	293.3	285	-0.04	32845.2	63847.4	-8.2	0.3526	0.65453
B7H15_RS01520	B7H15_RS01520	-	128	173.1	208.8	0.26	22153.5	53449.6	35.7	0	0
B7H15_RS01525	B7H15_RS01525	-	75	208.3	194.5	-0.1	15622.7	29179.5	-13.8	0.0795	0.28315
B7H15_RS01530	B7H15_RS01530	-	65	231.5	223.9	-0.05	15046.8	29101	-7.6	0.3772	0.67515
B7H15_RS01535	B7H15_RS01535	-	58	259.9	263	0.02	15073.4	30504.2	3.1	0.8197	0.94474
B7H15_RS01540	esxA	-	12	189	225.1	0.25	2267.9	5401.84	36.1	0.1046	0.33974
B7H15_RS01545	esaA	-	237	198.4	201.8	0.02	47017.7	95673.5	3.5	0.494	0.77415
B7H15_RS01550	essA	-	29	120.1	139.3	0.21	3481.6	8078.74	19.2	0.1045	0.33974
B7H15_RS01555	esaB	-	23	178.6	165.9	-0.1	4106.7	7632.37	-12.6	0.438	0.72775
B7H15_RS01560	essB	-	118	140.9	142.4	0.01	16626.2	33594.9	1.5	0.8158	0.94141
B7H15_RS01565	essC	-	327	180.9	186.7	0.04	59163.5	122086	5.7	0.2067	0.4952
B7H15_RS01570	esaC	-	27	180.5	193	0.09	4874.4	10420.5	12.4	0.3404	0.64501
B7H15_RS01575	esxB	-	21	186.2	168.5	-0.14	3911	7077.87	-17.7	0.2019	0.48829
B7H15_RS01580	B7H15_RS01580	-	57	147.2	138.1	-0.09	8391.9	15738.3	-9.2	0.1982	0.48309
B7H15_RS01585	B7H15_RS01585	-	21	193.7	191.4	-0.02	4067.3	8039.83	-2.3	0.913	0.98412
B7H15_RS01590	B7H15_RS01590	-	124	216.9	228	0.07	26896.2	56548.4	11.1	0.1468	0.41438
B7H15_RS01595	B7H15_RS01595	-	50	140.5	137	-0.04	7025.3	13696.1	-3.5	0.4487	0.73815
B7H15_RS01600	B7H15_RS01600	-	77	147.2	154.5	0.07	11337.5	23790.2	7.2	0.3389	0.64465
B7H15_RS01605	B7H15_RS01605	-	75	206.9	198.1	-0.06	15513.8	29721.4	-8.7	0.324	0.63248
B7H15_RS01610	B7H15_RS01610	-	25	188	186	-0.01	4699.4	9301.09	-2	0.88	0.97216
B7H15_RS01615	B7H15_RS01615	-	52	227.4	212.5	-0.1	11822.9	22099.5	-14.9	0.1049	0.33986
B7H15_RS01620	B7H15_RS01620	-	47	263.7	250.8	-0.07	12393.4	23572.1	-12.9	0.2919	0.60442
B7H15_RS01630	B7H15_RS01630	-	44	192.1	193.9	0.01	8450.5	17060.5	1.8	0.8271	0.95022
B7H15_RS01635	B7H15_RS01635	-	78	164.5	164.1	0	12833.7	25599.9	-0.4	0.9429	0.99584
B7H15_RS01640	B7H15_RS01640	-	48	238.7	254.4	0.09	11459.8	24422.2	15.7	0.3062	0.61481
B7H15_RS01645	B7H15_RS01645	-	39	195.3	190.3	-0.04	7614.9	14844.9	-4.9	0.4735	0.75711
B7H15_RS01650	B7H15_RS01650	-	43	192.4	188.5	-0.03	8275.3	16211.8	-3.9	0.6349	0.84742
B7H15_RS01655	B7H15_RS01655	-	53	297.6	296.3	-0.01	15771.3	31410.2	-1.2	0.8919	0.97537
B7H15_RS01660	B7H15_RS01660	-	40	211.6	197.2	-0.1	8465.6	15778.8	-14.4	0.2555	0.56658
B7H15_RS01665	B7H15_RS01665	-	39	244.8	260	0.09	9545.7	20277.5	15.2	0.258	0.56809
B7H15_RS01670	B7H15_RS01670	-	38	277.9	317.3	0.19	10560.3	24114.3	39.4	0.008	0.04994
B7H15_RS01675	B7H15_RS01675	-	85	182.9	187.9	0.04	15549.7	31940.7	4.9	0.5868	0.81994
B7H15_RS01680	brnQ	-	115	214.5	207.5	-0.05	24671.1	47718.8	-7.1	0.386	0.68453
B7H15_RS01690	B7H15_RS01690	-	73	188.3	184.4	-0.03	13742.5	26917.7	-3.9	0.6251	0.84279
B7H15_RS01700	B7H15_RS01700	-	82	186.9	183.9	-0.02	15323.7	30167	-2.9	0.7146	0.88944
B7H15_RS01705	B7H15_RS01705	-	55	138.3	155.7	0.16	7608.8	17124.7	17.3	0.0611	0.23919
B7H15_RS01715	B7H15_RS01715	-	89	199.8	155.7	-0.35	17781.3	27707.9	-44.1	0	0
B7H15_RS01720	B7H15_RS01720	-	89	185	179.1	-0.05	16466.1	31885.8	-5.9	0.4535	0.74266
B7H15_RS01725	B7H15_RS01725	-	60	119.9	111.4	-0.1	7193.6	13371.2	-8.5	0.1495	0.41821
B7H15_RS01730	B7H15_RS01730	-	112	115.8	115.3	-0.01	12965.2	25822.2	-0.5	0.9249	0.98858
B7H15_RS01735	B7H15_RS01735	-	129	195.1	196	0.01	25168.5	50570.9	0.9	0.8724	0.97038
B7H15_RS01740	B7H15_RS01740	-	57	188.4	181.3	-0.05	10740.8	20665.8	-7.2	0.3126	0.62051
B7H15_RS01745	B7H15_RS01745	-	64	160.4	160	0	10264.7	20480.4	-0.4	0.9549	1
B7H15_RS01750	B7H15_RS01750	-	65	192.5	204	0.08	12513.8	26518.7	11.5	0.1948	0.48048
B7H15_RS01755	B7H15_RS01755	-	47	249.5	72.2	-1.72	11725	6783.94	-177.3	0	0
B7H15_RS01760	B7H15_RS01760	-	109	186.2	178	-0.06	20292.3	38805.5	-8.2	0.1658	0.44051
B7H15_RS01765	lip2	-	142	173.8	187.9	0.11	24676	53354.1	14.1	0.0852	0.29628
B7H15_RS01770	B7H15_RS01770	-	65	130	124.1	-0.06	8448.4	16138.5	-5.8	0.4163	0.71065
B7H15_RS01775	B7H15_RS01775	-	71	138.8	155	0.15	9854.6	22007.6	16.2	0.0124	0.07079
B7H15_RS01780	B7H15_RS01780	-	9	60	68.4	0.18	540	1232.06	8.4	0.5012	0.77691
B7H15_RS01785	B7H15_RS01785	-	76	190.7	181.5	-0.07	14490	27590.2	-9.1	0.2543	0.56526
B7H15_RS01790	B7H15_RS01790	-	18	89.4	94.8	0.08	1609	3414.49	5.5	0.694	0.87823
B7H15_RS01795	B7H15_RS01795	-	55	264	261.9	-0.01	14518.2	28810.5	-2.1	0.8541	0.96185
B7H15_RS01800	B7H15_RS01800	-	65	260.8	272.9	0.06	16953.4	35472.7	12	0.3334	0.64151
B7H15_RS01805	B7H15_RS01805	-	78	131	135	0.04	10217.7	21061.2	4	0.5298	0.79276
B7H15_RS01810	B7H15_RS01810	-	60	118.6	120.5	0.02	7114.2	14461.4	1.9	0.7697	0.91612
B7H15_RS01815	B7H15_RS01815	-	107	97.1	100	0.04	10386.9	21393.8	2.9	0.5905	0.82224
B7H15_RS01820	B7H15_RS01820	-	22	148.2	143.2	-0.05	3259.8	6300.99	-5	0.7356	0.90078
B7H15_RS01825	B7H15_RS01825	-	30	114.7	138.5	0.26	3442.3	8307.94	23.7	0.1773	0.45687
B7H15_RS01830	B7H15_RS01830	-	151	250.3	239.9	-0.06	37797	72453.6	-10.4	0.1242	0.37434
B7H15_RS01840	mepR	-	30	206.6	196.9	-0.07	6199.2	11811.8	-9.8	0.4071	0.70456
B7H15_RS01845	mepA	MepA (multidrug export protein A)%2C as described originally in Staphylococcus aureus%2C is a MATE transporter shown to be over-expressed after culturing in the presence of tigecycline%2C owing to mutation of its repressor MepR%2C and then to be one of several factors contributing to elevated tigecycline resistance.	127	149.1	150.9	0.02	18929.7	38326	1.8	0.701	0.88375
B7H15_RS01850	B7H15_RS01850	-	38	145.3	165.6	0.18	5519.9	12584.9	20.3	0.0828	0.29157
B7H15_RS01855	glpT	-	110	147.6	158.1	0.1	16232.4	34786.2	10.6	0.1002	0.33081
B7H15_RS01860	B7H15_RS01860	-	73	153.4	148.2	-0.05	11201.6	21632.5	-5.3	0.466	0.75112
B7H15_RS01865	B7H15_RS01865	-	69	209.2	209.8	0	14431.8	28946.5	0.6	0.9483	1
B7H15_RS01870	B7H15_RS01870	-	37	183.6	194.4	0.08	6794.3	14389.2	10.8	0.4964	0.77468
B7H15_RS01875	B7H15_RS01875	-	98	232.9	231.3	-0.01	22819.7	45342.1	-1.5	0.86	0.96462
B7H15_RS01885	B7H15_RS01885	-	39	95.1	97.5	0.03	3709.6	7605.36	2.4	0.7879	0.9207
B7H15_RS01890	B7H15_RS01890	-	61	188.8	171.8	-0.13	11516.4	20961	-17	0.0885	0.30286
B7H15_RS01895	efeB	-	90	131.4	122.1	-0.1	11829	21976.7	-9.3	0.1465	0.41437
B7H15_RS01900	B7H15_RS01900	-	144	153	150.6	-0.02	22027.3	43369.6	-2.4	0.7105	0.88745
B7H15_RS01905	tatC	-	58	215.1	222.9	0.05	12475.8	25858.8	7.8	0.4522	0.74254
B7H15_RS01910	B7H15_RS01910	-	16	86.3	90.2	0.06	1381.5	2885.2	3.8	0.831	0.95115
B7H15_RS01915	B7H15_RS01915	-	23	354.7	357	0.01	8158.6	16422.2	2.3	0.9574	1
B7H15_RS01920	B7H15_RS01920	-	11	39.9	60.6	0.55	438.6	1334.16	20.8	0.0302	0.14227
B7H15_RS01925	B7H15_RS01925	-	69	225.5	233.5	0.05	15562.2	32228.9	8	0.5326	0.79354
B7H15_RS01930	B7H15_RS01930	-	70	145.5	133.6	-0.12	10184	18697.9	-11.9	0.041	0.17873
B7H15_RS01935	B7H15_RS01935	-	67	469.8	431.9	-0.12	31475.4	57868.8	-37.9	0.0186	0.09856
B7H15_RS01940	B7H15_RS01940	-	113	280.9	262.5	-0.1	31746.1	59330.1	-18.4	0.0295	0.14015
B7H15_RS01945	B7H15_RS01945	-	82	5.7	4	-0.25	467.1	654.68	-1.7	0.0059	0.03956
B7H15_RS01950	B7H15_RS01950	-	47	96.4	94.3	-0.03	4532.3	8866.81	-2.1	0.7951	0.92668
B7H15_RS01955	metE	-	167	190.4	201.2	0.08	31800.4	67188.4	10.7	0.144	0.4102
B7H15_RS01960	B7H15_RS01960	-	131	180.2	170.5	-0.08	23604.3	44658.9	-9.7	0.1153	0.35711
B7H15_RS01965	B7H15_RS01965	-	72	114.5	118.7	0.05	8247.3	17098.5	4.2	0.5644	0.80844
B7H15_RS01970	B7H15_RS01970	-	86	154	144.7	-0.09	13247.7	24891.5	-9.3	0.1275	0.37958
B7H15_RS01980	B7H15_RS01980	-	56	192.6	192.1	0	10787.8	21512.6	-0.6	0.9588	1
B7H15_RS01985	B7H15_RS01985	-	87	191.3	180.9	-0.08	16646.8	31478.7	-10.4	0.3801	0.67775
B7H15_RS01990	B7H15_RS01990	-	15	23.7	15	-0.52	355.7	450.38	-8.7	0.3316	0.63969
B7H15_RS01995	ychF	-	90	58.6	56.2	-0.05	5269.8	10118.8	-2.3	0.4183	0.71147
B7H15_RS02000	B7H15_RS02000	-	16	236.2	249.6	0.08	3779.1	7986.36	13.4	0.4265	0.71844
B7H15_RS02010	rpsF	-	22	0	0	0.01	0	1.9	0	1	1
B7H15_RS02015	ssb	-	29	0.1	0.2	0.01	3.8	9.4	0	0.8861	0.97399
B7H15_RS02020	rpsR	-	24	17.6	22.4	0.27	423.5	1074.07	4.7	0.5145	0.78417
B7H15_RS02025	B7H15_RS02025	-	91	182.7	187	0.03	16622.2	34039.8	4.4	0.5874	0.82037
B7H15_RS02040	selX	-	60	129.6	145.9	0.17	7776.8	17511.7	16.3	0.0766	0.27669
B7H15_RS02045	B7H15_RS02045	-	34	142.3	122.8	-0.2	4838.8	8351.32	-19.5	0.0775	0.27779
B7H15_RS02050	B7H15_RS02050	-	35	257	259.6	0.01	8996.2	18172.7	2.6	0.8604	0.96468
B7H15_RS02055	B7H15_RS02055	-	23	137.8	145.3	0.07	3169.4	6684.69	7.5	0.4693	0.75168
B7H15_RS02060	B7H15_RS02060	-	24	128.8	146	0.18	3090.3	7009.56	17.3	0.2383	0.54328
B7H15_RS02065	B7H15_RS02065	-	21	154.1	203.1	0.39	3235.2	8528.23	49	0.0188	0.09943
B7H15_RS02070	B7H15_RS02070	-	39	151.5	156.9	0.05	5907.9	12240	5.4	0.5414	0.79984
B7H15_RS02075	B7H15_RS02075	-	36	172.4	170.9	-0.01	6205.1	12302.7	-1.5	0.9188	0.98674
B7H15_RS02080	B7H15_RS02080	-	53	142.9	152.8	0.09	7575.2	16197.6	9.9	0.2738	0.589
B7H15_RS02090	ahpF	-	95	146.2	171.6	0.22	13891.5	32601.3	25.4	0.0051	0.03478
B7H15_RS02095	ahpC	-	37	197.2	276	0.47	7296.6	20420.4	78.7	0	0
B7H15_RS02100	B7H15_RS02100	-	50	147.9	137.8	-0.1	7394.5	13781.2	-10.1	0.1632	0.43525
B7H15_RS02105	B7H15_RS02105	-	91	129.6	129.2	0	11791.2	23519.2	-0.3	0.9566	1
B7H15_RS02110	B7H15_RS02110	-	7	234.4	242.2	0.05	1641.1	3390.49	7.7	0.7901	0.92197
B7H15_RS02120	B7H15_RS02120	-	47	62.1	54.9	-0.16	2917.2	5162.53	-7.1	0.0711	0.26537
B7H15_RS02125	B7H15_RS02125	-	55	123.9	126.2	0.02	6816.8	13880.1	2.2	0.7649	0.91545
B7H15_RS02130	B7H15_RS02130	-	34	125.8	156.3	0.3	4277.9	10625.8	30.4	0.0427	0.18414
B7H15_RS02135	xpt	-	34	142.8	176.9	0.3	4853.6	12027.8	34.1	0.011	0.06424
B7H15_RS02140	B7H15_RS02140	-	118	152.9	188.9	0.3	18047	44586.3	36	0	0
B7H15_RS02145	guaB	-	115	0.9	1.7	0.19	105.7	400.99	0.8	0.0046	0.03199
B7H15_RS02150	guaA	-	110	1	1.3	0.07	107.3	275.5	0.3	0.7386	0.90327
B7H15_RS02155	B7H15_RS02155	-	63	124.1	113.9	-0.12	7819.7	14348.2	-10.2	0.1513	0.42156
B7H15_RS02160	B7H15_RS02160	-	73	206	181.6	-0.18	15035.3	26506.4	-24.4	0.0068	0.04433
B7H15_RS02165	B7H15_RS02165	-	23	66.6	68.7	0.04	1532.1	3160.3	2.1	0.8209	0.94574
B7H15_RS02175	B7H15_RS02175	-	9	133.9	125.1	-0.09	1204.7	2251.73	-8.8	0.583	0.81994
B7H15_RS02180	B7H15_RS02180	-	36	223.5	219.8	-0.02	8047.4	15824.9	-3.7	0.764	0.91517
B7H15_RS02185	B7H15_RS02185	-	67	203.2	191.7	-0.08	13612.6	25681.4	-11.5	0.2501	0.56127
B7H15_RS02190	B7H15_RS02190	-	56	161	152.5	-0.08	9018.7	17077.5	-8.6	0.2894	0.60222
B7H15_RS02195	B7H15_RS02195	-	72	151.2	153.6	0.02	10883.8	22115.9	2.4	0.7311	0.89775
B7H15_RS02200	B7H15_RS02200	-	74	147	138	-0.09	10875.9	20429.1	-8.9	0.2233	0.52029
B7H15_RS02205	B7H15_RS02205	-	8	29.4	32	0.1	235.4	511.59	2.5	0.7671	0.91545
B7H15_RS02210	B7H15_RS02210	-	61	123	118.9	-0.05	7505.6	14511.8	-4.1	0.6138	0.83926
B7H15_RS02215	B7H15_RS02215	-	65	163.1	154.9	-0.07	10601.2	20132.2	-8.2	0.2578	0.56809
B7H15_RS02225	B7H15_RS02225	-	60	148.4	166.6	0.16	8904	19993.4	18.2	0.1775	0.45687
B7H15_RS02235	B7H15_RS02235	-	62	204.7	199.9	-0.03	12694.3	24789.4	-4.8	0.5958	0.82539
B7H15_RS02240	B7H15_RS02240	-	61	111.1	105.9	-0.07	6777.3	12920.8	-5.2	0.4016	0.69971
B7H15_RS02245	B7H15_RS02245	-	63	202.8	207	0.03	12777.2	26080.8	4.2	0.7257	0.89356
B7H15_RS02250	B7H15_RS02250	-	59	124.7	110.2	-0.17	7356.9	13003.6	-14.5	0.0626	0.24371
B7H15_RS02255	B7H15_RS02255	-	5	26.3	19.4	-0.36	131.7	193.79	-7	0.6584	0.86426
B7H15_RS02260	B7H15_RS02260	-	105	220.7	213.5	-0.05	23169.8	44842.1	-7.1	0.2877	0.60079
B7H15_RS02265	B7H15_RS02265	-	116	191.8	151.1	-0.33	22249.6	35049.8	-40.7	0	0
B7H15_RS02275	B7H15_RS02275	-	116	147.5	144.5	-0.03	17105.9	33530	-2.9	0.6367	0.84742
B7H15_RS02280	spn	-	24	175.7	194.7	0.14	4217.5	9345.31	19	0.1654	0.43986
B7H15_RS02285	lpl1	-	67	143.6	138.7	-0.05	9622.2	18589.2	-4.9	0.5524	0.80687
B7H15_RS02290	lpl2	-	73	207.6	219.1	0.08	15154	31991.2	11.5	0.2914	0.60414
B7H15_RS02300	lpl4	-	68	210.1	219.8	0.06	14284.5	29889.8	9.7	0.407	0.70456
B7H15_RS02305	lpl5	-	65	153.6	144.5	-0.09	9982.2	18779.5	-9.1	0.3123	0.62051
B7H15_RS02310	lpl6	-	58	134.6	132	-0.03	7806.7	15308.2	-2.6	0.7187	0.89177
B7H15_RS02315	lpl7	-	68	211.8	227.9	0.1	14401.1	31000.6	16.2	0.1157	0.35756
B7H15_RS02320	lpl8	-	66	207.9	213.7	0.04	13720	28209.3	5.8	0.6583	0.86426
B7H15_RS02325	lpl9	-	60	151.1	149.3	-0.02	9068.1	17921.2	-1.8	0.7715	0.91671
B7H15_RS02330	lpl10	-	76	213.1	217.8	0.03	16193	33109	4.8	0.6409	0.84938
B7H15_RS02335	B7H15_RS02335	-	110	181.2	191	0.07	19934.9	42009.6	9.7	0.1473	0.41441
B7H15_RS02340	B7H15_RS02340	-	25	241.2	254.5	0.08	6030.1	12724	13.3	0.485	0.76794
B7H15_RS02345	B7H15_RS02345	-	25	383.7	391.7	0.03	9592.7	19583.8	8	0.6979	0.88118
B7H15_RS02350	B7H15_RS02350	-	27	337.2	337.5	0	9103.3	18227.1	0.4	0.9872	1
B7H15_RS02355	B7H15_RS02355	-	79	164.6	172.8	0.07	13001.1	27307	8.3	0.249	0.55925
B7H15_RS02365	B7H15_RS02365	-	7	31.2	19.8	-0.54	218.3	277.69	-11.4	0.2211	0.51688
B7H15_RS02370	B7H15_RS02370	-	123	0.1	0.2	0.02	13.3	45.1	0.1	0.438	0.72775
B7H15_RS02375	B7H15_RS02375	-	167	0.8	1	0.04	133.7	323.49	0.2	0.2346	0.53724
B7H15_RS02380	B7H15_RS02380	-	31	0.1	0.4	0.09	1.9	24.5	0.3	0.3736	0.67268
B7H15_RS02385	B7H15_RS02385	-	55	170.3	159.4	-0.09	9368.8	17536.5	-10.9	0.2798	0.5945
B7H15_RS02390	B7H15_RS02390	-	59	263.2	280.1	0.09	15530.5	33057.1	16.9	0.196	0.48048
B7H15_RS02395	B7H15_RS02395	-	54	187.5	189.5	0.02	10125.5	20470.7	2	0.8761	0.97075
B7H15_RS02400	B7H15_RS02400	-	8	350.8	331.1	-0.08	2806.1	5297.83	-19.6	0.1781	0.45783
B7H15_RS02405	B7H15_RS02405	-	121	6	15.8	0.92	724.7	3822.39	9.8	0	0
B7H15_RS02410	B7H15_RS02410	-	62	152.4	146.6	-0.05	9448.1	18180.1	-5.8	0.3621	0.66409
B7H15_RS02415	B7H15_RS02415	-	83	116.6	115.8	-0.01	9677.5	19220.8	-0.8	0.8745	0.97075
B7H15_RS02420	B7H15_RS02420	-	68	165.6	174.9	0.08	11262.4	23784.1	9.3	0.17	0.44492
B7H15_RS02425	B7H15_RS02425	-	65	210	220.6	0.07	13648.4	28682.4	10.7	0.4157	0.71049
B7H15_RS02430	gmpC	-	63	130.5	135.4	0.05	8221	17062.2	4.9	0.498	0.77479
B7H15_RS02435	aaa	-	96	275.5	255.8	-0.1	26450.6	49121.3	-19.7	0.1067	0.3422
B7H15_RS02440	B7H15_RS02440	-	27	164.8	183.7	0.15	4448.9	9920.19	18.9	0.2533	0.56394
B7H15_RS02445	B7H15_RS02445	-	29	125.7	129	0.04	3645.7	7483.16	3.3	0.779	0.91947
B7H15_RS02450	B7H15_RS02450	-	35	209.8	223.2	0.09	7341.7	15625.5	13.5	0.2055	0.49359
B7H15_RS02455	B7H15_RS02455	-	69	147.8	139.4	-0.08	10194.9	19242	-8.3	0.3096	0.61898
B7H15_RS02460	B7H15_RS02460	-	100	199.9	206	0.04	19992.9	41204.9	6.1	0.3781	0.6759
B7H15_RS02465	B7H15_RS02465	-	81	226.7	216.7	-0.06	18359.5	35112.6	-9.9	0.1744	0.45305
B7H15_RS02470	gltB	-	323	152.9	153.5	0.01	49380.8	99148.5	0.6	0.8576	0.96381
B7H15_RS02475	B7H15_RS02475	-	106	202.5	189.2	-0.1	21464.9	40104.6	-13.3	0.0523	0.21215
B7H15_RS02480	B7H15_RS02480	-	2	0	0	0	0	0	0	1	1
B7H15_RS02485	treP	-	106	161	174.5	0.11	17062.3	36992.9	13.5	0.1026	0.33479
B7H15_RS02490	treC	-	117	13.3	14.8	0.11	1556.6	3461.8	1.5	0.3873	0.68539
B7H15_RS02495	treR	-	48	227.6	236.1	0.05	10923.2	22661.6	8.5	0.5219	0.78849
B7H15_RS02500	ffs	-	16	0	0	0	0	0	0	1	1
B7H15_RS02505	B7H15_RS02505	-	6	208.9	189.8	-0.14	1253.5	2277.22	-19.1	0.6388	0.8486
B7H15_RS02510	B7H15_RS02510	-	40	252	240.1	-0.07	10078.4	19209.4	-11.8	0.4618	0.74866
B7H15_RS02515	dnaX	-	117	0.2	0.4	0.05	20.8	87.9	0.2	0.3624	0.66409
B7H15_RS02520	B7H15_RS02520	-	19	0.2	0.2	0.01	3.8	9.4	0	0.8291	0.95089
B7H15_RS02525	recR	-	50	1.3	6.4	0.85	66	638.28	5.1	0	0
B7H15_RS02530	B7H15_RS02530	-	9	165.8	172.4	0.05	1492.4	3102.31	6.5	0.6867	0.87501
B7H15_RS02540	B7H15_RS02540	-	79	19.9	34.3	0.66	1569.9	5419.41	14.4	0	0
B7H15_RS02545	B7H15_RS02545	-	155	8.3	13.8	0.5	1283.8	4287.85	5.5	0	0
B7H15_RS02550	rrf	-	8	35.1	57.9	0.65	280.6	925.77	22.8	0.0223	0.11386
B7H15_RS02555	B7H15_RS02555	-	108	88.2	81.4	-0.11	9530.4	17575.8	-6.9	0.09	0.30652
B7H15_RS02560	tmk	-	50	0.1	0	-0.01	3.8	3.8	0	0.4536	0.74266
B7H15_RS02565	B7H15_RS02565	-	22	108.7	102.4	-0.08	2392.1	4507.37	-6.3	0.7487	0.90717
B7H15_RS02570	B7H15_RS02570	-	78	1.9	2.3	0.09	145	356.49	0.4	0.1984	0.48316
B7H15_RS02575	B7H15_RS02575	-	73	185.7	205.9	0.15	13556.4	30066.7	20.2	0.0311	0.14626
B7H15_RS02580	yabA	-	20	70	69.6	-0.01	1400.3	2783.51	-0.4	0.9684	1
B7H15_RS02585	B7H15_RS02585	-	52	217.4	206.2	-0.07	11305.7	21440.8	-11.3	0.316	0.62421
B7H15_RS02590	B7H15_RS02590	-	24	143.5	138.3	-0.05	3444.2	6638.78	-5.2	0.5831	0.81994
B7H15_RS02595	rsmI	-	68	208.9	210.2	0.01	14204	28590.7	1.3	0.8471	0.95688
B7H15_RS02600	metG	-	160	7	5.8	-0.15	1123.8	1871.14	-1.2	0.2104	0.50192
B7H15_RS02605	B7H15_RS02605	-	50	79.2	86.5	0.12	3957.7	8650.81	7.4	0.2198	0.51556
B7H15_RS02610	rnmV	-	38	17.3	29.3	0.62	656.9	2224.83	12	0.0023	0.01791
B7H15_RS02615	rsmA	-	74	13.2	16.9	0.27	975	2507.12	3.8	0.0131	0.07373
B7H15_RS02620	B7H15_RS02620	-	15	199.2	279.8	0.48	2988.6	8394.03	80.6	0.0011	0.00926
B7H15_RS02625	ispE	-	67	124.9	116	-0.1	8371.1	15547.5	-8.9	0.3256	0.63335
B7H15_RS02630	purR	-	67	319.6	182.7	-0.79	21411.9	24488	-136.8	0	0
B7H15_RS02635	B7H15_RS02635	-	22	163.6	222.7	0.43	3598.5	9797.96	59.1	0.0079	0.04954
B7H15_RS02640	spoVG	-	18	374.6	464	0.3	6743.4	16703.8	89.4	0.0749	0.27408
B7H15_RS02645	B7H15_RS02645	-	12	37.6	39.9	0.07	451.7	957.67	2.3	0.8275	0.95022
B7H15_RS02650	glmU	-	87	0.7	0.7	-0.01	64	117.9	-0.1	0.6249	0.84279
B7H15_RS02655	B7H15_RS02655	-	72	0.1	0.1	0	7.6	13.3	0	0.7871	0.9207
B7H15_RS02665	B7H15_RS02665	-	47	57.5	64.9	0.16	2700.7	6096.39	7.4	0.2246	0.52245
B7H15_RS02670	pth	-	40	0.3	0.3	-0.01	11.3	20.8	0	0.9556	1
B7H15_RS02675	mfd	-	252	160.9	132.2	-0.27	40542.6	66627.1	-28.7	0	0
B7H15_RS02680	B7H15_RS02680	-	153	194.6	172.3	-0.17	29777.7	52711.2	-22.4	0.0002	0.00197
B7H15_RS02685	B7H15_RS02685	-	88	220.2	199	-0.14	19373.9	35030.8	-21.1	0.0263	0.12798
B7H15_RS02690	B7H15_RS02690	-	23	68.5	75.9	0.14	1575.3	3492.59	7.4	0.3515	0.65379
B7H15_RS02695	B7H15_RS02695	-	19	0.5	0	-0.12	9.4	1.9	-0.4	0.3276	0.63592
B7H15_RS02700	B7H15_RS02700	-	28	111.8	126.6	0.17	3129.7	7089.47	14.8	0.2119	0.50359
B7H15_RS02705	tilS	-	123	0.9	0.2	-0.17	111.2	60.3	-0.7	0.0952	0.31843
B7H15_RS02710	hpt	-	56	0.9	0.8	-0.02	49	87.9	-0.1	0.5729	0.81473
B7H15_RS02715	ftsH	-	146	21.8	20.1	-0.09	3177.1	5862.71	-1.7	0.3739	0.67268
B7H15_RS02720	hslO	-	54	173.3	183.2	0.08	9359.5	19786.8	9.9	0.324	0.63248
B7H15_RS02725	cysK	-	70	126.5	71	-0.79	8855.3	9946.48	-55.5	0	0
B7H15_RS02730	folP	-	59	2	1.8	-0.04	120.5	216.79	-0.2	0.788	0.9207
B7H15_RS02735	folB	-	31	0.2	0.2	-0.01	7.5	13.2	0	0.9536	1
B7H15_RS02740	folK	-	35	0.2	0.2	0.02	5.7	15.2	0.1	0.6602	0.86447
B7H15_RS02745	B7H15_RS02745	-	8	47	61.3	0.35	376.3	981.07	14.3	0.086	0.29756
B7H15_RS02750	lysS	-	111	0.2	0.2	-0.01	26.5	45.2	0	0.7827	0.92065
B7H15_RS02755	rrf	-	7	55.4	97.8	0.77	387.7	1368.55	42.4	0.0851	0.29628
B7H15_RS02760	B7H15_RS02760	-	2	42.4	53.9	0.32	84.7	215.69	11.6	0.7775	0.91839
B7H15_RS02765	B7H15_RS02765	-	4	39.1	68.4	0.74	156.2	546.98	29.3	0.6703	0.86743
B7H15_RS02770	B7H15_RS02770	-	4	0	3.5	0.77	0	28.1	3.5	0.111	0.34998
B7H15_RS02775	B7H15_RS02775	-	3	13.8	19.9	0.41	41.4	119.4	6.1	0.3326	0.64074
B7H15_RS02780	B7H15_RS02780	-	2	0	0	0	0	0	0	1	1
B7H15_RS02785	B7H15_RS02785	-	5	16.6	36.8	0.95	82.8	367.59	20.2	0.1489	0.41737
B7H15_RS02790	B7H15_RS02790	-	2	124.2	135.5	0.12	248.4	542.18	11.3	1	1
B7H15_RS02795	B7H15_RS02795	-	2	52.7	59.3	0.16	105.4	237.19	6.6	0.7798	0.91955
B7H15_RS02800	B7H15_RS02800	-	78	18.9	34	0.71	1477.5	5310.82	15.1	0	0
B7H15_RS02805	B7H15_RS02805	-	5	13.6	20.3	0.45	67.8	203.09	6.7	0.2228	0.51956
B7H15_RS02810	B7H15_RS02810	-	155	8.6	14.4	0.51	1336.4	4459.75	5.8	0	0
B7H15_RS02815	rrf	-	8	30.4	53.8	0.73	242.8	860.97	23.5	0.0028	0.02133
B7H15_RS02820	B7H15_RS02820	-	78	19.9	33.3	0.62	1549.4	5189.42	13.4	0	0
B7H15_RS02825	B7H15_RS02825	-	155	8.2	14.4	0.56	1268.9	4478.45	6.3	0	0
B7H15_RS02830	rrf	-	8	36.2	54.7	0.53	289.8	875.47	18.5	0.1148	0.35627
B7H15_RS02835	B7H15_RS02835	-	124	65.1	72.2	0.14	8078.3	17893.3	7	0.0503	0.20734
B7H15_RS02840	pdxS	-	63	1.6	11.9	1.37	98.1	1499.76	10.3	0	0
B7H15_RS02845	pdxT	-	58	30.4	129.2	1.92	1763.7	14982	98.7	0	0
B7H15_RS02850	B7H15_RS02850	-	106	174.5	211.4	0.27	18499	44815.1	36.9	0	0
B7H15_RS02855	B7H15_RS02855	-	36	48.1	58.6	0.26	1731.3	4219.77	10.5	0.119	0.36454
B7H15_RS02860	B7H15_RS02860	-	30	70.9	70.7	0	2126.9	4240.87	-0.2	0.9594	1
B7H15_RS02865	B7H15_RS02865	-	86	214.5	206.2	-0.06	18449.1	35469.4	-8.3	0.4061	0.70396
B7H15_RS02870	B7H15_RS02870	-	181	28.5	22.7	-0.28	5164.8	8211.74	-5.9	0.0015	0.01205
B7H15_RS02875	radA	-	92	138.2	164.7	0.25	12711.3	30305.2	26.5	0	0
B7H15_RS02880	B7H15_RS02880	-	106	189.2	194.2	0.04	20058.5	41170.2	5	0.4684	0.75153
B7H15_RS02885	gltX	-	99	0	0.1	0.02	3.8	20.9	0.1	0.1887	0.47124
B7H15_RS02895	cysE	-	43	0.8	0.3	-0.12	33.9	28.2	-0.5	0.0118	0.0675
B7H15_RS02900	cysS	-	120	0.8	0.7	-0.03	101.7	175.89	-0.1	0.65	0.85779
B7H15_RS02905	B7H15_RS02905	-	41	73.4	79	0.1	3009.6	6480.81	5.6	0.2538	0.5646
B7H15_RS02910	rlmB	-	56	72.5	114	0.62	4059.4	12769.2	41.5	0	0
B7H15_RS02915	B7H15_RS02915	-	38	319.3	323.2	0.02	12131.6	24566.8	4	0.7995	0.93019
B7H15_RS02920	B7H15_RS02920	-	52	193.1	204.4	0.08	10038.9	21256	11.3	0.2958	0.6067
B7H15_RS02925	rpmG	-	11	8	5.3	-0.35	88.5	115.6	-2.8	0.1425	0.40818
B7H15_RS02930	secE	-	18	22	28.5	0.31	395.2	1025.56	6.5	0.7405	0.90402
B7H15_RS02935	nusG	-	39	48.2	74.2	0.57	1880.1	5788.53	26	0.0002	0.00197
B7H15_RS02940	rplK	-	30	0	0.1	0.03	0	5.7	0.1	0.3299	0.63836
B7H15_RS02945	rplA	-	50	1.1	0.5	-0.16	54.6	46.7	-0.6	0.1994	0.48433
B7H15_RS02950	rplJ	-	40	0	0	-0.01	1.9	0	0	0.3396	0.64501
B7H15_RS02955	rplL	-	25	0.2	0.1	-0.03	5.7	5.6	-0.1	0.2824	0.59606
B7H15_RS02960	B7H15_RS02960	-	40	156.7	144.9	-0.11	6267.2	11594.4	-11.7	0.3398	0.64501
B7H15_RS02965	rpoB	-	256	0.4	0.4	0.01	92.3	203.69	0	0.6905	0.87618
B7H15_RS02970	rpoC	-	258	0.8	0.8	0	216.6	425.08	0	0.9685	1
B7H15_RS02975	B7H15_RS02975	-	20	3.5	3.3	-0.03	69.6	131.1	-0.2	0.9709	1
B7H15_RS02980	rpsL	-	33	0	0.1	0.02	0	5.7	0.1	0.4047	0.7024
B7H15_RS02985	rpsG	-	38	0.8	0.8	-0.01	30.2	57.7	0	0.942	0.99564
B7H15_RS02990	fusA	-	134	0.1	0.2	0.03	7.6	45	0.1	0.1377	0.40122
B7H15_RS02995	tuf	-	73	0.2	0.4	0.05	15.1	56.2	0.2	0.1635	0.43564
B7H15_RS03000	B7H15_RS03000	-	89	127.4	122.1	-0.06	11335.8	21725.8	-5.3	0.3495	0.65341
B7H15_RS03005	B7H15_RS03005	-	94	53.5	68.6	0.33	5027	12902	15.1	0.0001	0.00104
B7H15_RS03010	hchA	-	68	198.1	187.9	-0.07	13469.9	25552.7	-10.2	0.2512	0.56239
B7H15_RS03015	B7H15_RS03015	-	149	136.6	131.1	-0.06	20348.7	39078.2	-5.4	0.3143	0.62304
B7H15_RS03020	B7H15_RS03020	-	82	137.5	185.4	0.42	11278.8	30400.8	47.8	0.0023	0.01791
B7H15_RS03025	B7H15_RS03025	-	91	0.4	0.4	0	32.1	63.9	0	0.9216	0.98748
B7H15_RS03035	B7H15_RS03035	-	55	172.8	168.7	-0.03	9504.1	18556.8	-4.1	0.6928	0.87787
B7H15_RS03040	B7H15_RS03040	-	51	126.2	127.9	0.02	6434.9	13048.6	1.8	0.8322	0.95115
B7H15_RS03045	B7H15_RS03045	-	61	180.8	162.9	-0.15	11028.7	19873.7	-17.9	0.0461	0.19431
B7H15_RS03050	tadA	-	37	36.5	54.3	0.51	1351.3	4017.18	17.8	0.0001	0.00104
B7H15_RS03055	B7H15_RS03055	-	67	142.6	152.5	0.09	9553.1	20437.4	9.9	0.1146	0.35612
B7H15_RS03060	B7H15_RS03060	-	44	22.3	34.9	0.55	982.4	3069.69	12.6	0.0107	0.06288
B7H15_RS03070	sdrC	-	218	138.4	134.6	-0.04	30165.4	58704	-3.7	0.3632	0.66409
B7H15_RS03075	sdrD	-	335	122.7	115.1	-0.09	41105.1	77145.7	-7.6	0.0068	0.04433
B7H15_RS03080	sdrE	-	254	115.7	119.3	0.04	29382.4	60591.4	3.6	0.2512	0.56239
B7H15_RS03085	B7H15_RS03085	-	118	160.3	159.6	-0.01	18916.2	37668.8	-0.7	0.9082	0.98132
B7H15_RS03090	B7H15_RS03090	-	137	162	173.7	0.1	22191.7	47592.1	11.7	0.0569	0.22687
B7H15_RS03095	folE2	-	69	0.1	0.1	-0.01	7.6	9.5	0	0.3728	0.67268
B7H15_RS03100	bshB2	-	45	57.6	56.5	-0.03	2591.6	5085.02	-1.1	0.8579	0.96381
B7H15_RS03105	B7H15_RS03105	-	26	155.4	166.8	0.1	4040.8	8674.24	11.4	0.4635	0.74924
B7H15_RS03110	nagB	-	63	152.5	148	-0.04	9605.8	18651.1	-4.4	0.5478	0.80476
B7H15_RS03115	hxlA	-	54	154.5	177.5	0.19	8341.1	19165.6	23	0.0322	0.14993
B7H15_RS03120	hxlB	-	32	116.7	106.8	-0.12	3733.9	6833.18	-9.9	0.1807	0.46046
B7H15_RS03125	B7H15_RS03125	-	50	154.9	153.3	-0.01	7742.7	15334.5	-1.5	0.8382	0.95325
B7H15_RS03130	B7H15_RS03130	-	129	233.3	260.6	0.16	30091.6	67234.4	27.3	0.0006	0.00539
B7H15_RS03140	B7H15_RS03140	-	113	159.5	160.4	0.01	18026	36248.2	0.9	0.8896	0.97399
B7H15_RS03145	B7H15_RS03145	-	75	115.3	103	-0.16	8644.1	15445.8	-12.3	0.0327	0.15125
B7H15_RS03150	B7H15_RS03150	-	34	141.7	136	-0.06	4817.8	9248.68	-5.7	0.4307	0.72221
B7H15_RS03155	B7H15_RS03155	-	22	92	81.8	-0.16	2025	3600.08	-10.2	0.2518	0.56239
B7H15_RS03160	vraX	-	14	140.5	165.6	0.23	1966.8	4638.16	25.2	0.3048	0.61405
B7H15_RS03165	thiD	-	62	299.3	326.6	0.12	18557	40502.8	27.3	0.0535	0.21608
B7H15_RS03170	B7H15_RS03170	-	52	242	230.1	-0.07	12585.1	23932.2	-11.9	0.3051	0.61405
B7H15_RS03175	B7H15_RS03175	-	24	680.6	628.5	-0.11	16334.1	30169	-52.1	0.0523	0.21215
B7H15_RS03180	B7H15_RS03180	-	35	219	211.5	-0.05	7663.6	14801.7	-7.5	0.5944	0.8248
B7H15_RS03185	B7H15_RS03185	-	130	242.9	200.8	-0.27	31571.4	52213.7	-42	0	0
B7H15_RS03190	B7H15_RS03190	-	41	133	135.9	0.03	5452.5	11143.9	2.9	0.7418	0.90454
B7H15_RS03195	B7H15_RS03195	-	59	170.9	144.7	-0.23	10080.3	17071.1	-26.2	0.0258	0.12665
B7H15_RS03205	B7H15_RS03205	-	60	0.4	0.1	-0.09	24.6	11.4	-0.3	0.0025	0.0192
B7H15_RS03210	pta	-	52	0	0.1	0.03	1.9	15	0.1	0.3072	0.61594
B7H15_RS03215	B7H15_RS03215	-	60	0.1	0.1	0.01	3.8	11.4	0	0.7089	0.88745
B7H15_RS03220	mvk	-	65	0.1	0.1	0	5.7	9.5	0	0.7251	0.89356
B7H15_RS03225	mvaD	-	62	2.9	4.1	0.2	182.6	507.89	1.2	0.4971	0.77468
B7H15_RS03230	B7H15_RS03230	-	91	0.1	0.1	0	7.6	15.1	0	0.9316	0.99175
B7H15_RS03235	B7H15_RS03235	-	18	104.2	88.4	-0.23	1874.7	3181.29	-15.8	0.1835	0.46548
B7H15_RS03240	B7H15_RS03240	-	123	118.8	129.2	0.12	14607.9	31775.7	10.4	0.0656	0.25154
B7H15_RS03245	B7H15_RS03245	-	31	188.1	229.9	0.28	5830.7	14255.7	41.8	0.0044	0.03091
B7H15_RS03250	B7H15_RS03250	-	6	145.2	185.8	0.35	871.4	2230.13	40.6	0.3631	0.66409
B7H15_RS03255	B7H15_RS03255	-	109	144.1	151	0.07	15705.8	32915.1	6.9	0.2117	0.50359
B7H15_RS03260	B7H15_RS03260	-	82	161	157.9	-0.03	13202.4	25902.8	-3.1	0.6653	0.86571
B7H15_RS03265	B7H15_RS03265	-	74	205.1	199.8	-0.04	15178.7	29565.6	-5.4	0.5844	0.81994
B7H15_RS03270	B7H15_RS03270	-	60	177	182.2	0.04	10618.8	21869.5	5.3	0.5614	0.80844
B7H15_RS03275	B7H15_RS03275	-	72	152.5	161.5	0.08	10979.4	23258.5	9	0.2851	0.59905
B7H15_RS03280	B7H15_RS03280	-	15	248.3	268.5	0.11	3724.6	8055.65	20.2	0.5929	0.82395
B7H15_RS03285	B7H15_RS03285	-	75	105.4	108.3	0.04	7904.4	16244	2.9	0.7174	0.89095
B7H15_RS03290	B7H15_RS03290	-	68	93.6	91	-0.04	6365.3	12373.3	-2.6	0.6296	0.84601
B7H15_RS03310	B7H15_RS03310	-	61	123.1	133.8	0.12	7507.4	16318.7	10.7	0.111	0.34998
B7H15_RS03315	B7H15_RS03315	-	71	179.7	199.3	0.15	12757.9	28304	19.6	0.0358	0.16107
B7H15_RS03320	B7H15_RS03320	-	67	152	169.4	0.15	10185.5	22693	17.3	0.0413	0.17948
B7H15_RS03330	B7H15_RS03330	-	74	155.7	161.6	0.05	11519.8	23912	5.9	0.4193	0.71247
B7H15_RS03335	B7H15_RS03335	-	70	144.2	148	0.04	10097.1	20721	3.8	0.591	0.82253
B7H15_RS03340	B7H15_RS03340	-	42	109.7	103.3	-0.08	4607.4	8679.92	-6.4	0.5434	0.80166
B7H15_RS03345	B7H15_RS03345	-	46	184.5	213.4	0.2	8487.7	19634.4	28.9	0.0343	0.15658
B7H15_RS03350	B7H15_RS03350	-	107	140.9	132.7	-0.08	15073.5	28397.6	-8.2	0.2074	0.49603
B7H15_RS03355	B7H15_RS03355	-	42	124.6	117.9	-0.08	5234.1	9902.28	-6.7	0.4572	0.74497
B7H15_RS03360	adhP	-	76	148.9	140.1	-0.09	11318.3	21296.7	-8.8	0.2066	0.4952
B7H15_RS03365	B7H15_RS03365	-	10	227.5	248.6	0.12	2275.3	4971.15	21	0.1883	0.47124
B7H15_RS03370	B7H15_RS03370	-	31	23.6	23.5	-0.01	732.1	1457.36	-0.1	0.9784	1
B7H15_RS03375	argS	-	137	0.4	0.6	0.07	49.1	171.99	0.3	0.2481	0.55768
B7H15_RS03390	B7H15_RS03390	-	60	239.4	242	0.02	14363.5	29041.3	2.6	0.8253	0.94964
B7H15_RS03395	B7H15_RS03395	-	73	192.9	193.1	0	14083.1	28185.6	0.1	0.9882	1
B7H15_RS03400	B7H15_RS03400	-	99	142.2	139.8	-0.02	14081.5	27671.2	-2.5	0.7586	0.91221
B7H15_RS03405	B7H15_RS03405	-	61	148	147.4	-0.01	9030.5	17979.7	-0.7	0.9387	0.99544
B7H15_RS03410	B7H15_RS03410	-	63	189.7	201.9	0.09	11949.1	25445.2	12.3	0.1584	0.43065
B7H15_RS03415	B7H15_RS03415	-	47	144.6	161	0.15	6798	15134.9	16.4	0.0676	0.25571
B7H15_RS03420	B7H15_RS03420	-	78	115.5	75.2	-0.59	9005.3	11727.6	-40.3	0	0
B7H15_RS03425	B7H15_RS03425	-	72	121.9	122.4	0.01	8774.2	17627.3	0.5	0.9348	0.9944
B7H15_RS03430	sarA	-	29	13.8	20.6	0.45	399.1	1195.55	6.9	0.0724	0.26702
B7H15_RS03440	B7H15_RS03440	-	52	277.8	274.5	-0.02	14446.6	28543.4	-3.4	0.8273	0.95022
B7H15_RS03445	B7H15_RS03445	-	50	385.1	378.8	-0.02	19253.2	37878.4	-6.3	0.6933	0.87787
B7H15_RS03450	B7H15_RS03450	-	42	321.6	358.9	0.16	13505.3	30147.4	37.3	0.0216	0.11089
B7H15_RS03455	B7H15_RS03455	-	51	152.4	159.1	0.06	7772.8	16229.8	6.7	0.4668	0.75153
B7H15_RS03460	B7H15_RS03460	-	83	87.5	91.3	0.06	7264.5	15150.7	3.7	0.4144	0.71
B7H15_RS03465	B7H15_RS03465	-	167	144.4	147.1	0.03	24110.2	49144.5	2.8	0.6334	0.84692
B7H15_RS03470	B7H15_RS03470	-	134	121.4	129.7	0.09	16266.7	34751.5	8.3	0.1246	0.37514
B7H15_RS03475	B7H15_RS03475	-	201	106.5	101.9	-0.06	21404.3	40978.2	-4.6	0.1605	0.43133
B7H15_RS03480	B7H15_RS03480	-	43	150.3	158.5	0.07	6461	13627.3	8.2	0.2969	0.60766
B7H15_RS03485	B7H15_RS03485	-	24	158.4	167.9	0.08	3801.7	8060.25	9.5	0.414	0.71
B7H15_RS03490	B7H15_RS03490	-	102	211.7	204.6	-0.05	21594.3	41744	-7.1	0.4603	0.74747
B7H15_RS03495	B7H15_RS03495	-	93	87.9	85.1	-0.04	8173.6	15829.4	-2.8	0.4932	0.77415
B7H15_RS03500	B7H15_RS03500	-	31	86.3	78.5	-0.13	2674.4	4869.15	-7.7	0.3106	0.61965
B7H15_RS03505	B7H15_RS03505	-	32	104.5	111.7	0.09	3342.7	7146.27	7.2	0.3821	0.67915
B7H15_RS03510	B7H15_RS03510	-	28	46.3	40.6	-0.17	1296.7	2274.44	-5.7	0.3432	0.6478
B7H15_RS03515	mnhC2	-	39	254	276	0.12	9907.3	21526.3	21.9	0.16	0.43133
B7H15_RS03520	mnhD2	-	149	126.2	125.2	-0.01	18810.9	37299.9	-1.1	0.8259	0.94994
B7H15_RS03525	mnhE2	-	51	109.7	113.3	0.04	5597	11556.5	3.6	0.6351	0.84742
B7H15_RS03530	mnhF2	-	24	179.2	177.5	-0.01	4300.5	8517.82	-1.7	0.9372	0.99544
B7H15_RS03535	mnhG2	-	36	140.9	143.8	0.03	5074	10356.4	2.9	0.8007	0.9305
B7H15_RS03540	B7H15_RS03540	-	185	191	195	0.03	35331.9	72132.8	4	0.4269	0.71868
B7H15_RS03545	B7H15_RS03545	-	77	54.6	82.8	0.56	4204.6	12745.7	28.2	0.0002	0.00197
B7H15_RS03550	B7H15_RS03550	-	92	59.7	82.6	0.44	5495.6	15201.9	22.9	0	0
B7H15_RS03555	B7H15_RS03555	-	63	111.5	168.1	0.57	7025.6	21180.9	56.6	0	0
B7H15_RS03560	B7H15_RS03560	-	60	68.6	45	-0.56	4114.1	5397.09	-23.6	0	0
B7H15_RS03565	B7H15_RS03565	-	80	203.9	203.4	0	16311.8	32546.6	-0.5	0.9512	1
B7H15_RS03570	B7H15_RS03570	-	64	0.3	0.3	0	17	35.7	0	0.9916	1
B7H15_RS03575	tagH	-	56	0.1	0.1	0	3.8	9.5	0	0.8643	0.96723
B7H15_RS03580	tagG	-	78	0.2	0.2	0	13.2	26.4	0	0.8805	0.97216
B7H15_RS03585	B7H15_RS03585	-	106	0.2	0.1	-0.03	20.8	15.2	-0.1	0.0436	0.18715
B7H15_RS03590	B7H15_RS03590	-	100	219	225.2	0.04	21897.3	45042.5	6.2	0.325	0.63262
B7H15_RS03595	tagD	-	28	14.1	12.2	-0.15	395.2	683.08	-1.9	0.1972	0.48191
B7H15_RS03600	pbp4	-	114	177.7	207.5	0.22	20252.5	47314	29.9	0.0003	0.00287
B7H15_RS03605	B7H15_RS03605	-	147	16.1	119.2	2.56	2363.8	35042.3	103.1	0	0
B7H15_RS03610	B7H15_RS03610	-	103	136.1	140.5	0.04	14020.7	28943.7	4.4	0.5403	0.79919
B7H15_RS03615	B7H15_RS03615	-	9	76.5	67.8	-0.16	688.7	1220.06	-8.7	0.349	0.65304
B7H15_RS03620	B7H15_RS03620	-	70	217.7	222.1	0.03	15238.8	31093.5	4.4	0.7102	0.88745
B7H15_RS03625	B7H15_RS03625	-	55	116.6	17.3	-2.44	6412.1	1906.63	-99.3	0	0
B7H15_RS03630	B7H15_RS03630	-	94	138.1	140.5	0.02	12984.2	26407.8	2.3	0.7545	0.90962
B7H15_RS03635	B7H15_RS03635	-	96	207.8	196.9	-0.08	19949.9	37796.3	-11	0.1395	0.40353
B7H15_RS03640	dhaK	-	78	123.6	119.8	-0.04	9641.5	18694.3	-3.8	0.551	0.80608
B7H15_RS03645	dhaL	-	40	258.2	266.9	0.05	10328.5	21348.6	8.6	0.5727	0.81473
B7H15_RS03650	B7H15_RS03650	-	22	97.3	86	-0.17	2139.9	3781.88	-11.3	0.1507	0.42031
B7H15_RS03655	B7H15_RS03655	-	41	7.3	9.2	0.21	297.4	753.98	1.9	0.2922	0.60442
B7H15_RS03660	B7H15_RS03660	-	122	327.2	370.1	0.18	39922	90313.6	42.9	0.0643	0.24825
B7H15_RS03665	B7H15_RS03665	-	89	144.2	144.6	0	12831.5	25737.2	0.4	0.9448	0.99709
B7H15_RS03675	B7H15_RS03675	-	52	173.5	181.7	0.06	9022.5	18895.9	8.2	0.459	0.74649
B7H15_RS03680	B7H15_RS03680	-	37	168.7	168.8	0	6240.9	12487.7	0.1	0.9931	1
B7H15_RS03685	graX	-	76	157.1	114.4	-0.44	11939.8	17391	-42.7	0.0004	0.00371
B7H15_RS03690	graR	-	52	64.2	7.1	-2.51	3337	741.69	-57	0	0
B7H15_RS03695	graS	-	94	56.8	6.3	-2.45	5339.5	1179.57	-50.5	0	0
B7H15_RS03700	vraF	-	67	53.1	8.4	-2.12	3555.5	1119.77	-44.7	0	0
B7H15_RS03705	vraG	-	194	75.8	9.3	-2.49	14713.7	3625.72	-66.5	0	0
B7H15_RS03710	B7H15_RS03710	-	47	98.9	146.7	0.55	4650.5	13792.4	47.8	0.0002	0.00197
B7H15_RS03715	B7H15_RS03715	-	69	86.1	90.1	0.06	5942.1	12429.6	4	0.5027	0.77849
B7H15_RS03720	B7H15_RS03720	-	61	297.1	289.8	-0.04	18126	35357.9	-7.3	0.6194	0.83968
B7H15_RS03725	B7H15_RS03725	-	71	108.1	104.2	-0.05	7675	14792.9	-3.9	0.6155	0.83968
B7H15_RS03735	sarX	-	41	126.9	125.5	-0.02	5203.9	10288.8	-1.5	0.876	0.97075
B7H15_RS03740	B7H15_RS03740	-	43	236.6	258.9	0.13	10174.1	22269.7	22.3	0.0833	0.29186
B7H15_RS03745	B7H15_RS03745	-	37	176.1	193.9	0.14	6517.5	14351.9	17.8	0.1941	0.47935
B7H15_RS03750	B7H15_RS03750	-	11	82	78.3	-0.06	901.5	1723.55	-3.6	0.7396	0.9037
B7H15_RS03755	B7H15_RS03755	-	63	155.4	205.8	0.39	9792.2	25928.7	50.4	0.0076	0.04831
B7H15_RS03760	B7H15_RS03760	-	62	40.9	17.7	-1.01	2533.3	2197.52	-23.1	0	0
B7H15_RS03770	B7H15_RS03770	-	116	141.7	144.2	0.02	16439.5	33454.3	2.5	0.6586	0.86426
B7H15_RS03775	B7H15_RS03775	-	50	192.9	197.3	0.03	9643.5	19728.7	4.4	0.6772	0.87066
B7H15_RS03780	B7H15_RS03780	-	68	137.3	137.5	0	9335.2	18696.6	0.2	0.9748	1
B7H15_RS03785	B7H15_RS03785	-	44	147.2	142.6	-0.05	6478.3	12545	-4.7	0.5844	0.81994
B7H15_RS03790	B7H15_RS03790	-	24	38.6	50.1	0.34	926	2405.82	11.5	0.1906	0.4737
B7H15_RS03795	B7H15_RS03795	-	28	170.1	193.3	0.18	4761.8	10825.9	23.3	0.2072	0.49597
B7H15_RS03800	B7H15_RS03800	-	43	100.8	90.6	-0.15	4334.6	7795.66	-10.2	0.4298	0.72139
B7H15_RS03805	B7H15_RS03805	-	41	188	163.8	-0.19	7708.9	13435.5	-24.2	0.1146	0.35612
B7H15_RS03810	B7H15_RS03810	-	31	196.2	192.2	-0.03	6080.7	11914.4	-4	0.788	0.9207
B7H15_RS03815	B7H15_RS03815	-	48	133.8	153.8	0.19	6421.6	14766	20	0.0286	0.13657
B7H15_RS03820	B7H15_RS03820	-	74	253.2	274.4	0.11	18735.8	40604.7	21.2	0.0464	0.19499
B7H15_RS03825	B7H15_RS03825	-	147	148.2	151	0.03	21778.7	44380.2	2.8	0.6646	0.86565
B7H15_RS03830	B7H15_RS03830	-	155	110.2	106.2	-0.05	17086.4	32926.4	-4	0.32	0.62916
B7H15_RS03835	mgrA	-	36	109.7	127.1	0.2	3950.4	9151.3	17.4	0.0763	0.27669
B7H15_RS03840	B7H15_RS03840	-	71	145.1	107.7	-0.41	10300.5	15289.5	-37.4	0	0
B7H15_RS03845	B7H15_RS03845	-	63	196.1	193	-0.02	12355.3	24312.4	-3.2	0.6833	0.87243
B7H15_RS03850	B7H15_RS03850	-	31	211.9	253.9	0.26	6568.3	15741	42	0.0714	0.26543
B7H15_RS03855	B7H15_RS03855	-	139	144.8	147.9	0.03	20122.8	41126.8	3.2	0.5603	0.8083
B7H15_RS03860	B7H15_RS03860	-	98	152	145.9	-0.06	14898.6	28590	-6.2	0.3188	0.62797
B7H15_RS03865	B7H15_RS03865	-	34	281.1	290.3	0.05	9557	19739.3	9.2	0.5613	0.80844
B7H15_RS03870	B7H15_RS03870	-	63	213	225.6	0.08	13418.8	28426.1	12.6	0.163	0.43513
B7H15_RS03875	B7H15_RS03875	-	28	243.9	215.5	-0.17	6829.9	12068.4	-28.4	0.0298	0.14134
B7H15_RS03880	norA	-	101	215.9	213.2	-0.02	21804.8	43064.1	-2.7	0.6773	0.87066
B7H15_RS03885	B7H15_RS03885	-	43	396.4	478.7	0.27	17043.8	41168.8	82.3	0.0003	0.00287
B7H15_RS03890	ybaK	-	30	85.8	94.9	0.14	2572.6	5691.32	9.1	0.2545	0.56526
B7H15_RS03895	B7H15_RS03895	-	65	275.2	322.9	0.23	17884.8	41972.1	47.7	0.0051	0.03478
B7H15_RS03900	pfkB	-	65	140.5	157.1	0.16	9133.1	20425.4	16.6	0.0659	0.25235
B7H15_RS03905	B7H15_RS03905	-	141	121.9	120.1	-0.02	17186.7	33870.3	-1.8	0.7223	0.89356
B7H15_RS03910	nagA	-	87	190.5	113.1	-0.73	16571.3	19679.9	-77.4	0	0
B7H15_RS03915	B7H15_RS03915	-	116	145.8	94.6	-0.6	16910.2	21940.2	-51.2	0	0
B7H15_RS03920	B7H15_RS03920	-	71	67.7	76.7	0.17	4806.6	10888.5	9	0.1017	0.33374
B7H15_RS03925	csbB	-	93	191.5	194.4	0.02	17811.2	36151.6	2.8	0.7034	0.88454
B7H15_RS03930	saeS	-	107	347.6	392.4	0.17	37196.7	83964.2	44.7	0.0001	0.00104
B7H15_RS03935	saeR	-	63	152.1	181.7	0.25	9583.5	22895.7	29.6	0.0167	0.09002
B7H15_RS03940	B7H15_RS03940	-	43	178.8	188.2	0.07	7687.9	16189.2	9.5	0.529	0.79251
B7H15_RS03945	B7H15_RS03945	-	34	129.1	109.4	-0.23	4390.9	7436.99	-19.8	0.0959	0.3192
B7H15_RS03950	B7H15_RS03950	-	70	138.2	185.3	0.41	9675.5	25936.5	47	0	0
B7H15_RS03955	queE	-	55	89.1	109.6	0.28	4899.4	12051.8	20.5	0.0017	0.01358
B7H15_RS03960	queD	-	29	186.1	178.2	-0.06	5396.1	10335.7	-7.9	0.5717	0.81468
B7H15_RS03965	queC	-	51	162.2	156.7	-0.05	8271.2	15985.3	-5.5	0.535	0.79495
B7H15_RS03970	B7H15_RS03970	-	51	244.8	223.4	-0.13	12483.4	22789.9	-21.3	0.0503	0.20734
B7H15_RS03975	B7H15_RS03975	-	107	158.6	163	0.04	16971.9	34873.1	4.3	0.4952	0.77415
B7H15_RS03980	B7H15_RS03980	-	50	155.5	152	-0.03	7772.7	15196.6	-3.5	0.6601	0.86447
B7H15_RS03985	B7H15_RS03985	-	24	313.1	281	-0.15	7514.9	13490.4	-32.1	0.4139	0.71
B7H15_RS03990	B7H15_RS03990	-	65	111.9	115.9	0.05	7272.2	15068.7	4	0.5557	0.80748
B7H15_RS03995	B7H15_RS03995	-	81	228.6	245.1	0.1	18518.9	39705.2	16.5	0.0661	0.25242
B7H15_RS04000	ltaS	-	175	1.2	0.9	-0.05	203.4	326.29	-0.2	0.3562	0.65643
B7H15_RS04005	B7H15_RS04005	-	151	75.9	72.8	-0.06	11467.6	21999.4	-3.1	0.416	0.71057
B7H15_RS04010	recQ	-	153	103.4	116.3	0.16	15825.7	35589.2	12.9	0.0028	0.02133
B7H15_RS04015	B7H15_RS04015	-	71	111.3	114.8	0.04	7904.6	16307.9	3.5	0.5581	0.8083
B7H15_RS04020	B7H15_RS04020	-	155	172.5	169	-0.03	26734.2	52381.7	-3.5	0.5279	0.79216
B7H15_RS04025	hisC	-	93	99.4	100.8	0.02	9242.8	18757.2	1.5	0.771	0.91671
B7H15_RS04035	B7H15_RS04035	-	43	114.9	112.3	-0.03	4940.5	9661.29	-2.6	0.6634	0.86565
B7H15_RS04045	B7H15_RS04045	-	75	170.9	176.9	0.05	12817	26530.2	6	0.3544	0.65625
B7H15_RS04050	B7H15_RS04050	-	15	305.3	313.5	0.04	4579	9405.78	8.3	0.8019	0.93151
B7H15_RS04055	B7H15_RS04055	-	147	64.8	25.1	-1.21	9523.1	7385.09	-39.7	0	0
B7H15_RS04065	queF	-	42	198.8	180.2	-0.14	8348.6	15133.2	-18.6	0.0958	0.3192
B7H15_RS04070	B7H15_RS04070	-	81	249.6	238.6	-0.06	20218.8	38660.7	-11	0.3768	0.67505
B7H15_RS04080	nrdI	-	27	0.1	0	-0.04	3.8	0	-0.1	0.1108	0.34998
B7H15_RS04085	nrdE	-	160	0.4	0.2	-0.06	67.9	69.8	-0.2	0.1584	0.43065
B7H15_RS04090	nrdF	-	78	0.9	1.6	0.16	67.7	244.49	0.7	0.3345	0.64151
B7H15_RS04105	B7H15_RS04105	-	17	13	11.3	-0.14	220.4	383.89	-1.7	0.4458	0.73591
B7H15_RS04110	B7H15_RS04110	-	84	93.5	88.9	-0.07	7855.6	14926.9	-4.7	0.2927	0.60456
B7H15_RS04115	B7H15_RS04115	-	100	114.1	122.8	0.1	11406.5	24568.6	8.8	0.1458	0.41322
B7H15_RS04120	B7H15_RS04120	-	66	154.6	159.3	0.04	10202.8	21032.2	4.7	0.5416	0.79984
B7H15_RS04125	B7H15_RS04125	-	89	108.9	108.3	-0.01	9692.7	19268.9	-0.7	0.9074	0.98132
B7H15_RS04135	B7H15_RS04135	-	29	211.4	203.1	-0.06	6129.6	11781.5	-8.2	0.6657	0.86571
B7H15_RS04140	B7H15_RS04140	-	81	2	1.6	-0.07	160	264.69	-0.3	0.7091	0.88745
B7H15_RS04145	B7H15_RS04145	-	49	174.3	163.8	-0.09	8542.3	16054.8	-10.5	0.2657	0.57755
B7H15_RS04150	B7H15_RS04150	-	88	219.6	231.6	0.08	19321.1	40761.3	12	0.2005	0.48574
B7H15_RS04155	ytxJ	-	23	74.4	82.5	0.14	1710.9	3795.17	8.1	0.4969	0.77468
B7H15_RS04160	B7H15_RS04160	-	80	122.4	138.8	0.18	9788.3	22214.5	16.5	0.0149	0.08254
B7H15_RS04165	pepT	-	94	142.1	150.3	0.08	13358.8	28256.5	8.2	0.1834	0.46548
B7H15_RS04170	B7H15_RS04170	-	49	102.7	100.8	-0.03	5032.3	9877.29	-1.9	0.762	0.91394
B7H15_RS04175	B7H15_RS04175	-	55	115.8	115.1	-0.01	6368.8	12656.9	-0.7	0.9273	0.98943
B7H15_RS04180	B7H15_RS04180	-	96	94.2	158.9	0.72	9043.5	30505.7	64.7	0	0
B7H15_RS04185	B7H15_RS04185	-	96	0	0.2	0.03	3.8	30.4	0.1	0.0618	0.24093
B7H15_RS04190	B7H15_RS04190	-	51	169.1	195.9	0.21	8623.1	19979.8	26.8	0.0127	0.07206
B7H15_RS04195	fakB1	-	63	224.2	83.7	-1.37	14124.7	10541	-140.5	0	0
B7H15_RS04200	B7H15_RS04200	-	83	142.9	161.3	0.17	11856.8	26777.8	18.5	0.019	0.1003
B7H15_RS04205	B7H15_RS04205	-	62	101.4	101	-0.01	6284.3	12520.5	-0.4	0.9527	1
B7H15_RS04210	raiA	-	45	102.9	96.7	-0.08	4630	8706.48	-6.2	0.507	0.78145
B7H15_RS04215	secA	-	198	1.8	2.5	0.14	365.4	1003.36	0.7	0.23	0.53017
B7H15_RS04220	B7H15_RS04220	-	10	102.6	110.3	0.1	1025.6	2205.03	7.7	0.6044	0.83155
B7H15_RS04225	prfB	programmed frameshift	79	0.7	0.9	0.05	58.4	147.7	0.2	0.2832	0.59685
B7H15_RS04230	B7H15_RS04230	-	11	148.3	151.4	0.03	1631.8	3331.9	3.1	0.874	0.97075
B7H15_RS04235	B7H15_RS04235	-	68	225.3	215.3	-0.06	15317.8	29278.7	-10	0.2584	0.56851
B7H15_RS04240	B7H15_RS04240	-	52	72	86.9	0.26	3741.4	9033.6	14.9	0.0112	0.06473
B7H15_RS04245	B7H15_RS04245	-	26	154	170.2	0.14	4005	8847.82	16.1	0.1771	0.45687
B7H15_RS04250	uvrB	-	155	158.4	164.3	0.05	24553.1	50924.2	5.9	0.1794	0.45865
B7H15_RS04255	uvrA	-	225	164.6	171.9	0.06	37044.3	77369.8	7.3	0.1075	0.3443
B7H15_RS04265	hprK	-	86	6	9.1	0.37	514.1	1572.73	3.2	0.1186	0.36451
B7H15_RS04270	lgt	-	92	68.3	45.4	-0.54	6286	8358.46	-22.9	0	0
B7H15_RS04275	B7H15_RS04275	-	48	333.1	343.2	0.04	15987.8	32943	10.1	0.4053	0.703
B7H15_RS04280	B7H15_RS04280	-	134	35.8	43	0.24	4796	11532.5	7.2	0.0003	0.00287
B7H15_RS04285	trxB	-	70	0	0.1	0.02	0	9.5	0.1	0.1752	0.45387
B7H15_RS04300	rapZ	-	79	80.1	92.5	0.2	6324	14609.6	12.4	0.0208	0.10797
B7H15_RS04305	B7H15_RS04305	-	75	1.1	2	0.2	84.8	303.39	0.9	0.0632	0.24468
B7H15_RS04310	whiA	-	55	8.6	11.9	0.32	470.7	1310.46	3.4	0.0361	0.1619
B7H15_RS04320	clpP	-	43	0.2	0.2	0.01	7.5	18.8	0	0.797	0.92851
B7H15_RS04325	B7H15_RS04325	-	78	126.6	141.1	0.15	9877	22017.1	14.5	0.069	0.25891
B7H15_RS04330	B7H15_RS04330	-	30	163.5	184.8	0.17	4904.4	11088.7	21.3	0.0713	0.26541
B7H15_RS04340	B7H15_RS04340	-	68	68.8	75.3	0.12	4678.9	10237	6.5	0.3904	0.68737
B7H15_RS04345	gap	-	73	0.5	0.4	-0.02	37.7	61.7	-0.1	0.117	0.36118
B7H15_RS04350	B7H15_RS04350	-	96	0.5	0.4	-0.04	49	69.4	-0.1	0.0719	0.26623
B7H15_RS04355	tpiA	-	47	0	0	-0.01	1.9	1.9	0	1	1
B7H15_RS04360	gpmI	-	101	13.2	5.2	-0.84	1334.2	1043.57	-8	0	0
B7H15_RS04365	eno	-	95	0.1	0	-0.01	7.6	9.5	0	0.4533	0.74266
B7H15_RS04370	B7H15_RS04370	-	41	181.6	218.2	0.26	7445.5	17893.1	36.6	0.0061	0.04081
B7H15_RS04375	secG	-	24	59.4	85.3	0.49	1426.6	4094.76	25.9	0.0316	0.14787
B7H15_RS04380	B7H15_RS04380	-	57	95.4	123.9	0.36	5439.3	14119.7	28.4	0.0006	0.00539
B7H15_RS04385	rnr	-	177	27	31.4	0.18	4782.5	11106.9	4.4	0.1141	0.35612
B7H15_RS04390	smpB	-	33	1.1	0.8	-0.07	37.7	56	-0.3	0.198	0.48302
B7H15_RS04395	ssrA	-	23	0	0	0	0	0	0	1	1
B7H15_RS04405	B7H15_RS04405	-	40	187.4	188.4	0.01	7496.2	15072.6	1	0.9204	0.98695
B7H15_RS04415	B7H15_RS04415	-	57	99.8	105.8	0.08	5689.3	12058.1	6	0.2186	0.51404
B7H15_RS04420	B7H15_RS04420	-	17	88.8	67.7	-0.37	1509.5	2301.12	-21.1	0.0339	0.15501
B7H15_RS04430	B7H15_RS04430	-	50	116	118.3	0.03	5802.1	11831.1	2.3	0.8378	0.95325
B7H15_RS04435	clfA	-	175	123.1	125.2	0.02	21536.1	43829	2.2	0.5771	0.81904
B7H15_RS04440	vwb	-	114	142.3	145.8	0.03	16224.7	33242.8	3.5	0.6336	0.84692
B7H15_RS04445	emp	-	87	100.3	107.7	0.1	8725.1	18745.6	7.4	0.1561	0.42897
B7H15_RS04450	B7H15_RS04450	-	35	114.8	108.7	-0.07	4016.3	7609.55	-6	0.5467	0.80413
B7H15_RS04455	B7H15_RS04455	-	56	108.2	117.1	0.11	6058.3	13112.5	8.9	0.1865	0.46842
B7H15_RS04460	B7H15_RS04460	-	10	79.2	127.8	0.66	792.2	2555.83	48.6	0.0259	0.1267
B7H15_RS04465	B7H15_RS04465	-	21	69.4	85.8	0.29	1456.7	3602.68	16.4	0.0058	0.03908
B7H15_RS04470	B7H15_RS04470	-	25	76	87.2	0.19	1899.1	4360.95	11.3	0.2322	0.53305
B7H15_RS04475	B7H15_RS04475	-	51	84.4	72.5	-0.21	4306.2	7396.58	-11.9	0.0414	0.17963
B7H15_RS04480	B7H15_RS04480	-	21	146.9	146.9	0	3084.4	6168.7	0	0.9998	1
B7H15_RS04485	B7H15_RS04485	-	36	105.4	96.1	-0.13	3796	6918.37	-9.4	0.2637	0.57477
B7H15_RS04490	B7H15_RS04490	-	19	323.5	336	0.05	6146.8	12767.9	12.5	0.5541	0.80748
B7H15_RS04495	B7H15_RS04495	-	22	122.3	62	-0.93	2689.8	2727.5	-60.3	0	0
B7H15_RS04500	B7H15_RS04500	-	39	190.9	167.1	-0.19	7443.6	13033	-23.8	0.0098	0.0587
B7H15_RS04505	B7H15_RS04505	-	63	152.8	147	-0.05	9626.6	18516.7	-5.8	0.4975	0.77472
B7H15_RS04510	B7H15_RS04510	-	40	388.4	596.3	0.61	15536.3	47703	207.9	0	0
B7H15_RS04515	B7H15_RS04515	-	27	84.9	86.6	0.03	2292.2	4677.43	1.7	0.8884	0.97399
B7H15_RS04520	aroD	-	61	87.7	59.5	-0.52	5352.7	7257.21	-28.3	0	0
B7H15_RS04525	B7H15_RS04525	-	41	337.1	286.4	-0.23	13821.8	23487.3	-50.7	0.0022	0.01732
B7H15_RS04530	B7H15_RS04530	-	28	187.6	198.4	0.08	5252.8	11109.1	10.8	0.346	0.64959
B7H15_RS04535	B7H15_RS04535	-	36	206.1	224	0.12	7419.1	16127	17.9	0.1149	0.35627
B7H15_RS04540	gcvH	-	29	7.1	6.2	-0.11	205.3	358.19	-0.9	0.7594	0.91263
B7H15_RS04550	B7H15_RS04550	-	71	158.2	155.4	-0.03	11229.7	22060.6	-2.8	0.6691	0.86681
B7H15_RS04560	B7H15_RS04560	-	32	229	243.9	0.09	7328.4	15612.7	14.9	0.3243	0.63248
B7H15_RS04565	B7H15_RS04565	-	26	94.4	113.9	0.26	2454.3	5924.7	19.5	0.0576	0.22901
B7H15_RS04570	B7H15_RS04570	-	68	67.8	60.3	-0.16	4611	8205.85	-7.5	0.143	0.40818
B7H15_RS04575	B7H15_RS04575	-	61	107.6	111.7	0.05	6564.5	13624	4.1	0.5257	0.79137
B7H15_RS04580	B7H15_RS04580	-	71	108	105.9	-0.03	7671.1	15040.8	-2.1	0.7429	0.90458
B7H15_RS04585	B7H15_RS04585	-	108	157	159.2	0.02	16958.8	34389.3	2.2	0.711	0.88745
B7H15_RS04590	sek	-	73	190.3	203.6	0.1	13893.3	29730.4	13.3	0.1144	0.35612
B7H15_RS04595	seq	-	73	222.5	222.3	0	16243.8	32450.5	-0.3	0.9799	1
B7H15_RS04600	B7H15_RS04600	-	42	131.9	156.9	0.24	5538.7	13180.5	25	0.0077	0.04883
B7H15_RS04605	B7H15_RS04605	-	28	9.3	0.4	-1.39	259.7	24.3	-8.8	0.1624	0.43436
B7H15_RS04610	B7H15_RS04610	-	17	75.1	78.5	0.06	1276.1	2668.5	3.4	0.6115	0.83734
B7H15_RS04615	B7H15_RS04615	-	21	58	55.9	-0.05	1217.6	2347.63	-2.1	0.7451	0.9049
B7H15_RS04620	B7H15_RS04620	-	22	113.1	102.1	-0.14	2488	4491.66	-11	0.2283	0.5293
B7H15_RS04625	B7H15_RS04625	-	22	32.7	35.3	0.1	718.9	1552.74	2.6	0.6743	0.86948
B7H15_RS04630	B7H15_RS04630	-	34	75.6	78.6	0.05	2570.8	5347.64	3	0.5866	0.81994
B7H15_RS04635	B7H15_RS04635	-	17	103.6	113.7	0.13	1761.5	3864.38	10	0.4367	0.72688
B7H15_RS04640	B7H15_RS04640	-	232	165.2	168	0.02	38332.8	77960.5	2.8	0.5782	0.81977
B7H15_RS04645	B7H15_RS04645	-	31	168.4	154.2	-0.12	5218.9	9557.79	-14.2	0.1326	0.39042
B7H15_RS04655	B7H15_RS04655	-	23	255.1	282.3	0.14	5866.3	12988	27.3	0.1485	0.41666
B7H15_RS04660	B7H15_RS04660	-	113	266.1	254.2	-0.06	30074.6	57454.5	-11.9	0.2382	0.54328
B7H15_RS04665	B7H15_RS04665	-	47	179.8	165.4	-0.12	8450.5	15544.4	-14.4	0.1979	0.48302
B7H15_RS04680	B7H15_RS04680	-	114	302.4	321.6	0.09	34478.8	73326.6	19.2	0.0195	0.10255
B7H15_RS04685	B7H15_RS04685	-	43	137	118.9	-0.2	5889	10223.9	-18.1	0.0325	0.15057
B7H15_RS04690	B7H15_RS04690	-	16	141.2	167	0.24	2258.6	5345.03	25.9	0.0335	0.15394
B7H15_RS04695	B7H15_RS04695	-	86	170.7	175.8	0.04	14680.2	30242.3	5.1	0.4789	0.76268
B7H15_RS04700	sufC	-	59	0.1	0.1	-0.01	7.6	11.3	0	0.6046	0.83155
B7H15_RS04705	sufD	-	108	0.1	0.1	0.01	7.6	22.8	0	0.5062	0.78145
B7H15_RS04710	B7H15_RS04710	-	86	0.1	0.1	0	5.7	9.5	0	0.8965	0.97675
B7H15_RS04715	B7H15_RS04715	-	35	16	7.4	-0.76	559	518.27	-8.6	0.373	0.67268
B7H15_RS04720	sufB	-	109	1	1	0.01	107.3	228.19	0.1	0.8778	0.97175
B7H15_RS04730	B7H15_RS04730	-	13	82.5	92	0.15	1072.7	2391.32	9.5	0.4894	0.77228
B7H15_RS04735	B7H15_RS04735	-	37	160.8	176.5	0.13	5951	13057.8	15.6	0.2602	0.57045
B7H15_RS04740	B7H15_RS04740	-	79	67.3	63.4	-0.08	5316.8	10010.9	-3.9	0.2996	0.61095
B7H15_RS04745	B7H15_RS04745	-	78	115.7	124.1	0.1	9022.3	19367.3	8.5	0.3203	0.62916
B7H15_RS04750	B7H15_RS04750	-	5	32.7	21.8	-0.49	163.7	218.39	-10.9	0.0855	0.2966
B7H15_RS04755	B7H15_RS04755	-	63	158.5	144.7	-0.13	9988.2	18226.1	-13.9	0.0501	0.20712
B7H15_RS04760	B7H15_RS04760	-	76	73.6	78.7	0.09	5589.9	11969.3	5.2	0.2674	0.57919
B7H15_RS04765	B7H15_RS04765	-	112	148.1	141.2	-0.07	16590	31639.5	-6.9	0.2775	0.59331
B7H15_RS04770	lipA	-	72	6.7	2.3	-0.69	481.9	326.79	-4.4	0.0003	0.00287
B7H15_RS04775	B7H15_RS04775	-	36	144.9	137.8	-0.07	5217	9918.18	-7.2	0.4032	0.70084
B7H15_RS04780	B7H15_RS04780	-	26	17.9	20.7	0.17	464.9	1077.36	2.8	0.4543	0.74294
B7H15_RS04785	B7H15_RS04785	-	45	120.6	119.1	-0.02	5428	10720.3	-1.5	0.8567	0.96362
B7H15_RS04790	B7H15_RS04790	-	71	132.9	151.9	0.19	9432.8	21569.1	19	0.0846	0.29568
B7H15_RS04795	B7H15_RS04795	-	76	165.2	169.5	0.04	12554.9	25769.5	4.3	0.5863	0.81994
B7H15_RS04800	B7H15_RS04800	-	14	14.5	19	0.3	203.2	532.78	4.5	0.5849	0.81994
B7H15_RS04805	B7H15_RS04805	-	19	0.2	0.6	0.12	3.8	24.6	0.4	0.0951	0.31843
B7H15_RS04810	dltA	-	117	0.4	1.5	0.26	47.2	344.99	1.1	0	0
B7H15_RS04815	dltB	-	111	0.9	1.8	0.22	96.1	409.59	1	0.0004	0.00371
B7H15_RS04820	dltC	-	21	0.2	0.5	0.08	3.8	20.6	0.3	0.2845	0.59869
B7H15_RS04825	dltD	-	103	1	1.2	0.05	107.3	256.79	0.2	0.4123	0.70935
B7H15_RS04830	B7H15_RS04830	-	17	27.1	17.7	-0.5	461.1	600.77	-9.5	0.1189	0.36454
B7H15_RS04835	B7H15_RS04835	-	37	224.3	252.2	0.17	8297.6	18663.7	28	0.0597	0.23569
B7H15_RS04840	B7H15_RS04840	-	86	69.3	68.9	-0.01	5962.5	11849.8	-0.4	0.9124	0.98402
B7H15_RS04845	B7H15_RS04845	-	19	67.1	53	-0.31	1275.8	2014.04	-14.1	0.0153	0.08409
B7H15_RS04850	B7H15_RS04850	-	26	53.5	57.8	0.1	1390.8	3005	4.3	0.5905	0.82224
B7H15_RS04855	B7H15_RS04855	-	83	10.4	4.4	-0.72	861.9	725.47	-6	0	0
B7H15_RS04860	B7H15_RS04860	-	129	131.8	129.4	-0.03	17000.5	33374.6	-2.4	0.7058	0.88676
B7H15_RS04865	B7H15_RS04865	-	124	119.8	43.5	-1.36	14849.4	10775.8	-76.3	0	0
B7H15_RS04870	B7H15_RS04870	-	32	31.5	43.2	0.4	1008.8	2762.12	11.6	0.0143	0.07969
B7H15_RS04875	B7H15_RS04875	-	91	86.7	67.4	-0.34	7889.4	12273.2	-19.3	0	0
B7H15_RS04880	mnhG1	-	36	15.6	12.7	-0.22	560.8	913.07	-2.9	0.2753	0.59041
B7H15_RS04885	mnhF1	-	31	0.4	0.8	0.1	13.2	50.4	0.4	0.3154	0.62421
B7H15_RS04890	mnhE1	-	45	0.1	0.2	0.03	3.8	17.1	0.1	0.2885	0.60079
B7H15_RS04895	mnhD1	-	143	7	11.9	0.5	995.8	3411.78	5	0.2586	0.56851
B7H15_RS04900	mnhC1	-	32	10	7.2	-0.3	319.9	460.58	-2.8	0.4681	0.75153
B7H15_RS04905	mnhB1	-	36	0.5	0.2	-0.09	18.9	13.1	-0.3	0.0684	0.257
B7H15_RS04910	mnhA1	-	225	0.5	0.7	0.05	111.4	314.79	0.2	0.7771	0.91839
B7H15_RS04915	B7H15_RS04915	-	23	141.1	131.1	-0.1	3244.7	6030.11	-10	0.3361	0.64257
B7H15_RS04920	B7H15_RS04920	-	34	137.6	146.9	0.09	4677	9988.34	9.3	0.4123	0.70935
B7H15_RS04925	ygs	-	29	120.9	178.8	0.55	3506.4	10367.9	57.8	0	0
B7H15_RS04930	B7H15_RS04930	-	72	179.1	180.4	0.01	12895.2	25980.4	1.3	0.8845	0.97399
B7H15_RS04935	B7H15_RS04935	-	87	121.1	101.7	-0.24	10537.5	17702.2	-19.4	0.0015	0.01205
B7H15_RS04940	B7H15_RS04940	-	90	21	5.7	-1.29	1887.7	1018.36	-15.3	0	0
B7H15_RS04955	B7H15_RS04955	-	81	140.6	135.4	-0.05	11388.6	21942.4	-5.2	0.5411	0.79984
B7H15_RS04960	argH	-	112	121.2	122	0.01	13569.4	27336.6	0.9	0.8888	0.97399
B7H15_RS04965	B7H15_RS04965	-	91	121.1	133.7	0.14	11021.5	24330.3	12.6	0.1065	0.34195
B7H15_RS04970	B7H15_RS04970	-	103	1.9	2.1	0.05	193.9	435.09	0.2	0.4574	0.74497
B7H15_RS04975	B7H15_RS04975	-	60	167.1	169.1	0.02	10027.5	20291.5	2	0.8107	0.93901
B7H15_RS04980	lepB	-	48	114.1	130.5	0.19	5476.8	12528.3	16.4	0.0156	0.0854
B7H15_RS04985	lepB	-	47	2.6	3.7	0.19	122.4	347.29	1.1	0.4362	0.72648
B7H15_RS04990	addB	-	280	0.8	0.7	-0.03	226.1	393.09	-0.1	0.6809	0.87156
B7H15_RS04995	addA	-	284	0.5	0.8	0.07	141.5	434.59	0.3	0.0006	0.00539
B7H15_RS05000	B7H15_RS05000	-	73	156.2	105.9	-0.54	11402.9	15465.3	-50.3	0	0
B7H15_RS05005	B7H15_RS05005	-	28	129.9	148.9	0.19	3638.1	8336.53	18.9	0.166	0.44062
B7H15_RS05010	B7H15_RS05010	-	98	119.3	128.3	0.1	11693	25141.6	9	0.1049	0.33986
B7H15_RS05015	B7H15_RS05015	-	64	109.3	106.6	-0.03	6995.8	13641.1	-2.7	0.6859	0.87469
B7H15_RS05020	B7H15_RS05020	-	25	114.4	70.9	-0.65	2861	3547.23	-43.5	0.0252	0.1248
B7H15_RS05025	B7H15_RS05025	-	201	148.4	152.3	0.04	29828.1	61218.3	3.9	0.4251	0.71694
B7H15_RS05030	clpB	-	203	180.8	172.4	-0.07	36710.9	70008.2	-8.4	0.0857	0.29693
B7H15_RS05035	B7H15_RS05035	-	78	204.7	208.4	0.03	15963.7	32513.1	3.8	0.7173	0.89095
B7H15_RS05040	B7H15_RS05040	-	110	90.5	90.6	0	9950.2	19933.5	0.2	0.9727	1
B7H15_RS05045	B7H15_RS05045	-	78	124.4	123.5	-0.01	9699.8	19273.3	-0.8	0.8937	0.97624
B7H15_RS05050	B7H15_RS05050	-	152	109.8	106.8	-0.04	16692	32465.3	-3	0.4652	0.75069
B7H15_RS05055	B7H15_RS05055	-	41	123.2	119.7	-0.04	5051.5	9812.49	-3.5	0.6172	0.83968
B7H15_RS05060	B7H15_RS05060	-	32	178.6	180	0.01	5716	11522.9	1.4	0.9176	0.98621
B7H15_RS05065	B7H15_RS05065	-	16	211.4	217.1	0.04	3382	6947.99	5.7	0.8777	0.97175
B7H15_RS05070	B7H15_RS05070	-	72	0.1	0.2	0.02	7.6	26.5	0.1	0.4096	0.7067
B7H15_RS05075	fabF	-	83	0.1	0.1	-0.02	11.4	9.4	-0.1	0.1449	0.41192
B7H15_RS05080	B7H15_RS05080	-	42	96.8	90.2	-0.1	4063.5	7573.47	-6.6	0.3019	0.61105
B7H15_RS05085	B7H15_RS05085	-	86	70.6	67.4	-0.06	6068.1	11598.3	-3.1	0.3451	0.64952
B7H15_RS05090	B7H15_RS05090	-	89	103.2	100.3	-0.04	9182.1	17858.6	-2.8	0.5491	0.80498
B7H15_RS05095	B7H15_RS05095	-	70	61.9	62.1	0	4334.3	8688.82	0.1	0.9708	1
B7H15_RS05100	B7H15_RS05100	-	78	73.2	79.9	0.12	5712.2	12464	6.7	0.2044	0.49245
B7H15_RS05105	B7H15_RS05105	-	127	66	62.3	-0.08	8382.4	15812.2	-3.8	0.2029	0.48986
B7H15_RS05110	B7H15_RS05110	-	149	92.7	90.6	-0.03	13814.1	26992.4	-2.1	0.6174	0.83968
B7H15_RS05115	B7H15_RS05115	-	81	115.3	108	-0.09	9340.5	17497.8	-7.3	0.1908	0.4737
B7H15_RS05120	B7H15_RS05120	-	79	140.5	144	0.03	11098.4	22750.1	3.5	0.586	0.81994
B7H15_RS05125	B7H15_RS05125	-	105	148.3	140.7	-0.07	15574.2	29556.8	-7.6	0.3357	0.64257
B7H15_RS05130	B7H15_RS05130	-	88	162	150	-0.11	14256.4	26404.7	-12	0.1746	0.45315
B7H15_RS05135	trpS	-	81	1.8	2.7	0.17	148.8	433.29	0.8	0.1838	0.46582
B7H15_RS05140	spxA	-	34	2.3	3	0.14	77.2	203.19	0.7	0.4105	0.70721
B7H15_RS05145	mecA	-	53	166.5	197.7	0.24	8827	20954.4	31.1	0.0033	0.02428
B7H15_RS05160	pepF	-	168	138.5	154.8	0.16	23267.4	52006	16.3	0.0007	0.00611
B7H15_RS05165	yjbH	-	73	19.2	12.9	-0.43	1400.3	1887.23	-6.3	0.0012	0.00995
B7H15_RS05170	B7H15_RS05170	-	25	131.5	140.5	0.09	3287.9	7024.98	9	0.1915	0.47502
B7H15_RS05175	B7H15_RS05175	-	52	108.9	114.4	0.07	5661.3	11897.3	5.5	0.3402	0.64501
B7H15_RS05180	B7H15_RS05180	-	33	19.5	16.5	-0.19	643.6	1086.86	-3	0.2429	0.55019
B7H15_RS05185	B7H15_RS05185	-	45	69.8	74.6	0.09	3141.3	6714.39	4.8	0.3908	0.68764
B7H15_RS05190	B7H15_RS05190	-	58	0.1	0.1	0.01	3.8	13.3	0	0.5856	0.81994
B7H15_RS05195	B7H15_RS05195	-	84	150.6	150.5	0	12649.1	25287.6	-0.1	0.9952	1
B7H15_RS05200	mgtE	-	117	121.4	118.6	-0.03	14207.2	27752.5	-2.8	0.6894	0.87618
B7H15_RS05205	B7H15_RS05205	-	163	142.9	137.8	-0.05	23290.4	44906.7	-5.1	0.3511	0.65379
B7H15_RS05210	fabI	-	64	0.1	0.1	0.01	3.8	11.3	0	0.7418	0.90454
B7H15_RS05215	cozEa	-	114	188.5	196.7	0.06	21487.1	44846.7	8.2	0.2432	0.55019
B7H15_RS05220	B7H15_RS05220	-	139	110.2	102.5	-0.1	15314.4	28500.8	-7.7	0.0913	0.3102
B7H15_RS05225	B7H15_RS05225	-	71	97.2	87.9	-0.14	6903.1	12479	-9.3	0.0512	0.2092
B7H15_RS05230	B7H15_RS05230	-	36	76.3	63.9	-0.24	2745.9	4601.65	-12.4	0.143	0.40818
B7H15_RS05235	B7H15_RS05235	-	115	34.2	40.5	0.22	3929.4	9321.61	6.4	0.0096	0.05774
B7H15_RS05240	B7H15_RS05240	-	109	4.4	7.4	0.4	474.4	1604.95	3	0.007	0.04542
B7H15_RS05245	B7H15_RS05245	-	109	0.2	0.1	0	17	30.2	0	0.5966	0.8254
B7H15_RS05250	B7H15_RS05250	-	20	105	102.7	-0.03	2100.3	4106.17	-2.4	0.8895	0.97399
B7H15_RS05255	B7H15_RS05255	-	108	106.5	125.4	0.23	11502.9	27096.8	18.9	0.0001	0.00104
B7H15_RS05260	B7H15_RS05260	-	63	13.9	17.6	0.26	875.2	2211.53	3.7	0.0461	0.19431
B7H15_RS05265	B7H15_RS05265	-	173	121.1	130.1	0.1	20947.1	45002.1	9	0.0282	0.13489
B7H15_RS05270	B7H15_RS05270	-	140	47.3	44.1	-0.09	6617.4	12334.1	-3.2	0.1854	0.46759
B7H15_RS05275	B7H15_RS05275	-	124	95.1	97.1	0.03	11788.8	24081.2	2	0.5842	0.81994
B7H15_RS05280	B7H15_RS05280	-	3	0	0	0	0	0	0	1	1
B7H15_RS05285	B7H15_RS05285	-	6	15.4	17.6	0.15	92.1	210.69	2.2	0.3736	0.67268
B7H15_RS05290	B7H15_RS05290	-	44	140.3	142.7	0.02	6171.3	12560.2	2.5	0.787	0.9207
B7H15_RS05295	B7H15_RS05295	-	16	109.5	150.1	0.44	1752.1	4804.54	40.6	0.0348	0.15784
B7H15_RS05300	B7H15_RS05300	-	76	97.6	88.9	-0.13	7415.2	13508.8	-8.7	0.1355	0.39729
B7H15_RS05305	B7H15_RS05305	-	13	64.3	114.6	0.79	835.7	2978.6	50.3	0.0023	0.01791
B7H15_RS05310	B7H15_RS05310	-	74	202.1	250.8	0.3	14954.9	37122.1	48.7	0.0001	0.00104
B7H15_RS05320	B7H15_RS05320	-	9	81.3	87.5	0.1	732.1	1575.85	6.2	0.3375	0.64398
B7H15_RS05325	B7H15_RS05325	-	25	111.1	109	-0.03	2778	5448.73	-2.1	0.9143	0.98455
B7H15_RS05330	B7H15_RS05330	-	201	127.6	118.3	-0.11	25640.8	47537.4	-9.3	0.0336	0.15414
B7H15_RS05335	B7H15_RS05335	-	37	124.5	131.2	0.07	4605.7	9710.3	6.7	0.4333	0.72423
B7H15_RS05340	B7H15_RS05340	-	58	101.5	94.4	-0.1	5885.1	10954.2	-7	0.2766	0.59184
B7H15_RS05345	B7H15_RS05345	-	32	151.7	181	0.25	4853.8	11581	29.3	0.0138	0.07752
B7H15_RS05350	B7H15_RS05350	-	38	181.2	163.9	-0.14	6884.7	12457.6	-17.3	0.1313	0.3874
B7H15_RS05355	B7H15_RS05355	-	148	150.1	146.2	-0.04	22219.1	43264.6	-4	0.4377	0.72775
B7H15_RS05360	B7H15_RS05360	-	34	238.7	230.7	-0.05	8117.2	15688.3	-8	0.5279	0.79216
B7H15_RS05365	B7H15_RS05365	-	70	113.9	106.2	-0.1	7972.4	14861.3	-7.7	0.2141	0.50643
B7H15_RS05370	B7H15_RS05370	-	12	150.6	156.5	0.05	1806.8	3755.46	5.9	0.8988	0.97762
B7H15_RS05375	B7H15_RS05375	-	22	92.6	96	0.05	2036.5	4222.17	3.4	0.7234	0.89356
B7H15_RS05380	B7H15_RS05380	-	55	168.7	182.4	0.11	9280.4	20059	13.6	0.2703	0.58281
B7H15_RS05385	B7H15_RS05385	-	93	1.1	1	-0.03	105.5	189.3	-0.1	0.7097	0.88745
B7H15_RS05395	B7H15_RS05395	-	117	123.9	92	-0.41	14495.7	21525.2	-31.9	0	0
B7H15_RS05400	menD	-	134	69.3	49.3	-0.45	9282.3	13208.5	-20	0	0
B7H15_RS05405	menH	-	69	149.7	121.5	-0.29	10332.6	16765.9	-28.3	0.0055	0.03724
B7H15_RS05410	menB	-	58	14.5	6.2	-0.8	843.3	720.17	-8.3	0	0
B7H15_RS05415	sspC	-	27	72.8	83.1	0.18	1965	4485.56	10.3	0.5617	0.80844
B7H15_RS05420	sspB	-	103	88.3	94.9	0.1	9094.3	19545	6.6	0.1419	0.40794
B7H15_RS05425	sspA	-	74	85	78.8	-0.1	6291.8	11661.3	-6.2	0.2823	0.59606
B7H15_RS05430	B7H15_RS05430	-	102	103.5	96.3	-0.1	10558.3	19650.5	-7.2	0.1667	0.44164
B7H15_RS05435	B7H15_RS05435	-	124	262.5	266.3	0.02	32553.7	66042.9	3.8	0.678	0.87066
B7H15_RS05440	B7H15_RS05440	-	34	46.9	45.1	-0.05	1596	3065.3	-1.9	0.6868	0.87501
B7H15_RS05445	B7H15_RS05445	-	6	243.7	249.3	0.03	1462.3	2992.12	5.6	0.9157	0.98503
B7H15_RS05450	B7H15_RS05450	-	338	178.1	192.7	0.11	60196	130245	14.6	0.0007	0.00611
B7H15_RS05455	B7H15_RS05455	-	31	160.2	143.7	-0.15	4966.5	8907.93	-16.5	0.2226	0.51952
B7H15_RS05460	B7H15_RS05460	Essential protein for resistance to osmotic stress from salt	40	111.5	121.5	0.12	4460.3	9718.04	10	0.5477	0.80476
B7H15_RS05465	B7H15_RS05465	-	102	24	40.9	0.66	2452.6	8336.92	16.8	0	0
B7H15_RS05470	fmtA	-	128	6.2	20.9	1.21	790.7	5359.31	14.8	0	0
B7H15_RS05475	qoxD	-	22	2.6	1.7	-0.18	56.4	72.9	-0.9	0.2588	0.56851
B7H15_RS05480	qoxC	-	50	0.9	1	0.01	47.1	99.3	0.1	0.8861	0.97399
B7H15_RS05485	qoxB	-	166	1.8	2.3	0.1	296	760.68	0.5	0.0753	0.27483
B7H15_RS05490	qoxA	-	84	2.1	4.2	0.38	173.2	706.38	2.1	0.0031	0.0233
B7H15_RS05495	B7H15_RS05495	-	6	24.8	20.5	-0.22	148.7	246.39	-4.3	0.7761	0.91839
B7H15_RS05500	B7H15_RS05500	-	28	140.3	136	-0.04	3927.7	7615.95	-4.3	0.7427	0.90458
B7H15_RS05510	folD	-	69	18.8	74.6	1.74	1294.6	10299.6	55.9	0	0
B7H15_RS05515	purE	-	30	3.8	12.4	0.99	112.8	741.58	8.6	0	0
B7H15_RS05520	purK	-	84	5.8	17.3	1.04	487.6	2900.71	11.5	0	0
B7H15_RS05525	B7H15_RS05525	-	62	8	18.1	0.83	494.9	2242.13	10.1	0	0
B7H15_RS05530	purS	-	27	19.6	63.6	1.48	529	3434.39	44	0	0
B7H15_RS05535	purQ	-	59	8.9	32.2	1.42	525.3	3803.98	23.3	0	0
B7H15_RS05540	purL	-	167	5	15.7	1.05	837.6	5258.84	10.7	0	0
B7H15_RS05545	purF	-	114	11.4	29.2	1.06	1298.2	6663.38	17.8	0	0
B7H15_RS05550	purM	-	78	4.8	11.5	0.76	372.6	1801.25	6.8	0	0
B7H15_RS05555	purN	-	54	8.3	18.7	0.84	448.1	2023.65	10.4	0	0
B7H15_RS05560	purH	-	120	6.7	16.1	0.85	805.8	3874.89	9.4	0	0
B7H15_RS05565	purD	-	89	11.3	20.3	0.63	1007.2	3615.4	9	0	0
B7H15_RS05570	B7H15_RS05570	-	90	158.5	149.3	-0.08	14262.1	26869.9	-9.2	0.1155	0.35734
B7H15_RS05575	B7H15_RS05575	-	99	169.5	149.2	-0.18	16776.8	29543.7	-20.3	0.0016	0.01281
B7H15_RS05580	B7H15_RS05580	-	53	177.2	153.1	-0.2	9389.4	16232.1	-24	0.0068	0.04433
B7H15_RS05590	graF	-	9	105.2	138.6	0.38	946.7	2495.33	33.4	0.2661	0.57775
B7H15_RS05595	B7H15_RS05595	-	128	120.8	86.9	-0.45	15462.7	22238.8	-33.9	0	0
B7H15_RS05605	B7H15_RS05605	-	95	183.9	197.8	0.1	17474.4	37586.6	13.9	0.0665	0.25292
B7H15_RS05610	B7H15_RS05610	-	36	112.5	135.6	0.26	4050.4	9760.77	23.1	0.0108	0.06333
B7H15_RS05615	B7H15_RS05615	-	19	32.2	38.7	0.23	611.7	1472.45	6.6	0.381	0.67892
B7H15_RS05620	ptsP	-	139	40.4	14.3	-1.23	5619.5	3983.98	-26.1	0	0
B7H15_RS05625	nrdH	-	14	41.9	55.6	0.37	587.2	1555.95	13.6	0.1545	0.42764
B7H15_RS05630	B7H15_RS05630	-	119	99.1	100.4	0.02	11798.8	23885.6	1.2	0.7874	0.9207
B7H15_RS05635	B7H15_RS05635	-	92	83.3	85.8	0.04	7666.1	15785.5	2.5	0.5885	0.82068
B7H15_RS05640	B7H15_RS05640	-	50	21.6	21.2	-0.02	1080.3	2116.73	-0.4	0.828	0.9504
B7H15_RS05650	B7H15_RS05650	-	161	0.1	0.2	0.02	13.3	53.1	0.1	0.2481	0.55768
B7H15_RS05655	B7H15_RS05655	-	17	1	1.1	0.04	17	39.1	0.1	0.9089	0.98132
B7H15_RS05660	B7H15_RS05660	-	16	179.3	246.5	0.45	2868.1	7886.46	67.2	0.0193	0.10169
B7H15_RS05665	def	-	40	1.6	0.7	-0.21	65.8	59.7	-0.9	0.0773	0.27778
B7H15_RS05670	B7H15_RS05670	-	55	169.5	210.1	0.3	9321.7	23111.2	40.6	0	0
B7H15_RS05675	pdhA	-	68	0.6	0.4	-0.06	41.6	50.8	-0.2	0.2277	0.52922
B7H15_RS05680	B7H15_RS05680	-	60	0.7	0.4	-0.08	43.5	48.6	-0.3	0.1277	0.37958
B7H15_RS05685	B7H15_RS05685	-	86	0.7	0.7	-0.01	60.3	114.1	0	0.7492	0.90717
B7H15_RS05690	lpdA	-	106	0.4	0.3	-0.01	37.8	65.8	0	0.8327	0.95115
B7H15_RS05695	B7H15_RS05695	-	21	112.2	118.7	0.08	2356.3	4986.95	6.5	0.5669	0.8099
B7H15_RS05700	B7H15_RS05700	-	48	179.4	184.9	0.04	8610.4	17747.4	5.5	0.6053	0.83169
B7H15_RS05705	B7H15_RS05705	-	92	54.2	81.5	0.55	4981.8	14996.5	27.4	0	0
B7H15_RS05710	B7H15_RS05710	-	91	50.6	68.8	0.41	4609.1	12528.8	18.2	0	0
B7H15_RS05715	B7H15_RS05715	-	84	35.2	50.4	0.46	2956.8	8469.82	15.2	0	0
B7H15_RS05720	B7H15_RS05720	-	94	43.1	68.8	0.62	4052.2	12942.4	25.7	0	0
B7H15_RS05725	B7H15_RS05725	-	90	66.8	91.3	0.42	6009.7	16431.9	24.5	0	0
B7H15_RS05730	B7H15_RS05730	-	40	129.3	141.9	0.13	5173.8	11352.8	12.6	0.1795	0.45865
B7H15_RS05735	B7H15_RS05735	-	127	70.3	80.4	0.18	8926.9	20418.9	10.1	0.0456	0.19308
B7H15_RS05740	B7H15_RS05740	-	39	156.2	160	0.03	6092.4	12477.4	3.8	0.658	0.86426
B7H15_RS05745	B7H15_RS05745	-	59	153	152.1	-0.01	9028.1	17942	-1	0.9232	0.98784
B7H15_RS05750	B7H15_RS05750	-	18	78	34.2	-1.08	1404	1231.17	-43.8	0.0005	0.00455
B7H15_RS05755	typA	-	135	106.4	104.3	-0.03	14357.9	28148.6	-2.1	0.6236	0.84198
B7H15_RS05760	B7H15_RS05760	-	12	154.2	150.6	-0.03	1850	3615.39	-3.5	0.8306	0.95115
B7H15_RS05765	B7H15_RS05765	-	41	117.1	99.3	-0.23	4802.9	8138.83	-17.9	0.0231	0.11667
B7H15_RS05770	B7H15_RS05770	-	17	125.3	17.4	-2.54	2130.5	591.09	-107.9	0	0
B7H15_RS05775	ftsW	-	128	2	1.7	-0.05	250.4	434.79	-0.3	0.3725	0.67268
B7H15_RS05780	B7H15_RS05780	-	276	84.1	109	0.36	23201.8	60185.1	25	0	0
B7H15_RS05785	B7H15_RS05785	-	84	6.7	3.6	-0.44	559.1	608.38	-3	0.0004	0.00371
B7H15_RS05790	cyoE	-	89	1.3	1.5	0.04	115	259.89	0.2	0.6603	0.86447
B7H15_RS05795	B7H15_RS05795	-	47	6.4	3.8	-0.38	301.4	357.19	-2.6	0.0004	0.00371
B7H15_RS05805	B7H15_RS05805	-	89	97.6	58.9	-0.68	8683.6	10486.8	-38.7	0	0
B7H15_RS05810	B7H15_RS05810	-	29	158.8	204.1	0.35	4605.4	11840.2	45.3	0	0
B7H15_RS05815	B7H15_RS05815	-	68	193.8	199.3	0.04	13176	27110.3	5.6	0.5653	0.80844
B7H15_RS05820	B7H15_RS05820	-	24	283.7	275.5	-0.04	6809.3	13224.9	-8.2	0.632	0.84692
B7H15_RS05825	B7H15_RS05825	-	33	156	145.9	-0.09	5149	9626.41	-10.2	0.297	0.60766
B7H15_RS05830	rsmD	-	50	79.2	81.4	0.04	3960	8144.33	2.2	0.7256	0.89356
B7H15_RS05835	coaD	-	44	0.2	0	-0.04	7.6	1.9	-0.2	0.0468	0.19608
B7H15_RS05840	B7H15_RS05840	-	100	155.9	142.2	-0.13	15594.4	28430.4	-13.8	0.0094	0.05678
B7H15_RS05845	B7H15_RS05845	-	43	9.4	17.1	0.62	404.8	1472.76	7.7	0.0088	0.05386
B7H15_RS05855	rpmF	-	11	4.4	9.5	0.62	48.9	208.49	5	0.1797	0.45874
B7H15_RS05860	isdB	-	132	75.2	83.7	0.15	9925.8	22109.7	8.6	0.052	0.21185
B7H15_RS05865	isdA	-	77	136.1	129.6	-0.07	10483	19961.4	-6.5	0.3928	0.69029
B7H15_RS05870	isdC	-	58	291.8	290.9	0	16921.5	33738.8	-0.9	0.939	0.99544
B7H15_RS05875	isdD	-	82	141.4	137.7	-0.04	11593.3	22590.8	-3.6	0.6487	0.85729
B7H15_RS05880	isdE	-	65	76.3	83.5	0.12	4958.9	10858.3	7.2	0.2951	0.6067
B7H15_RS05885	isdF	-	94	112	107.8	-0.05	10531.9	20260.5	-4.3	0.3696	0.67207
B7H15_RS05890	srtB	-	66	97.2	107.1	0.13	6414.2	14138.1	9.9	0.1886	0.47124
B7H15_RS05895	isdG	-	26	161.3	152.7	-0.08	4193	7940.75	-8.6	0.4629	0.74914
B7H15_RS05900	B7H15_RS05900	-	8	87.1	91.7	0.07	696.4	1467.75	4.7	0.6708	0.86768
B7H15_RS05905	B7H15_RS05905	-	53	82.9	84.5	0.03	4394.4	8955.24	1.6	0.8027	0.93205
B7H15_RS05910	pheS	-	73	0.1	0.1	-0.01	5.7	7.6	0	0.5204	0.78835
B7H15_RS05915	pheT	-	184	0.5	0.4	-0.04	98.2	146.3	-0.1	0.0091	0.05533
B7H15_RS05925	rnhC	-	69	41.4	57.7	0.43	2857.1	7964.05	16.3	0	0
B7H15_RS05935	B7H15_RS05935	-	47	161.2	160.4	-0.01	7577.1	15078.9	-0.8	0.9566	1
B7H15_RS05940	polX	-	143	121.7	119.7	-0.02	17397.9	34247.3	-1.9	0.6874	0.87501
B7H15_RS05945	B7H15_RS05945	-	187	44.1	47.8	0.1	8245.9	17874.3	3.7	0.0904	0.30751
B7H15_RS05950	trxA	-	20	0	0	0	0	0	0	1	1
B7H15_RS05955	B7H15_RS05955	-	10	158.1	139.2	-0.18	1580.9	2783.71	-18.9	0.3877	0.68539
B7H15_RS05960	uvrC	-	143	105	114.8	0.12	15020.5	32820.2	9.7	0.051	0.20869
B7H15_RS05965	B7H15_RS05965	-	54	28.6	6.9	-1.49	1543.7	747.58	-21.7	0	0
B7H15_RS05970	sdhA	-	127	43.4	9.8	-1.71	5506.8	2490.74	-33.6	0	0
B7H15_RS05975	sdhB	-	56	28	4.8	-1.75	1567.7	536.99	-23.2	0	0
B7H15_RS05980	racE	-	67	0.1	0.5	0.1	5.7	62	0.4	0.0044	0.03091
B7H15_RS05985	B7H15_RS05985	-	45	64.8	63.4	-0.03	2917.1	5704.73	-1.4	0.788	0.9207
B7H15_RS05990	B7H15_RS05990	-	40	245.7	260.7	0.08	9826	20854.2	15	0.3363	0.64257
B7H15_RS05995	B7H15_RS05995	-	16	59	57.8	-0.03	944.7	1850.14	-1.2	0.8806	0.97216
B7H15_RS06000	ecb	-	23	54.4	66.1	0.26	1251.6	3041.1	11.7	0.0471	0.19705
B7H15_RS06005	B7H15_RS06005	-	9	103.9	91.2	-0.18	935.4	1641.95	-12.7	0.4194	0.71247
B7H15_RS06010	B7H15_RS06010	-	33	64.4	65	0.01	2126.6	4293.28	0.6	0.9409	0.99544
B7H15_RS06015	B7H15_RS06015	-	53	135.6	138.5	0.03	7189.2	14679	2.8	0.7836	0.9207
B7H15_RS06020	efb	-	40	69.6	89.1	0.34	2783.5	7131.08	19.6	0.0153	0.08409
B7H15_RS06025	scb	-	35	88.9	89.5	0.01	3112.8	6263.1	0.5	0.9529	1
B7H15_RS06035	B7H15_RS06035	-	14	109	101.6	-0.1	1526.2	2844.7	-7.4	0.6331	0.84692
B7H15_RS06045	B7H15_RS06045	-	17	38.2	42.3	0.13	649.4	1437.56	4.1	0.4923	0.77415
B7H15_RS06050	hyl	-	85	131.7	132.6	0.01	11196	22541.5	0.9	0.8859	0.97399
B7H15_RS06055	B7H15_RS06055	-	17	76.7	83.7	0.12	1304.2	2847.41	7	0.0848	0.29601
B7H15_RS06060	B7H15_RS06060	-	20	139.6	116.7	-0.25	2792.9	4667.45	-23	0.0032	0.02373
B7H15_RS06070	B7H15_RS06070	-	74	135.3	131	-0.04	10010.6	19389	-4.3	0.5749	0.81703
B7H15_RS06075	B7H15_RS06075	-	73	69.2	59.6	-0.2	5051.5	8696.34	-9.6	0.0081	0.05034
B7H15_RS06080	B7H15_RS06080	-	65	65.5	67.7	0.04	4258.7	8796.43	2.1	0.5751	0.81703
B7H15_RS06085	argF	-	71	83.4	96.8	0.2	5923.1	13741.8	13.3	0.0079	0.04954
B7H15_RS06090	arcC	-	68	141.1	140.6	-0.01	9594.9	19120.6	-0.5	0.9501	1
B7H15_RS06095	B7H15_RS06095	-	138	73.9	73.8	0	10192.1	20356.7	-0.1	0.9725	1
B7H15_RS06100	B7H15_RS06100	-	26	143.3	159.2	0.15	3726.8	8280.03	15.9	0.3702	0.67207
B7H15_RS06105	B7H15_RS06105	-	94	148.8	152.9	0.04	13987.2	28753.9	4.1	0.5197	0.78827
B7H15_RS06110	B7H15_RS06110	-	15	312.4	328.6	0.07	4686.4	9857.49	16.2	0.6765	0.87063
B7H15_RS06115	B7H15_RS06115	-	3	0	0	0	0	0	0	1	1
B7H15_RS06120	B7H15_RS06120	-	13	31	28.8	-0.09	402.7	748.07	-2.2	0.772	0.91691
B7H15_RS06125	B7H15_RS06125	-	11	105.6	115	0.12	1161.4	2529.82	9.4	0.6517	0.85842
B7H15_RS06130	B7H15_RS06130	-	55	122.8	133.2	0.11	6754.8	14646.5	10.3	0.1855	0.46759
B7H15_RS06135	B7H15_RS06135	-	32	220	301	0.44	7038.7	19265.9	81.1	0.0023	0.01791
B7H15_RS06140	bshC	-	123	104.4	89.9	-0.21	12844.6	22118.9	-14.5	0.0009	0.00764
B7H15_RS06145	mraZ	-	32	13.1	11.4	-0.14	419.7	728.88	-1.7	0.7675	0.91545
B7H15_RS06150	rsmH	-	64	11.7	11.8	0.01	747.2	1512.25	0.1	0.9405	0.99544
B7H15_RS06155	ftsL	-	39	0.1	0.2	0.03	5.6	18.9	0.1	0.3262	0.63383
B7H15_RS06160	B7H15_RS06160	-	158	0.2	0.4	0.05	30.1	118.5	0.2	0.5603	0.8083
B7H15_RS06165	mraY	-	90	0.1	0.1	0.02	7.6	26.5	0.1	0.48	0.76272
B7H15_RS06170	murD	-	124	0.4	0.4	-0.01	50.9	91.7	0	0.7221	0.89356
B7H15_RS06175	B7H15_RS06175	-	104	0.5	2.1	0.37	50.9	433.68	1.6	0.648	0.85677
B7H15_RS06180	ftsA	-	105	0.4	0.3	0	37.7	73.1	0	0.9516	1
B7H15_RS06185	ftsZ	-	73	1.1	0.7	-0.09	77.2	99.2	-0.4	0.3026	0.61105
B7H15_RS06190	pgeF	-	76	120.3	125.1	0.05	9139	19016.3	4.9	0.4972	0.77468
B7H15_RS06195	B7H15_RS06195	-	47	60.1	83.6	0.44	2824.8	7855.06	23.5	0	0
B7H15_RS06200	B7H15_RS06200	-	38	11	28.3	1.05	419.7	2151.73	17.3	0.0013	0.01065
B7H15_RS06205	B7H15_RS06205	-	32	191.1	178.3	-0.1	6116.6	11412.6	-12.8	0.2674	0.57919
B7H15_RS06210	B7H15_RS06210	-	65	99.6	106.2	0.09	6472.1	13810.8	6.7	0.2053	0.49353
B7H15_RS06215	B7H15_RS06215	-	38	27.5	28.1	0.03	1044.6	2132.63	0.6	0.8376	0.95325
B7H15_RS06220	ileS	-	217	0.7	0.4	-0.06	141.3	181.69	-0.2	0.0786	0.28066
B7H15_RS06225	B7H15_RS06225	-	75	81.1	87.1	0.1	6082.5	13062	6	0.2669	0.57904
B7H15_RS06235	lspA	-	57	61.2	40.8	-0.53	3487.4	4655.25	-20.3	0.0001	0.00104
B7H15_RS06240	B7H15_RS06240	-	77	3.5	2.6	-0.16	273.3	407.99	-0.9	0.0804	0.28562
B7H15_RS06245	pyrR	-	47	51.7	64	0.28	2429.9	6018.08	12.3	0.0922	0.31212
B7H15_RS06250	B7H15_RS06250	-	120	41.7	31.3	-0.36	5000.5	7523.46	-10.3	0.0002	0.00197
B7H15_RS06255	B7H15_RS06255	-	72	1.4	1.7	0.06	101.8	241.39	0.3	0.4515	0.74183
B7H15_RS06260	B7H15_RS06260	-	92	1.8	2.3	0.11	167.8	430.79	0.5	0.3076	0.6163
B7H15_RS06265	B7H15_RS06265	-	85	3.7	4.9	0.19	310.6	826.58	1.2	0.1703	0.44529
B7H15_RS06270	carB	-	240	1.4	2.1	0.15	328.1	1002.48	0.7	0.004	0.02868
B7H15_RS06275	pyrF	-	50	5	3.7	-0.2	248.5	369.69	-1.3	0.3883	0.68539
B7H15_RS06280	pyrE	-	53	1	1.4	0.09	54.8	150.1	0.4	0.5165	0.78469
B7H15_RS06285	B7H15_RS06285	-	22	280.2	281.5	0.01	6163.8	12387.4	1.4	0.9649	1
B7H15_RS06290	B7H15_RS06290	-	33	60	65.6	0.12	1980.3	4331.96	5.6	0.5266	0.79216
B7H15_RS06295	B7H15_RS06295	-	144	99	88.7	-0.15	14254.7	25546.5	-10.3	0.0025	0.0192
B7H15_RS06300	gmk	-	54	0.4	0.1	-0.08	18.9	7.6	-0.3	0.0047	0.03253
B7H15_RS06305	rpoZ	-	15	167.2	197.3	0.23	2508.6	5919.41	30.1	0.0833	0.29186
B7H15_RS06310	coaBC	-	86	1.2	1.4	0.04	101.7	236.99	0.2	0.4181	0.71147
B7H15_RS06315	priA	-	171	0.3	0.4	0.04	47.2	142.6	0.1	0.1195	0.36568
B7H15_RS06320	B7H15_RS06320	-	69	125.5	117.9	-0.09	8660.7	16275.3	-7.6	0.1968	0.4816
B7H15_RS06325	B7H15_RS06325	-	21	125.6	127.3	0.02	2636.8	5347.94	1.8	0.8396	0.95391
B7H15_RS06330	B7H15_RS06330	-	35	136.2	157.7	0.2	4766.9	11039.6	21.5	0.3023	0.61105
B7H15_RS06335	fmt	-	75	0.9	3	0.44	69.7	454.59	2.1	0	0
B7H15_RS06340	rsmB	-	104	153.6	165.3	0.1	15974.4	34384.6	11.7	0.0447	0.19042
B7H15_RS06345	rlmN	-	73	157.5	142	-0.14	11497.2	20726.4	-15.5	0.0316	0.14787
B7H15_RS06350	B7H15_RS06350	-	63	100.6	79.1	-0.33	6336.7	9971.49	-21.4	0.0003	0.00287
B7H15_RS06355	pknB	-	157	186.3	136	-0.44	29252.5	42704.4	-50.3	0	0
B7H15_RS06360	rsgA	-	72	0.1	0.5	0.11	5.7	67.6	0.4	0.0076	0.04831
B7H15_RS06365	rpe	-	50	0.1	0.1	0	3.8	7.6	0	0.8055	0.93491
B7H15_RS06370	B7H15_RS06370	-	50	1.6	1.6	-0.01	81	158.29	0	0.9057	0.98132
B7H15_RS06375	rpmB	-	15	24.2	24.6	0.02	363.2	738.27	0.4	0.9602	1
B7H15_RS06380	B7H15_RS06380	-	40	318	193.8	-0.7	12720.7	15504.5	-124.2	0	0
B7H15_RS06385	fakA	-	117	149.6	54.1	-1.39	17506.7	12654.5	-95.6	0	0
B7H15_RS06390	recG	-	147	3.2	7.6	0.62	470.9	2226.12	4.4	0	0
B7H15_RS06395	fapR	-	42	64.6	70.3	0.11	2711.8	5907.31	5.8	0.2983	0.60943
B7H15_RS06400	plsX	-	82	0.1	0.1	0	5.7	11.4	0	0.7839	0.9207
B7H15_RS06405	fabD	-	64	0.1	0.1	0.02	5.7	19	0.1	0.4676	0.75153
B7H15_RS06410	fabG	-	56	0	0.1	0.02	1.9	13.3	0.1	0.185	0.46717
B7H15_RS06420	B7H15_RS06420	-	16	0	0.1	0.02	0	1.9	0.1	1	1
B7H15_RS06425	rnc	-	53	38.5	41.8	0.11	2038.2	4426.37	3.3	0.3026	0.61105
B7H15_RS06430	smc	-	268	6.9	7.3	0.05	1835.8	3886.49	0.4	0.5145	0.78417
B7H15_RS06435	ftsY	-	88	1	0.4	-0.17	92.3	63.6	-0.7	0.07	0.26161
B7H15_RS06440	B7H15_RS06440	-	31	48.9	43.3	-0.16	1516.7	2686.31	-5.6	0.1418	0.40794
B7H15_RS06445	ffh	-	97	0.3	0.2	-0.03	32.1	41.3	-0.1	0.4322	0.72299
B7H15_RS06450	rpsP	-	20	0.1	0	-0.03	1.9	0	-0.1	0.3382	0.64444
B7H15_RS06455	rimM	Essential for efficient processing of 16S rRNA	44	0.1	0.3	0.05	3.8	24.6	0.2	0.0862	0.29756
B7H15_RS06460	trmD	-	47	0	0	-0.01	1.9	1.9	0	1	1
B7H15_RS06465	rplS	-	31	14.8	16.9	0.15	457.3	1050.27	2.2	0.0456	0.19308
B7H15_RS06470	yfhO	-	258	79.7	75.7	-0.07	20554.3	39082.8	-3.9	0.119	0.36454
B7H15_RS06475	ylqF	-	72	1.3	1.6	0.06	96.1	227.99	0.2	0.3286	0.63697
B7H15_RS06480	B7H15_RS06480	-	53	110.1	121.2	0.13	5837.9	12846.7	11	0.1309	0.38704
B7H15_RS06485	sucC	-	84	0.1	0.1	0	7.6	15.2	0	0.8979	0.97702
B7H15_RS06490	sucD	-	54	0	0.1	0.04	0	13.3	0.1	0.0816	0.28807
B7H15_RS06495	B7H15_RS06495	-	100	91.3	88.7	-0.04	9129.4	17747.2	-2.6	0.4927	0.77415
B7H15_RS06500	fmhC	-	129	86.9	87.1	0	11209.3	22462.5	0.2	0.9629	1
B7H15_RS06505	dprA	-	88	95.8	93.6	-0.03	8433.6	16467.2	-2.3	0.6117	0.83734
B7H15_RS06510	topA	-	139	6	6.4	0.05	839.5	1779.24	0.4	0.6014	0.82932
B7H15_RS06515	trmFO	-	101	121.7	125.4	0.04	12290	25326.2	3.7	0.4817	0.76456
B7H15_RS06520	xerC	-	66	1.3	3	0.33	86.9	390.59	1.6	0.0032	0.02373
B7H15_RS06525	hslV	-	35	116.1	109.1	-0.09	4063.4	7637.34	-7	0.6366	0.84742
B7H15_RS06530	hslU	-	95	92.7	97.7	0.07	8801.9	18566.1	5.1	0.4566	0.74496
B7H15_RS06535	codY	-	71	37.4	46.8	0.29	2653.6	6651.18	9.5	0.0007	0.00611
B7H15_RS06540	B7H15_RS06540	-	5	313.9	370.8	0.24	1569.6	3707.57	56.8	0.5156	0.78417
B7H15_RS06545	rpsB	-	54	3.5	3.6	0.02	188.3	390.88	0.1	0.9298	0.9908
B7H15_RS06550	B7H15_RS06550	-	13	76.9	84.8	0.13	999.5	2204.43	7.9	0.4657	0.75107
B7H15_RS06555	tsf	-	55	0	0	0	1.9	3.8	0	0.7012	0.88375
B7H15_RS06560	pyrH	-	58	0.3	0.3	0	17	33.6	0	0.8966	0.97675
B7H15_RS06565	frr	-	35	0.6	0.7	0.02	20.7	46.7	0.1	0.8143	0.94084
B7H15_RS06570	B7H15_RS06570	-	75	4.5	4.1	-0.07	338.9	610.18	-0.5	0.0515	0.21012
B7H15_RS06575	B7H15_RS06575	-	71	0.4	0.5	0.02	28.3	65.6	0.1	0.6276	0.84466
B7H15_RS06580	rseP	-	114	25.8	19.2	-0.35	2935.8	4378.55	-6.5	0.0018	0.01429
B7H15_RS06585	B7H15_RS06585	-	131	0.6	0.4	-0.04	75.4	108.7	-0.2	0.0457	0.19321
B7H15_RS06590	B7H15_RS06590	-	328	0.3	0.2	-0.02	94.3	138.9	-0.1	0.2322	0.53305
B7H15_RS06600	rimP	-	36	8.8	6.6	-0.25	317.9	478.09	-2.2	0.1181	0.36377
B7H15_RS06605	nusA	-	81	0	0.1	0.02	1.9	15.1	0.1	0.1763	0.45546
B7H15_RS06610	B7H15_RS06610	-	18	0.2	0.3	0.01	3.8	9.3	0	1	1
B7H15_RS06615	B7H15_RS06615	-	23	7.2	8.6	0.15	165.7	393.99	1.4	0.4985	0.77498
B7H15_RS06620	infB	-	140	0.8	0.5	-0.09	113.1	133.1	-0.3	0.2308	0.53114
B7H15_RS06625	rbfA	-	32	41.5	46.3	0.14	1326.9	2962.01	4.8	0.5947	0.82481
B7H15_RS06630	truB	-	80	86.8	75.4	-0.19	6942.8	12071	-11.3	0.0197	0.10321
B7H15_RS06635	ribF	-	73	0.1	0.1	0	9.5	19	0	0.8993	0.97779
B7H15_RS06640	rpsO	-	25	1	0	-0.25	24.4	1.9	-0.9	0.0112	0.06473
B7H15_RS06645	pnp	-	143	30.8	23.5	-0.33	4405.4	6710.76	-7.3	0	0
B7H15_RS06655	B7H15_RS06655	-	148	0.7	1.7	0.23	103.9	502.69	1	0	0
B7H15_RS06660	B7H15_RS06660	-	188	30.9	37	0.23	5811.8	13915.2	6.1	0.0009	0.00764
B7H15_RS06665	B7H15_RS06665	-	56	112.7	95.4	-0.23	6310.6	10690.3	-17.2	0.0072	0.04629
B7H15_RS06670	B7H15_RS06670	-	112	127.8	113.7	-0.16	14312.7	25478.2	-14	0.0109	0.06378
B7H15_RS06675	B7H15_RS06675	-	103	60.1	72.8	0.26	6190.2	14992.6	12.7	0	0
B7H15_RS06680	B7H15_RS06680	-	58	24	41.7	0.69	1393.1	4839.04	17.7	0	0
B7H15_RS06685	B7H15_RS06685	-	66	120.4	113.8	-0.08	7946.1	15022.9	-6.6	0.3209	0.62916
B7H15_RS06690	B7H15_RS06690	-	40	48.1	58.8	0.26	1925.6	4707.54	10.7	0.2147	0.50657
B7H15_RS06695	pgsA	-	59	1.1	1.7	0.13	67.8	204.69	0.6	0.9202	0.98695
B7H15_RS06700	B7H15_RS06700	-	103	108.1	108.6	0.01	11138	22369.9	0.5	0.9197	0.98695
B7H15_RS06705	recA	-	80	4.5	7.1	0.34	363.4	1136.76	2.6	0.0152	0.08387
B7H15_RS06710	rny	-	102	5.3	6.8	0.2	542.3	1390.86	1.5	0.0034	0.02488
B7H15_RS06715	B7H15_RS06715	-	19	204.1	236.8	0.21	3877.1	8996.92	32.7	0.021	0.1086
B7H15_RS06720	B7H15_RS06720	-	60	3.4	12.4	1.06	201.5	1491.04	9.1	0	0
B7H15_RS06725	B7H15_RS06725	-	147	5.1	4.2	-0.14	745.3	1221.26	-0.9	0.173	0.45025
B7H15_RS06730	B7H15_RS06730	-	71	4.3	4.8	0.08	303.2	683.28	0.5	0.5063	0.78145
B7H15_RS06735	B7H15_RS06735	-	26	140	158.4	0.17	3639.9	8236.33	18.4	0.3629	0.66409
B7H15_RS06740	miaB	-	131	175.7	210.9	0.26	23017.8	55245.3	35.2	0.0001	0.00104
B7H15_RS06745	B7H15_RS06745	-	26	50.5	69.3	0.42	1311.8	3602.79	18.8	0.0099	0.05917
B7H15_RS06750	thiW	-	53	148.8	185.7	0.31	7883.9	19680.3	36.9	0.0013	0.01065
B7H15_RS06755	mutS	-	225	101.8	102.3	0.01	22902.7	46050.9	0.5	0.8755	0.97075
B7H15_RS06760	mutL	-	172	127	127.5	0.01	21835.6	43871.4	0.6	0.8965	0.97675
B7H15_RS06765	B7H15_RS06765	-	53	211.5	204.9	-0.04	11207.8	21715.6	-6.6	0.4285	0.71998
B7H15_RS06770	B7H15_RS06770	-	57	114.4	138.8	0.27	6523.3	15826	24.4	0.0034	0.02488
B7H15_RS06775	glpK	-	94	104.1	110.5	0.08	9782.9	20767.8	6.4	0.2065	0.4952
B7H15_RS06780	B7H15_RS06780	-	135	46.6	38.3	-0.25	6297.4	10341.7	-8.3	0.0002	0.00197
B7H15_RS06785	B7H15_RS06785	-	88	121.3	121.6	0	10673.2	21409.3	0.4	0.9513	1
B7H15_RS06790	miaA	-	79	68.6	57.6	-0.23	5420.3	9107.49	-11	0.0038	0.02752
B7H15_RS06795	hfq	-	15	71.8	84.6	0.22	1076.6	2538.43	12.8	0.5058	0.78145
B7H15_RS06800	B7H15_RS06800	-	36	147.6	140.4	-0.07	5314.9	10111.2	-7.2	0.5639	0.80844
B7H15_RS06805	hflX	-	100	81.7	90.8	0.14	8170.2	18152	9.1	0.2379	0.54328
B7H15_RS06810	B7H15_RS06810	-	95	61	82.5	0.41	5791.1	15673.2	21.5	0	0
B7H15_RS06815	B7H15_RS06815	-	25	6	11.5	0.58	150.5	574.28	5.5	0.026	0.12674
B7H15_RS06820	glnA	-	108	2.8	2.3	-0.09	301.2	496.28	-0.5	0.1474	0.41441
B7H15_RS06825	B7H15_RS06825	-	21	84.2	80	-0.07	1769	3359.18	-4.3	0.6724	0.86814
B7H15_RS06830	B7H15_RS06830	-	24	46	38.3	-0.24	1104.8	1839.84	-7.7	0.2547	0.56526
B7H15_RS06835	B7H15_RS06835	-	26	113.7	116	0.03	2954.9	6033.72	2.4	0.7739	0.918
B7H15_RS06840	B7H15_RS06840	-	14	34.4	29.9	-0.18	481.8	836.07	-4.6	0.5281	0.79216
B7H15_RS06845	B7H15_RS06845	-	17	63.5	66.1	0.05	1080.3	2247.24	2.5	0.883	0.97366
B7H15_RS06850	B7H15_RS06850	-	10	7.3	7.8	0.05	73.3	155.3	0.4	0.8311	0.95115
B7H15_RS06860	B7H15_RS06860	-	30	134.6	117.8	-0.19	4038.9	7069.17	-16.8	0.1088	0.34577
B7H15_RS06870	B7H15_RS06870	-	32	115.9	116	0	3707.6	7426.08	0.2	0.9865	1
B7H15_RS06875	B7H15_RS06875	-	10	98.8	105.1	0.08	988.1	2101.74	6.3	0.7672	0.91545
B7H15_RS06890	B7H15_RS06890	-	9	11.7	15.8	0.31	105.4	283.79	4.1	0.3921	0.6895
B7H15_RS06905	B7H15_RS06905	-	16	68.8	77.5	0.16	1100.9	2480.33	8.7	0.2849	0.59905
B7H15_RS06910	B7H15_RS06910	-	38	112.3	116.1	0.05	4268.6	8823.62	3.8	0.7343	0.8997
B7H15_RS06915	B7H15_RS06915	-	25	231	250.2	0.11	5774.3	12510.4	19.2	0.2693	0.58155
B7H15_RS06920	B7H15_RS06920	-	84	103.8	107.7	0.05	8721.5	18096.8	3.9	0.6745	0.86948
B7H15_RS06925	B7H15_RS06925	-	20	96.2	108.8	0.17	1923.4	4352.86	12.7	0.4028	0.70084
B7H15_RS06930	cls	-	124	106.7	106.4	0	13230.4	26389.3	-0.3	0.9409	0.99544
B7H15_RS06935	B7H15_RS06935	-	81	97.1	96.1	-0.01	7863.5	15567.2	-1	0.8428	0.95565
B7H15_RS06940	B7H15_RS06940	-	86	108.5	113.3	0.06	9329.4	19484.6	4.8	0.4316	0.72269
B7H15_RS06945	B7H15_RS06945	-	120	173.1	171.9	-0.01	20772.1	41251.9	-1.2	0.8388	0.95343
B7H15_RS06950	B7H15_RS06950	-	51	77	85.6	0.14	3927.8	8735.93	8.6	0.0927	0.31268
B7H15_RS06955	B7H15_RS06955	-	22	68.3	63.1	-0.11	1501.6	2775.71	-5.2	0.3879	0.68539
B7H15_RS06960	B7H15_RS06960	-	49	110.9	108	-0.04	5435.5	10583.4	-2.9	0.7168	0.89095
B7H15_RS06965	B7H15_RS06965	-	83	133.9	119.1	-0.16	11115.7	19765	-14.9	0.0387	0.17164
B7H15_RS06970	B7H15_RS06970	-	60	246	313.4	0.34	14761.1	37612.8	67.4	0	0
B7H15_RS06975	B7H15_RS06975	-	123	120	112.1	-0.09	14755.6	27586.5	-7.8	0.0918	0.31152
B7H15_RS06980	B7H15_RS06980	-	103	64.5	52.5	-0.27	6645.6	10809.5	-12	0.0043	0.03044
B7H15_RS06985	thrC	-	82	115	109.7	-0.07	9430.9	17991.9	-5.3	0.2877	0.60079
B7H15_RS06990	thrB	-	74	106.8	97.5	-0.12	7900.8	14433.3	-9.2	0.0962	0.31944
B7H15_RS06995	B7H15_RS06995	-	71	147.3	169.9	0.2	10458.4	24132	22.6	0.0005	0.00455
B7H15_RS07000	B7H15_RS07000	-	27	143.2	149.1	0.06	3865.6	8050.33	5.9	0.6401	0.84926
B7H15_RS07005	B7H15_RS07005	-	11	102	102.1	0	1121.8	2245.53	0.1	0.9937	1
B7H15_RS07010	B7H15_RS07010	-	130	137.2	140.3	0.03	17838.1	36481.4	3.1	0.5088	0.78161
B7H15_RS07015	B7H15_RS07015	-	110	171.2	187.8	0.13	18835.4	41305.8	16.5	0.0215	0.11058
B7H15_RS07020	rpmG	-	16	82.3	118.7	0.5	1317.5	3797.59	36.3	0.0259	0.1267
B7H15_RS07025	rpsN	-	24	72.5	10.2	-2.35	1740.7	491.47	-62.3	0	0
B7H15_RS07030	guaC	-	76	128.2	114.1	-0.16	9743.3	17346	-14.1	0.014	0.07817
B7H15_RS07040	B7H15_RS07040	-	92	120.6	156.9	0.37	11098.3	28870.8	36.3	0	0
B7H15_RS07045	lexA	-	50	0.5	0.7	0.06	22.6	69.4	0.2	0.7241	0.89356
B7H15_RS07050	B7H15_RS07050	-	19	107.8	114.9	0.09	2047.7	4366.07	7.1	0.6006	0.82932
B7H15_RS07055	B7H15_RS07055	-	18	93.3	73.9	-0.32	1678.6	2660.82	-19.3	0.021	0.1086
B7H15_RS07060	tkt	-	149	0.3	0.4	0.03	41.5	114.1	0.1	0.5221	0.78849
B7H15_RS07065	B7H15_RS07065	-	17	0.1	0.1	-0.02	1.9	1.9	-0.1	1	1
B7H15_RS07070	B7H15_RS07070	-	11	84.2	93.1	0.14	925.8	2048.34	8.9	0.1928	0.47698
B7H15_RS07075	B7H15_RS07075	-	42	124.7	93.5	-0.4	5237.7	7853.37	-31.2	0.0001	0.00104
B7H15_RS07080	B7H15_RS07080	-	103	77.1	77.3	0	7942.2	15933.1	0.2	0.9549	1
B7H15_RS07085	B7H15_RS07085	-	259	68.9	65.9	-0.06	17832.4	34123.3	-3	0.2296	0.53012
B7H15_RS07090	mscL	-	27	96	94.8	-0.02	2591.6	5117.02	-1.2	0.8616	0.96537
B7H15_RS07095	B7H15_RS07095	-	137	135.5	138.6	0.03	18561.3	37964.4	3.1	0.5357	0.79495
B7H15_RS07105	acnA	-	213	2.8	1.2	-0.33	606.4	529.39	-1.6	0	0
B7H15_RS07110	B7H15_RS07110	-	37	94.7	106.5	0.16	3502.7	7879.88	11.8	0.356	0.65643
B7H15_RS07120	B7H15_RS07120	-	18	97.3	111.5	0.19	1752.2	4013.96	14.2	0.1556	0.42884
B7H15_RS07130	plsY	-	57	0.8	0.7	-0.03	43.3	74.7	-0.1	0.5072	0.78145
B7H15_RS07135	parE	-	149	0.1	0.1	0	19	37.8	0	0.8631	0.96655
B7H15_RS07140	parC	-	218	2.3	1.4	-0.18	497.1	615.58	-0.9	0.1137	0.35561
B7H15_RS07150	B7H15_RS07150	-	135	133.7	134.2	0.01	18045.2	36224.1	0.5	0.9262	0.98895
B7H15_RS07155	B7H15_RS07155	-	89	117	91.6	-0.34	10414.9	16299.8	-25.4	0	0
B7H15_RS07160	B7H15_RS07160	-	21	66.7	65.7	-0.02	1400.3	2758.12	-1	0.9028	0.98045
B7H15_RS07165	cozEb	-	126	80.9	93.8	0.2	10192.6	23636.2	12.9	0.0022	0.01732
B7H15_RS07170	mprF	-	255	100.9	135	0.4	25720.1	68825.8	34.1	0	0
B7H15_RS07175	msrA	-	39	65.8	66.8	0.02	2565.4	5209.74	1	0.8658	0.96809
B7H15_RS07180	B7H15_RS07180	-	72	42.3	139.9	1.62	3045	20147.3	97.6	0	0
B7H15_RS07185	B7H15_RS07185	-	13	68.2	59.4	-0.19	886.4	1543.35	-8.8	0.2617	0.5713
B7H15_RS07190	B7H15_RS07190	-	112	121.3	126.6	0.06	13582.6	28359.8	5.3	0.4703	0.75286
B7H15_RS07195	B7H15_RS07195	-	118	122.5	124.2	0.02	14454.5	29315.7	1.7	0.7153	0.88992
B7H15_RS07200	B7H15_RS07200	-	89	118.9	119	0	10580.6	21174.9	0.1	0.9875	1
B7H15_RS07205	B7H15_RS07205	-	123	114	105.4	-0.11	14019.2	25939.3	-8.5	0.0853	0.29628
B7H15_RS07210	B7H15_RS07210	-	47	138.5	143.9	0.05	6508.3	13530.2	5.5	0.5147	0.78417
B7H15_RS07215	trpD	-	83	80.7	83.5	0.05	6694.2	13862.4	2.9	0.6187	0.83968
B7H15_RS07220	trpC	-	68	60.3	70	0.2	4099.4	9517.31	9.7	0.0047	0.03253
B7H15_RS07225	B7H15_RS07225	-	57	79.8	78.8	-0.02	4549	8979.53	-1	0.8151	0.94138
B7H15_RS07230	trpB	-	91	85.2	95.3	0.15	7751.7	17343	10.1	0.0236	0.11855
B7H15_RS07235	trpA	-	52	54	51.8	-0.05	2805.9	5386.13	-2.2	0.5481	0.80478
B7H15_RS07240	femA	-	102	0.3	0.2	-0.01	28.4	50.7	0	0.5535	0.80748
B7H15_RS07245	femB	-	109	1.1	0.7	-0.1	120.5	149.29	-0.4	0.4011	0.69971
B7H15_RS07250	B7H15_RS07250	-	70	179.2	189.7	0.08	12543.5	26562.4	10.5	0.2378	0.54328
B7H15_RS07255	B7H15_RS07255	-	39	148.5	161.8	0.12	5791.2	12619.6	13.3	0.1774	0.45687
B7H15_RS07260	B7H15_RS07260	-	66	44.7	42.7	-0.06	2951.2	5640.92	-2	0.5626	0.80844
B7H15_RS07265	B7H15_RS07265	-	70	87.6	82.8	-0.08	6131.5	11588.5	-4.8	0.4287	0.71998
B7H15_RS07270	B7H15_RS07270	-	77	67.3	64.3	-0.06	5179.3	9901.51	-3	0.4785	0.7625
B7H15_RS07275	B7H15_RS07275	-	105	81.5	83.4	0.03	8555.6	17514	1.9	0.6243	0.84252
B7H15_RS07280	B7H15_RS07280	-	18	95.8	104.3	0.12	1724	3753.87	8.5	0.5216	0.78849
B7H15_RS07285	B7H15_RS07285	-	39	82.4	73.9	-0.15	3214.4	5766.52	-8.5	0.2519	0.56239
B7H15_RS07290	pepF	-	157	141.8	144.3	0.02	22259	45310.3	2.5	0.7109	0.88745
B7H15_RS07295	phoU	-	62	81.4	76.8	-0.08	5049.5	9529.39	-4.6	0.3764	0.67502
B7H15_RS07300	pstB	-	69	117.2	132.4	0.17	8085.4	18265.5	15.2	0.0324	0.15036
B7H15_RS07305	pstA	-	82	113.4	116.6	0.04	9301.2	19117	3.1	0.5202	0.78835
B7H15_RS07310	pstC	-	73	62.8	63	0	4586.9	9199.4	0.2	0.9702	1
B7H15_RS07315	B7H15_RS07315	-	73	42.7	41.1	-0.05	3120.7	5995.91	-1.7	0.6134	0.83912
B7H15_RS07325	cvfB	-	74	13.9	19.4	0.37	1029.6	2871.31	5.5	0.0301	0.14204
B7H15_RS07330	B7H15_RS07330	-	123	89.1	71.1	-0.31	10957.2	17478.8	-18	0.0002	0.00197
B7H15_RS07340	B7H15_RS07340	-	88	64.1	68	0.08	5638.3	11976.2	4	0.2909	0.60399
B7H15_RS07345	B7H15_RS07345	-	69	102.2	79.7	-0.34	7054	10992.8	-22.6	0.0001	0.00104
B7H15_RS07350	dapA	-	70	56.2	58.2	0.05	3935.8	8149.64	2	0.6007	0.82932
B7H15_RS07355	dapB	-	42	74.1	82	0.14	3110.9	6884.58	7.9	0.1331	0.39148
B7H15_RS07360	dapD	-	54	50.5	47.7	-0.08	2727.2	5150.74	-2.8	0.4167	0.71072
B7H15_RS07365	B7H15_RS07365	-	82	91.3	90.9	-0.01	7490.4	14900.9	-0.5	0.9087	0.98132
B7H15_RS07370	B7H15_RS07370	-	89	85.2	84.2	-0.02	7578.8	14980.5	-1	0.8447	0.95688
B7H15_RS07375	lysA	-	106	72.1	75.1	0.06	7643	15922.1	3	0.4076	0.70481
B7H15_RS07380	msaC	-	51	86.2	76.2	-0.17	4394.5	7770.17	-10	0.0601	0.23627
B7H15_RS07385	cspA	-	10	152.5	178.7	0.22	1524.5	3573.62	26.2	0.4228	0.71409
B7H15_RS07395	msaA	-	29	100.9	128.3	0.33	2926.4	7440.85	27.4	0.0821	0.28947
B7H15_RS07400	B7H15_RS07400	-	21	161.9	157.2	-0.04	3400.9	6602.19	-4.8	0.667	0.86596
B7H15_RS07405	B7H15_RS07405	-	55	147.8	184.5	0.31	8130.3	20289.8	36.6	0.0003	0.00287
B7H15_RS07410	B7H15_RS07410	-	74	121	120	-0.01	8954.8	17759.6	-1	0.8617	0.96537
B7H15_RS07420	brnQ	-	131	177.9	152.6	-0.21	23310.8	39985.4	-25.3	0.0127	0.07206
B7H15_RS07425	B7H15_RS07425	-	156	75.4	68.6	-0.13	11768.2	21395.5	-6.9	0.0359	0.16126
B7H15_RS07430	B7H15_RS07430	-	65	62.1	57.3	-0.11	4038.9	7452.67	-4.8	0.2649	0.57692
B7H15_RS07435	B7H15_RS07435	-	18	64	49.6	-0.34	1151.9	1784.15	-14.4	0.0403	0.1765
B7H15_RS07440	B7H15_RS07440	-	57	56.4	67.7	0.24	3214.7	7716.38	11.3	0.0366	0.16362
B7H15_RS07445	sucB	-	91	17.6	2.8	-1.53	1601.2	512.39	-14.8	0	0
B7H15_RS07450	B7H15_RS07450	-	187	14.9	3.1	-1.29	2783.6	1171.07	-11.8	0	0
B7H15_RS07455	arlS	-	105	57.9	49.9	-0.2	6083	10476.9	-8	0.0265	0.12851
B7H15_RS07460	arlR	-	59	61.7	46.6	-0.37	3639.6	5500.95	-15.1	0.0004	0.00371
B7H15_RS07465	B7H15_RS07465	-	10	120.5	100.9	-0.25	1204.6	2017.13	-19.6	0.2132	0.50516
B7H15_RS07470	B7H15_RS07470	-	21	28.1	36.5	0.33	589.1	1533.95	8.5	0.2813	0.59553
B7H15_RS07475	tnpA	-	50	177.6	189.2	0.09	8881.4	18917.4	11.5	0.1267	0.37861
B7H15_RS07480	B7H15_RS07480	-	56	176.9	194.3	0.13	9905.2	21760.2	17.4	0.0531	0.21509
B7H15_RS07485	B7H15_RS07485	-	101	3.3	3.8	0.08	333.2	761.37	0.5	0.1318	0.38847
B7H15_RS07490	B7H15_RS07490	-	38	85.4	76.1	-0.16	3246.3	5783.13	-9.3	0.0959	0.3192
B7H15_RS07495	B7H15_RS07495	-	122	81.9	74.7	-0.12	9987.2	18219.1	-7.2	0.0925	0.31238
B7H15_RS07500	B7H15_RS07500	-	13	202.5	174.8	-0.21	2633	4544.54	-27.7	0.1349	0.39594
B7H15_RS07505	B7H15_RS07505	-	36	118.9	118.5	0	4279.4	8534.27	-0.3	0.9705	1
B7H15_RS07510	msrB	-	31	192.3	167.2	-0.2	5960.5	10365.8	-25.1	0.0393	0.17348
B7H15_RS07515	msrA	-	39	171.5	181.6	0.08	6686.8	14164.7	10.1	0.3727	0.67268
B7H15_RS07520	fakB2	-	74	202.2	224.3	0.15	14962.1	33189.7	22.1	0.1794	0.45865
B7H15_RS07525	B7H15_RS07525	-	35	0.1	0.1	0	1.9	3.8	0	0.6618	0.86562
B7H15_RS07530	B7H15_RS07530	-	71	1.2	1.1	-0.02	84.7	157.09	-0.1	0.6273	0.84466
B7H15_RS07535	B7H15_RS07535	-	33	87.4	87.4	0	2885.3	5766.11	-0.1	0.9936	1
B7H15_RS07540	B7H15_RS07540	-	96	132.3	137.6	0.05	12700.1	26417.3	5.3	0.3526	0.65453
B7H15_RS07545	B7H15_RS07545	-	19	198.9	200.6	0.01	3779.2	7623.98	1.7	0.9202	0.98695
B7H15_RS07550	B7H15_RS07550	-	12	167	154.4	-0.11	2004.3	3705.59	-12.6	0.0764	0.27669
B7H15_RS07555	B7H15_RS07555	-	68	135.5	135.5	0	9214.2	18428	0	0.9996	1
B7H15_RS07565	B7H15_RS07565	-	29	268.3	290.5	0.11	7782	16848.4	22.1	0.0769	0.27706
B7H15_RS07570	ebh	-	2120	89	91.7	0.04	188635	388914	2.7	0.0048	0.03314
B7H15_RS07575	norB	-	126	85.7	86.9	0.02	10800.9	21891.1	1.1	0.7747	0.91829
B7H15_RS07580	B7H15_RS07580	-	127	96.9	90.8	-0.09	12308.6	23064.7	-6.1	0.1015	0.33353
B7H15_RS07585	tdcB	-	76	54.1	54.1	0	4110.2	8228.65	0.1	0.9895	1
B7H15_RS07590	ald	-	80	102.2	95.1	-0.1	8175.6	15219.2	-7.1	0.1692	0.44407
B7H15_RS07595	B7H15_RS07595	-	76	122	131	0.1	9274.5	19910.8	9	0.1515	0.4217
B7H15_RS07600	B7H15_RS07600	-	286	144.2	144	0	41232.9	82349.6	-0.2	0.9531	1
B7H15_RS07605	B7H15_RS07605	-	122	154.8	140.8	-0.13	18888.3	34346	-14.1	0.014	0.07817
B7H15_RS07610	B7H15_RS07610	-	26	252.5	261.9	0.05	6564.3	13617.7	9.4	0.6157	0.83968
B7H15_RS07615	B7H15_RS07615	-	87	120.9	123.5	0.03	10518.6	21490	2.6	0.6161	0.83968
B7H15_RS07620	rnpB	-	27	132.8	156.3	0.23	3585.3	8440.86	23.5	0.4225	0.71409
B7H15_RS07625	gpsB	-	29	65	203.4	1.57	1883.8	11794.6	138.4	0	0
B7H15_RS07630	B7H15_RS07630	-	43	154.5	184.1	0.25	6645.4	15831.1	29.5	0.0079	0.04954
B7H15_RS07635	B7H15_RS07635	-	30	299.3	335.2	0.16	8979.2	20110.2	35.9	0.0487	0.20223
B7H15_RS07640	B7H15_RS07640	-	23	136.7	139.9	0.03	3143	6435.6	3.3	0.7867	0.9207
B7H15_RS07645	recU	-	58	0.9	0.8	-0.03	52.8	89.7	-0.1	0.6118	0.83734
B7H15_RS07650	B7H15_RS07650	-	179	1.7	1.5	-0.05	306.9	529.39	-0.2	0.7368	0.90146
B7H15_RS07655	B7H15_RS07655	-	32	132	140.2	0.08	4223.5	8974.21	8.2	0.2339	0.53608
B7H15_RS07660	nth	-	56	105.7	108.3	0.03	5921	12128.9	2.6	0.6815	0.87156
B7H15_RS07665	B7H15_RS07665	-	59	0.4	0.5	0.03	20.8	56.1	0.1	0.6474	0.85638
B7H15_RS07670	asnS	-	88	134.8	134.1	-0.01	11862.8	23597.7	-0.7	0.9169	0.98583
B7H15_RS07675	B7H15_RS07675	-	239	160.5	160.7	0	38355.7	76795.6	0.2	0.9708	1
B7H15_RS07680	B7H15_RS07680	-	89	1.2	0.7	-0.12	107.4	125.5	-0.5	0.0712	0.26539
B7H15_RS07685	B7H15_RS07685	-	107	0.3	0.1	-0.06	35.9	22.7	-0.2	0.0185	0.09821
B7H15_RS07690	bshA	-	97	33.1	30.7	-0.1	3212.7	5951.31	-2.4	0.5244	0.79027
B7H15_RS07695	B7H15_RS07695	-	24	84.5	90.2	0.09	2029	4331.17	5.7	0.565	0.80844
B7H15_RS07700	B7H15_RS07700	-	47	0.3	0.4	0.03	15.1	39.6	0.1	0.9446	0.99709
B7H15_RS07705	B7H15_RS07705	-	63	157.9	150.7	-0.06	9946.5	18991.8	-7.2	0.3089	0.61842
B7H15_RS07710	B7H15_RS07710	-	55	108.1	99.2	-0.12	5945.4	10914.4	-8.9	0.1602	0.43133
B7H15_RS07715	B7H15_RS07715	-	107	78.6	74.6	-0.07	8404.9	15960	-4	0.3482	0.65197
B7H15_RS07720	aroA	-	89	42.4	19.7	-0.94	3773.7	3512	-22.7	0	0
B7H15_RS07725	aroB	-	99	41.3	23.4	-0.7	4084.2	4635.18	-17.8	0	0
B7H15_RS07730	aroC	-	95	30.2	15.7	-0.77	2873.5	2984.31	-14.5	0	0
B7H15_RS07735	B7H15_RS07735	-	29	87.9	87.8	0	2550.1	5089.74	-0.2	0.9764	1
B7H15_RS07740	ndk	-	33	121.9	75.3	-0.66	4023.8	4969.83	-46.6	0	0
B7H15_RS07745	B7H15_RS07745	-	66	0.5	0.5	0.01	30.1	65.5	0	0.8793	0.97216
B7H15_RS07750	B7H15_RS07750	-	50	18.2	7.4	-0.9	909.1	738.57	-10.8	0.0002	0.00197
B7H15_RS07755	B7H15_RS07755	-	53	25.6	18.4	-0.39	1355.1	1948.54	-7.2	0.0039	0.02803
B7H15_RS07765	B7H15_RS07765	-	17	0	0.1	0.02	0	1.9	0.1	1	1
B7H15_RS07770	B7H15_RS07770	-	78	2.4	3.6	0.21	190.3	563.39	1.2	0.1394	0.40353
B7H15_RS07775	der	-	96	0.5	0.4	-0.05	51	68.9	-0.2	0.6307	0.84627
B7H15_RS07780	rpsA	-	81	130.3	118.6	-0.13	10556.2	19211.2	-11.7	0.0266	0.12877
B7H15_RS07785	B7H15_RS07785	-	24	146.7	162.8	0.15	3521.5	7815.66	16.1	0.1599	0.43133
B7H15_RS07795	B7H15_RS07795	-	9	227.1	241.1	0.08	2044	4340.27	14	0.6362	0.84742
B7H15_RS07800	cmk	-	49	0.2	0.1	-0.02	7.6	7.6	-0.1	0.3798	0.67775
B7H15_RS07805	B7H15_RS07805	-	87	125.3	132.7	0.08	10904.5	23095.4	7.4	0.1432	0.40833
B7H15_RS07810	B7H15_RS07810	-	84	114	132.9	0.21	9579.7	22327.4	18.9	0.008	0.04994
B7H15_RS07815	B7H15_RS07815	-	10	23.2	27.2	0.19	231.5	544.28	4.1	0.4981	0.77479
B7H15_RS07820	ebpS	-	79	40.3	85.5	1	3180.4	13503.9	45.2	0	0
B7H15_RS07825	B7H15_RS07825	-	106	137.1	140.5	0.03	14531.1	29775.7	3.4	0.5113	0.78316
B7H15_RS07830	B7H15_RS07830	-	84	133.8	135.7	0.02	11242.9	22799.9	1.9	0.7344	0.8997
B7H15_RS07835	B7H15_RS07835	-	19	43.7	33	-0.36	829.9	1253.26	-10.7	0.0249	0.12353
B7H15_RS07840	B7H15_RS07840	-	62	167.2	132.8	-0.32	10364.5	16470	-34.3	0.0559	0.22416
B7H15_RS07845	B7H15_RS07845	-	4	397.1	452.9	0.19	1588.4	3623.28	55.8	0.5189	0.78748
B7H15_RS07850	B7H15_RS07850	-	85	97	97.8	0.01	8247.2	16629.4	0.8	0.8886	0.97399
B7H15_RS07855	B7H15_RS07855	-	23	53.7	55.6	0.05	1234.5	2557.22	1.9	0.7072	0.88728
B7H15_RS07860	B7H15_RS07860	-	80	66.9	68.8	0.04	5350.4	11010.5	1.9	0.6146	0.83968
B7H15_RS07865	B7H15_RS07865	-	80	85.3	90.1	0.07	6826.3	14423	4.8	0.3814	0.67895
B7H15_RS07870	B7H15_RS07870	-	8	28.7	23.4	-0.25	229.7	374.59	-5.3	0.3342	0.64151
B7H15_RS07875	lukF-PV	-	81	118.1	118.4	0	9568.3	19185.1	0.3	0.9566	1
B7H15_RS07880	lukS-PV	-	83	105.5	119.2	0.17	8753	19779.2	13.7	0.0181	0.09645
B7H15_RS07885	B7H15_RS07885	-	141	116.1	109.7	-0.08	16365.8	30936.6	-6.4	0.1673	0.44277
B7H15_RS07890	B7H15_RS07890	-	31	190.1	180.1	-0.08	5894.6	11163.2	-10.1	0.357	0.65747
B7H15_RS07895	B7H15_RS07895	-	21	55.9	62.6	0.15	1174.4	2629.61	6.7	0.3779	0.6759
B7H15_RS07900	B7H15_RS07900	-	19	99	82.9	-0.24	1880.2	3150.91	-16	0.109	0.34601
B7H15_RS07905	B7H15_RS07905	-	26	44.4	38.6	-0.18	1155.5	2009.23	-5.8	0.2877	0.60079
B7H15_RS07910	B7H15_RS07910	-	119	67.9	67.9	0	8081.3	16165.8	0	0.9975	1
B7H15_RS07915	B7H15_RS07915	-	153	107.3	114.3	0.09	16413	34963	7	0.1373	0.40076
B7H15_RS07920	B7H15_RS07920	-	26	68.6	69	0.01	1782.4	3585.8	0.4	0.9664	1
B7H15_RS07925	B7H15_RS07925	-	143	122.1	120.3	-0.02	17454	34417.9	-1.7	0.7209	0.89356
B7H15_RS07930	B7H15_RS07930	-	82	99.9	99.5	-0.01	8190.8	16315.9	-0.4	0.9262	0.98895
B7H15_RS07935	B7H15_RS07935	-	437	103.3	108.4	0.07	45153.6	94715.7	5	0.059	0.23358
B7H15_RS07940	B7H15_RS07940	-	11	37.8	39.8	0.06	416	875.17	2	0.7802	0.91964
B7H15_RS07945	B7H15_RS07945	-	24	44.1	37.5	-0.21	1057.7	1799.34	-6.6	0.1482	0.41624
B7H15_RS07950	B7H15_RS07950	-	35	61.3	54.1	-0.17	2145.6	3786.97	-7.2	0.2294	0.53012
B7H15_RS07955	B7H15_RS07955	-	51	115.5	126	0.12	5890.8	12850.5	10.5	0.1563	0.4291
B7H15_RS07960	B7H15_RS07960	-	39	144.1	134.8	-0.09	5618.1	10517.9	-9.2	0.2817	0.59593
B7H15_RS07965	B7H15_RS07965	-	35	71.9	71.9	0	2518.2	5030.35	-0.1	0.9884	1
B7H15_RS07970	B7H15_RS07970	-	32	100	114.7	0.19	3199.5	7340.07	14.7	0.1025	0.33479
B7H15_RS07975	B7H15_RS07975	-	18	59.8	46.7	-0.33	1076.4	1682.14	-13.1	0.0734	0.27
B7H15_RS07980	B7H15_RS07980	-	84	98.6	99.4	0.01	8278.8	16691	0.8	0.904	0.98062
B7H15_RS07985	B7H15_RS07985	-	64	115.3	109	-0.08	7377.5	13947.1	-6.3	0.4852	0.76794
B7H15_RS07990	B7H15_RS07990	-	98	92.5	98.7	0.09	9066.1	19343.4	6.2	0.2614	0.5713
B7H15_RS07995	B7H15_RS07995	-	127	88.3	86.5	-0.03	11207.8	21983.3	-1.7	0.7038	0.88464
B7H15_RS08000	B7H15_RS08000	-	28	55.8	62.8	0.16	1562	3517.28	7	0.3499	0.65341
B7H15_RS08005	B7H15_RS08005	-	29	70.2	79.6	0.17	2034.7	4619.25	9.5	0.3625	0.66409
B7H15_RS08010	B7H15_RS08010	-	41	71.1	61.8	-0.19	2915.1	5067.15	-9.3	0.0956	0.3192
B7H15_RS08015	B7H15_RS08015	-	122	111.4	121.3	0.12	13596	29605.8	9.9	0.0398	0.17486
B7H15_RS08020	B7H15_RS08020	-	26	62.2	83.1	0.39	1616.8	4321.35	20.9	0.0314	0.14743
B7H15_RS08025	B7H15_RS08025	-	2	0	0	0	0	0	0	1	1
B7H15_RS08030	B7H15_RS08030	-	194	82.3	80	-0.04	15965.2	31042.1	-2.3	0.4624	0.74914
B7H15_RS08040	B7H15_RS08040	-	17	32.5	28.6	-0.16	553.3	973.37	-3.9	0.4525	0.7426
B7H15_RS08045	B7H15_RS08045	-	17	150.4	156.6	0.06	2556	5324.43	6.2	0.5938	0.82479
B7H15_RS08050	B7H15_RS08050	-	44	85	88	0.05	3737.8	7746.04	3.1	0.68	0.87153
B7H15_RS08055	B7H15_RS08055	-	23	35.9	39.2	0.11	826.2	1803.54	3.3	0.5081	0.78161
B7H15_RS08060	B7H15_RS08060	-	17	71.4	80.8	0.17	1213.9	2747.23	9.4	0.5224	0.78852
B7H15_RS08065	B7H15_RS08065	-	15	40.3	44.3	0.12	604.2	1328.46	4	0.4765	0.76061
B7H15_RS08070	B7H15_RS08070	-	38	59.1	53.1	-0.14	2245.3	4038.38	-6	0.28	0.5945
B7H15_RS08075	B7H15_RS08075	-	18	33.4	29.5	-0.15	600.4	1061.87	-3.9	0.5113	0.78316
B7H15_RS08080	B7H15_RS08080	-	19	80.3	63.1	-0.33	1526.5	2398.03	-17.2	0.0159	0.08671
B7H15_RS08085	B7H15_RS08085	-	15	38.5	37.6	-0.03	577.8	1127.86	-0.9	0.8319	0.95115
B7H15_RS08090	B7H15_RS08090	-	19	16.6	20.6	0.24	316.1	782.58	4	0.3799	0.67775
B7H15_RS08095	B7H15_RS08095	-	22	73.7	80	0.11	1622.2	3520.49	6.3	0.4688	0.75163
B7H15_RS08100	B7H15_RS08100	-	20	19.4	25.9	0.34	387.7	1034.16	6.5	0.2562	0.56679
B7H15_RS08105	B7H15_RS08105	-	143	42.4	41.7	-0.02	6067.6	11939.7	-0.7	0.8076	0.93619
B7H15_RS08110	B7H15_RS08110	-	37	34.6	37.4	0.1	1281.8	2769.41	2.8	0.6835	0.87243
B7H15_RS08115	B7H15_RS08115	-	103	35	37.5	0.09	3600.3	7723.04	2.5	0.3737	0.67268
B7H15_RS08120	B7H15_RS08120	-	29	26.2	27	0.04	760.3	1568.75	0.8	0.8364	0.95325
B7H15_RS08125	B7H15_RS08125	-	21	10.3	4.4	-0.71	216.4	183.5	-5.9	0.0166	0.08965
B7H15_RS08130	B7H15_RS08130	-	21	11.7	9.8	-0.17	244.7	411.69	-1.9	0.6207	0.84063
B7H15_RS08135	B7H15_RS08135	-	23	10.6	13.5	0.25	244.7	623.18	2.9	0.4033	0.70084
B7H15_RS08140	B7H15_RS08140	-	11	45.3	42.8	-0.07	498.7	942.38	-2.5	0.8472	0.95688
B7H15_RS08145	B7H15_RS08145	-	24	32.5	28.8	-0.15	779.2	1380.05	-3.7	0.2609	0.57088
B7H15_RS08150	B7H15_RS08150	-	19	26.1	26.5	0.02	495	1005.37	0.4	0.9369	0.99544
B7H15_RS08155	B7H15_RS08155	-	22	20.3	22.5	0.12	446	988.37	2.2	0.6283	0.84466
B7H15_RS08160	B7H15_RS08160	-	16	84.2	62.4	-0.41	1347.6	1995.84	-21.9	0.1229	0.37202
B7H15_RS08165	B7H15_RS08165	-	19	0.9	0.6	-0.08	17	22.5	-0.3	0.5574	0.8083
B7H15_RS08170	B7H15_RS08170	-	43	155	154.3	-0.01	6664.4	13270.9	-0.7	0.9237	0.98784
B7H15_RS08175	B7H15_RS08175	-	30	185.6	189.2	0.03	5569	11351.1	3.6	0.8381	0.95325
B7H15_RS08180	B7H15_RS08180	-	35	93.1	93.2	0	3257.7	6523.21	0.1	0.9879	1
B7H15_RS08185	B7H15_RS08185	-	10	55.9	46.4	-0.24	558.9	928.78	-9.5	0.4311	0.72228
B7H15_RS08190	B7H15_RS08190	-	69	126.8	121.2	-0.06	8747.7	16721.2	-5.6	0.494	0.77415
B7H15_RS08195	B7H15_RS08195	-	111	94.1	103.7	0.13	10443.9	23011.7	9.6	0.0661	0.25242
B7H15_RS08210	B7H15_RS08210	-	73	87	85.8	-0.02	6353.8	12526	-1.2	0.7771	0.91839
B7H15_RS08215	srrB	-	147	122.7	123.4	0.01	18041.1	36288	0.7	0.8972	0.97702
B7H15_RS08220	srrA	-	57	62.1	51	-0.26	3540	5818.83	-11.1	0.0022	0.01732
B7H15_RS08225	B7H15_RS08225	-	55	164.1	194.4	0.24	9028.1	21384.6	30.3	0.0014	0.01134
B7H15_RS08230	scpB	-	45	15.7	16.4	0.05	705.6	1472.86	0.7	0.758	0.91221
B7H15_RS08235	B7H15_RS08235	-	62	17.7	18.7	0.06	1097.2	2315.24	1	0.6608	0.86472
B7H15_RS08240	B7H15_RS08240	-	40	84.9	95.8	0.16	3397.2	7660.65	10.8	0.1621	0.43436
B7H15_RS08245	xerD	-	75	1	2	0.24	71.7	306.19	1.1	0.0278	0.1332
B7H15_RS08250	B7H15_RS08250	-	28	1.2	0.9	-0.07	33.9	52.4	-0.3	0.3607	0.66248
B7H15_RS08255	B7H15_RS08255	-	41	155.6	156.7	0.01	6378.5	12848.5	1.1	0.8922	0.97537
B7H15_RS08260	B7H15_RS08260	-	78	117.5	114.7	-0.03	9167.4	17886.8	-2.9	0.6385	0.8486
B7H15_RS08265	B7H15_RS08265	-	23	80.1	72.2	-0.14	1842.5	3321.79	-7.9	0.6455	0.85467
B7H15_RS08270	B7H15_RS08270	-	54	123.7	126.4	0.03	6681.3	13649.2	2.7	0.7479	0.90712
B7H15_RS08275	proC	-	71	143.5	176.4	0.29	10189.3	25049.3	32.9	0.0011	0.00926
B7H15_RS08280	rnz	-	72	0.5	0.7	0.05	37.7	105	0.2	0.3003	0.61105
B7H15_RS08285	zwf	-	121	0.5	0.4	-0.03	60.4	89.5	-0.1	0.695	0.8787
B7H15_RS08290	B7H15_RS08290	-	68	114.4	162.9	0.49	7778.2	22148.3	48.5	0	0
B7H15_RS08295	B7H15_RS08295	-	121	109.8	115.5	0.07	13290.9	27960.3	5.7	0.3124	0.62051
B7H15_RS08300	B7H15_RS08300	-	85	101.1	128.1	0.33	8589.5	21776.4	27	0.0006	0.00539
B7H15_RS08305	B7H15_RS08305	-	22	103.1	111.4	0.11	2267.8	4900.25	8.3	0.3444	0.64895
B7H15_RS08310	B7H15_RS08310	-	26	280.3	286.7	0.03	7287.2	14910.6	6.5	0.7268	0.89391
B7H15_RS08315	gndA	-	103	0.2	0.3	0.03	20.7	67.2	0.1	0.476	0.76024
B7H15_RS08320	B7H15_RS08320	-	84	74.2	69.7	-0.09	6235.4	11707.6	-4.5	0.3524	0.65453
B7H15_RS08325	prli42	-	21	96.5	107.5	0.15	2027	4513.05	10.9	0.3727	0.67268
B7H15_RS08330	B7H15_RS08330	-	96	137	137.8	0.01	13151.6	26449.4	0.8	0.9089	0.98132
B7H15_RS08335	B7H15_RS08335	-	27	90.7	88.9	-0.03	2448.5	4798.76	-1.8	0.8659	0.96809
B7H15_RS08340	B7H15_RS08340	-	106	0.9	0.6	-0.06	90.3	127	-0.3	0.5796	0.81994
B7H15_RS08345	B7H15_RS08345	-	75	0.2	0.2	0.01	15.1	37.2	0	0.8129	0.94
B7H15_RS08350	B7H15_RS08350	-	68	0.1	0.2	0.03	7.6	30	0.1	0.4797	0.76268
B7H15_RS08355	lpdA	-	107	0.1	0.7	0.16	11.4	151.6	0.6	0.0072	0.04629
B7H15_RS08360	recN	-	136	79.8	88.4	0.14	10848	24057.6	8.7	0.0742	0.27223
B7H15_RS08365	argR	-	44	39.1	44.6	0.17	1722.1	3928.57	5.5	0.2282	0.5293
B7H15_RS08370	B7H15_RS08370	-	74	18	6.1	-1.04	1328.9	907.78	-11.8	0	0
B7H15_RS08375	B7H15_RS08375	-	14	8.2	10.4	0.22	114.7	291.19	2.2	0.6363	0.84742
B7H15_RS08380	xseA	-	101	21.3	44.7	0.92	2147.6	9020.31	23.4	0	0
B7H15_RS08385	nusB	-	35	20.7	25.3	0.24	724.5	1770.65	4.6	0.2651	0.57692
B7H15_RS08390	B7H15_RS08390	-	34	195.5	224.2	0.19	6647.4	15244.4	28.7	0.1532	0.42517
B7H15_RS08395	accC	-	94	0	0.1	0.02	1.9	17.1	0.1	0.1117	0.35179
B7H15_RS08400	accB	-	26	0.5	0.6	0.04	13.2	33.7	0.1	0.3114	0.62008
B7H15_RS08405	efp	-	42	5.7	11.5	0.63	237.3	965.87	5.8	0.0008	0.0069
B7H15_RS08410	B7H15_RS08410	-	99	87.5	102.5	0.22	8659.2	20290.5	15	0.0014	0.01134
B7H15_RS08415	B7H15_RS08415	-	47	16.7	54.8	1.46	784.6	5153.53	38.1	0	0
B7H15_RS08420	B7H15_RS08420	-	22	150.5	140.4	-0.1	3310.3	6175.81	-10.1	0.3439	0.64869
B7H15_RS08425	B7H15_RS08425	-	58	4.3	2	-0.4	246.6	233.89	-2.2	0.0007	0.00611
B7H15_RS08430	B7H15_RS08430	-	34	344.8	316	-0.12	11723.1	21487.3	-28.8	0.2099	0.50115
B7H15_RS08435	gcvPB	-	120	133.6	162	0.27	16034.8	38883.8	28.4	0	0
B7H15_RS08440	gcvPA	-	103	182.2	226.8	0.31	18767.5	46713.6	44.6	0	0
B7H15_RS08445	gcvT	-	85	90.8	111.3	0.28	7716.5	18918.9	20.5	0.0005	0.00455
B7H15_RS08450	B7H15_RS08450	-	51	63.8	34.8	-0.79	3254	3552.21	-29	0	0
B7H15_RS08455	B7H15_RS08455	-	17	188.8	183.9	-0.04	3208.8	6251.8	-4.9	0.723	0.89356
B7H15_RS08460	B7H15_RS08460	-	57	131.8	121.2	-0.12	7511.5	13815.4	-10.6	0.237	0.54229
B7H15_RS08465	B7H15_RS08465	-	30	166	168.9	0.02	4979.8	10131.6	2.9	0.7868	0.9207
B7H15_RS08470	B7H15_RS08470	-	51	95.6	108.3	0.17	4876.4	11051.1	12.7	0.1624	0.43436
B7H15_RS08475	B7H15_RS08475	-	28	119.1	116.5	-0.03	3334.9	6526.58	-2.6	0.8331	0.95115
B7H15_RS08480	B7H15_RS08480	-	123	119.8	115.3	-0.05	14730.5	28375.1	-4.4	0.2139	0.50639
B7H15_RS08485	B7H15_RS08485	-	87	66.8	70.1	0.07	5811.7	12204.7	3.3	0.4011	0.69971
B7H15_RS08490	B7H15_RS08490	-	55	206.8	217.5	0.07	11371.5	23925.8	10.8	0.279	0.5945
B7H15_RS08495	B7H15_RS08495	-	28	116.4	117.4	0.01	3257.9	6576.7	1.1	0.9183	0.98658
B7H15_RS08500	B7H15_RS08500	-	83	178.6	192.7	0.11	14822.8	31992.4	14.1	0.1519	0.4224
B7H15_RS08505	B7H15_RS08505	-	20	159.3	164.4	0.04	3186.3	6576.48	5.1	0.6749	0.86948
B7H15_RS08510	B7H15_RS08510	-	145	126	172.8	0.44	18270.7	50102.8	46.8	0	0
B7H15_RS08515	B7H15_RS08515	-	42	51.9	60.5	0.2	2177.7	5082.74	8.7	0.1361	0.39863
B7H15_RS08520	rpmG	-	9	26.5	49	0.78	238.9	882.46	22.5	0.0407	0.17798
B7H15_RS08525	B7H15_RS08525	-	165	103.3	221.9	1.07	17041.9	73222.1	118.6	0	0
B7H15_RS08530	B7H15_RS08530	-	45	71	74.1	0.06	3195.9	6671.48	3.1	0.6646	0.86565
B7H15_RS08535	B7H15_RS08535	-	41	112.4	170.4	0.58	4609.1	13975.5	58	0	0
B7H15_RS08540	B7H15_RS08540	-	91	87.8	104.3	0.24	7989.2	18977.3	16.5	0.0036	0.02628
B7H15_RS08545	B7H15_RS08545	-	67	83.2	96.7	0.21	5572.9	12957.5	13.5	0.0375	0.16685
B7H15_RS08550	B7H15_RS08550	-	69	74.3	101	0.42	5128.7	13940.5	26.7	0	0
B7H15_RS08555	B7H15_RS08555	-	115	10.1	32	1.3	1156.3	7367.37	22	0	0
B7H15_RS08560	B7H15_RS08560	-	96	147.6	134.5	-0.13	14169.9	25818.1	-13.1	0.0215	0.11058
B7H15_RS08565	B7H15_RS08565	-	52	1.9	1.9	-0.01	99.8	194.29	-0.1	0.8758	0.97075
B7H15_RS08570	rpoD	-	72	0.1	0.1	0	5.7	9.5	0	0.8956	0.97675
B7H15_RS08575	dnaG	-	133	0.1	0.1	-0.01	15.2	20.9	0	0.3239	0.63248
B7H15_RS08580	B7H15_RS08580	-	62	72.7	49.7	-0.51	4505.5	6164.07	-23	0.0004	0.00371
B7H15_RS08585	B7H15_RS08585	-	53	109.8	126	0.19	5821.5	13353.2	16.1	0.0412	0.17932
B7H15_RS08590	B7H15_RS08590	-	94	0.1	0.1	0	5.7	11.4	0	0.8892	0.97399
B7H15_RS08595	recO	-	67	0.5	2.4	0.45	30.3	324.69	2	0.0002	0.00197
B7H15_RS08600	era	-	71	4.4	4.6	0.03	314.4	654.78	0.2	0.8578	0.96381
B7H15_RS08605	cdd	-	30	70.5	78.4	0.14	2115.4	4706.47	7.9	0.4431	0.73232
B7H15_RS08610	B7H15_RS08610	-	37	53.9	29	-0.79	1995	2144.77	-24.9	0.0068	0.04433
B7H15_RS08615	ybeY	-	41	1.9	1.5	-0.09	77.2	119.7	-0.4	0.1251	0.37543
B7H15_RS08620	B7H15_RS08620	-	79	110.7	125.5	0.17	8744	19827.3	14.8	0.0249	0.12353
B7H15_RS08625	B7H15_RS08625	-	46	133.5	160.6	0.26	6139.3	14771.4	27.1	0.0042	0.0298
B7H15_RS08630	floA	flotillin-like protein involved in membrane lipid rafts	72	121.8	121.6	0	8771.9	17508.8	-0.2	0.9694	1
B7H15_RS08635	B7H15_RS08635	-	59	141.9	144.9	0.03	8375	17092.9	2.9	0.7233	0.89356
B7H15_RS08640	rpsU	-	14	0.1	0.3	0.04	1.9	7.6	0.1	0.5865	0.81994
B7H15_RS08645	mtaB	-	100	217.5	208	-0.06	21746.4	41605	-9.4	0.5695	0.8128
B7H15_RS08650	B7H15_RS08650	-	56	130.4	133.8	0.04	7300.4	14988.1	3.5	0.606	0.83184
B7H15_RS08655	prmA	-	73	223.2	236	0.08	16294.8	34462.3	12.8	0.1404	0.40529
B7H15_RS08660	dnaJ	-	77	2.4	2.1	-0.07	184.6	317.29	-0.3	0.5127	0.78417
B7H15_RS08665	dnaK	-	139	5.1	6.2	0.15	707.9	1714.93	1.1	0.3979	0.6962
B7H15_RS08670	grpE	-	37	2.5	1.8	-0.16	94.2	131.1	-0.8	0.0767	0.27669
B7H15_RS08675	hrcA	-	88	204.4	258.4	0.33	17984.7	45477.5	54	0	0
B7H15_RS08680	hemW	-	98	118.1	116.7	-0.02	11572.6	22866.3	-1.4	0.8495	0.95832
B7H15_RS08690	lepA	-	151	19.1	18.2	-0.06	2887.6	5492.23	-0.9	0.3951	0.6926
B7H15_RS08695	rpsT	-	20	134.5	167.9	0.31	2689.5	6718	33.5	0.0157	0.08578
B7H15_RS08700	holA	-	86	0.2	0.1	-0.02	15.2	15.2	-0.1	0.0716	0.26547
B7H15_RS08705	B7H15_RS08705	-	240	124.3	121	-0.04	29824.9	58072.6	-3.3	0.2879	0.60079
B7H15_RS08710	B7H15_RS08710	-	40	102	138.1	0.42	4080.2	11047.3	36.1	0	0
B7H15_RS08715	B7H15_RS08715	-	52	127.1	128.8	0.02	6607.9	13390	1.7	0.8456	0.95688
B7H15_RS08720	B7H15_RS08720	-	47	157.7	174.4	0.14	7413.4	16392.3	16.7	0.096	0.3192
B7H15_RS08725	rsfS	-	30	84.4	103.6	0.28	2533.4	6217.5	19.2	0.0662	0.25246
B7H15_RS08730	yqeK	-	55	118.9	172.2	0.52	6539.9	18946.4	53.3	0	0
B7H15_RS08735	nadD	-	45	0.1	0.1	0.01	3.8	11.3	0	0.6979	0.88118
B7H15_RS08740	yhbY	-	28	1.3	0.9	-0.09	35.8	50.4	-0.4	0.4577	0.74503
B7H15_RS08745	aroE	-	79	94	72.9	-0.35	7424.4	11516	-21.1	0	0
B7H15_RS08750	yqeH	-	88	0	0.1	0.02	0	11.4	0.1	0.1222	0.37141
B7H15_RS08755	B7H15_RS08755	-	51	0.3	0.2	-0.03	13.2	17	-0.1	0.3375	0.64398
B7H15_RS08760	mtnN	-	55	3.1	2.7	-0.08	173	295.39	-0.5	0.596	0.82539
B7H15_RS08765	B7H15_RS08765	-	30	145.3	153.7	0.08	4358.7	9222.01	8.4	0.3965	0.69436
B7H15_RS08770	sel26	-	69	83.4	83.4	0	5756.7	11513.1	0	0.9998	1
B7H15_RS08775	B7H15_RS08775	-	124	150.2	149.3	-0.01	18630.2	37014.1	-1	0.8496	0.95832
B7H15_RS08780	B7H15_RS08780	-	98	82.2	91.6	0.15	8058.9	17949	9.3	0.0758	0.27593
B7H15_RS08785	pxpA	-	51	61.8	69.5	0.16	3150.6	7084.98	7.7	0.1203	0.36652
B7H15_RS08790	B7H15_RS08790	-	95	94.1	111.1	0.23	8943.3	21105.9	16.9	0.0009	0.00764
B7H15_RS08795	B7H15_RS08795	-	31	93.9	100.8	0.1	2911.5	6246.99	6.8	0.5328	0.79354
B7H15_RS08800	B7H15_RS08800	-	82	105.1	114.3	0.12	8616.2	18746	9.2	0.1371	0.40076
B7H15_RS08805	pxpB	-	67	89.9	90.8	0.01	6024.4	12171.5	0.9	0.8898	0.97399
B7H15_RS08810	greA	-	27	4.4	0.7	-0.73	118.5	35.7	-3.7	0	0
B7H15_RS08815	udk	-	58	190	202.6	0.09	11019.2	23499	12.6	0.1294	0.38341
B7H15_RS08820	B7H15_RS08820	-	87	87.5	96.4	0.13	7612.7	16777.7	8.9	0.2117	0.50359
B7H15_RS08825	B7H15_RS08825	-	67	110.6	111.1	0.01	7407.6	14888.5	0.5	0.9427	0.99584
B7H15_RS08830	B7H15_RS08830	-	58	80.8	74.5	-0.11	4688.4	8638.3	-6.4	0.1733	0.45061
B7H15_RS08835	B7H15_RS08835	-	20	92.3	114	0.29	1846.3	4559.36	21.7	0.0963	0.31944
B7H15_RS08840	ruvX	-	36	0.2	0.5	0.08	5.7	33.8	0.3	0.0653	0.25108
B7H15_RS08845	B7H15_RS08845	-	23	3	2.9	-0.01	67.9	134.4	0	0.9709	1
B7H15_RS08850	alaS	-	180	0.2	0.3	0.01	41.7	95.7	0	0.8334	0.95115
B7H15_RS08855	B7H15_RS08855	-	197	19.2	32.8	0.65	3777.2	12940.6	13.7	0	0
B7H15_RS08860	B7H15_RS08860	-	57	63.2	71	0.16	3602.1	8094.74	7.8	0.1581	0.43065
B7H15_RS08870	mnmA	-	80	0.1	0.1	0	5.7	13.3	0	0.9251	0.98858
B7H15_RS08875	B7H15_RS08875	-	76	0.1	0.1	0.01	3.8	13.3	0	0.549	0.80498
B7H15_RS08880	B7H15_RS08880	-	75	144.7	162	0.16	10853.7	24307	17.3	0.0886	0.30286
B7H15_RS08885	B7H15_RS08885	-	15	170.8	203.1	0.24	2561.4	6091.58	32.3	0.0652	0.25104
B7H15_RS08890	B7H15_RS08890	-	13	69.8	75	0.1	907.2	1949.54	5.2	0.5923	0.82393
B7H15_RS08895	B7H15_RS08895	-	33	163.7	51.9	-1.57	5403.6	3427.15	-111.8	0	0
B7H15_RS08900	B7H15_RS08900	-	95	105.4	102.6	-0.04	10014.3	19492.6	-2.8	0.6177	0.83968
B7H15_RS08905	B7H15_RS08905	-	61	151.9	149.9	-0.02	9263.6	18282	-2	0.7775	0.91839
B7H15_RS08910	B7H15_RS08910	-	16	330.1	319.7	-0.05	5281.1	10230.8	-10.4	0.7205	0.89356
B7H15_RS08915	ssrS	-	14	372.9	426.5	0.19	5220.6	11942	53.6	0.1063	0.3417
B7H15_RS08920	aspS	-	120	0.9	1	0.03	103.5	234.69	0.1	0.8799	0.97216
B7H15_RS08925	hisS	-	112	0.1	0.1	-0.01	15.2	24.6	0	0.4951	0.77415
B7H15_RS08930	B7H15_RS08930	-	75	39.6	111.7	1.39	2973.3	16751.2	72	0	0
B7H15_RS08935	dtd	-	37	2.9	67.3	3.2	105.5	4977.55	64.4	0	0
B7H15_RS08940	B7H15_RS08940	-	168	6.8	3.8	-0.42	1137.1	1272.76	-3	0.0001	0.00104
B7H15_RS08945	B7H15_RS08945	-	45	73.5	81	0.13	3306.8	7292.74	7.5	0.2603	0.57045
B7H15_RS08950	recJ	-	176	126.8	129.9	0.03	22323	45708.5	3	0.4878	0.77118
B7H15_RS08955	secDF	-	195	11	14.1	0.26	2149.4	5515.81	3.1	0.0002	0.00197
B7H15_RS08960	yajC	-	25	316.9	364.1	0.2	7921.4	18203.4	47.2	0.0967	0.32001
B7H15_RS08965	tgt	-	85	140.4	169.5	0.26	11935.9	28820	29.1	0.0002	0.00197
B7H15_RS08970	queA	-	83	91.8	107.3	0.21	7618.7	17813.9	15.5	0.0054	0.03674
B7H15_RS08975	ruvB	-	78	0.3	0.3	0.01	20.9	48.6	0	0.8248	0.94945
B7H15_RS08980	ruvA	-	48	0.3	0.4	0.03	15.2	41.2	0.1	0.7262	0.89356
B7H15_RS08985	B7H15_RS08985	-	43	91.6	64.1	-0.48	3937.1	5513.85	-27.4	0.0276	0.13247
B7H15_RS08990	obgE	-	99	0.9	1.3	0.1	92.4	265.29	0.4	0.215	0.50685
B7H15_RS08995	rpmA	-	20	0	0	0	0	0	0	1	1
B7H15_RS09000	B7H15_RS09000	-	25	0.1	0.1	0.02	1.9	7.5	0.1	0.8892	0.97399
B7H15_RS09005	rplU	-	22	0.2	0.1	-0.02	3.8	3.8	-0.1	0.4629	0.74914
B7H15_RS09010	mreD	-	67	177.8	271.2	0.6	11909.4	36337	93.4	0	0
B7H15_RS09015	mreC	-	72	142.7	198.9	0.46	10277.9	28647	56.2	0	0
B7H15_RS09020	B7H15_RS09020	-	3	31.4	30.1	-0.05	94.2	180.39	-1.3	0.8731	0.97038
B7H15_RS09025	B7H15_RS09025	-	42	213.2	247.3	0.21	8952.9	20776.6	34.2	0.013	0.07347
B7H15_RS09030	B7H15_RS09030	-	20	114.6	119	0.05	2292.3	4758.95	4.4	0.6169	0.83968
B7H15_RS09035	B7H15_RS09035	-	31	163.8	142.1	-0.2	5077.9	8808.43	-21.7	0.2045	0.49245
B7H15_RS09040	radC	-	50	101.3	91.6	-0.14	5066.5	9157.01	-9.8	0.0578	0.22948
B7H15_RS09045	B7H15_RS09045	-	83	140.1	137.4	-0.03	11629	22805.2	-2.7	0.6021	0.82974
B7H15_RS09055	B7H15_RS09055	-	111	3.1	1.8	-0.25	348.3	408.08	-1.3	0.2677	0.57919
B7H15_RS09060	B7H15_RS09060	-	211	0.4	0.3	-0.02	81	126.59	-0.1	0.6231	0.84198
B7H15_RS09065	B7H15_RS09065	-	48	138	156.4	0.18	6622.8	15016.1	18.4	0.072	0.26625
B7H15_RS09070	B7H15_RS09070	-	108	133.4	131	-0.02	14405.4	28305.5	-2.3	0.6331	0.84692
B7H15_RS09075	B7H15_RS09075	-	8	181.9	232.1	0.34	1454.8	3713.08	50.2	0.1198	0.36579
B7H15_RS09080	hemL	-	105	22.8	6.7	-1.25	2395.8	1400.53	-16.1	0	0
B7H15_RS09085	hemB	-	68	0.4	0.1	-0.09	30.3	17.1	-0.3	0.0072	0.04629
B7H15_RS09090	B7H15_RS09090	-	52	2.2	2.8	0.12	113	292.89	0.6	0.4016	0.69971
B7H15_RS09095	hemC	-	80	0.1	0.1	-0.02	11.4	11.3	-0.1	0.2049	0.49299
B7H15_RS09100	B7H15_RS09100	-	91	65	59.2	-0.12	5911.5	10772.9	-5.8	0.1587	0.4309
B7H15_RS09105	hemA	-	102	2	0.9	-0.25	203.5	177.39	-1.1	0.0046	0.03199
B7H15_RS09110	yihA	-	54	1	0.4	-0.16	52.7	39.3	-0.6	0.1025	0.33479
B7H15_RS09115	clpX	-	89	0.3	0.5	0.05	26.5	87.7	0.2	0.4205	0.71304
B7H15_RS09120	tig	-	84	48.6	56.7	0.2	4080.2	9527.01	8.1	0.0368	0.16425
B7H15_RS09125	B7H15_RS09125	-	13	140.7	152	0.11	1829.4	3951.08	11.2	0.4931	0.77415
B7H15_RS09130	B7H15_RS09130	-	77	117.6	131.6	0.16	9054.4	20266.5	14	0.0556	0.2236
B7H15_RS09135	B7H15_RS09135	-	52	0.3	0.2	-0.02	15.1	20.8	-0.1	0.4323	0.72299
B7H15_RS09145	rplT	-	27	0.8	1.5	0.14	22.6	78.4	0.6	0.2955	0.6067
B7H15_RS09150	rpmI	-	14	3.2	3.7	0.09	45.2	104.5	0.5	0.5885	0.82068
B7H15_RS09155	infC	-	28	2.5	4.5	0.34	69.7	249.89	2	0.2216	0.51762
B7H15_RS09160	B7H15_RS09160	-	130	0.1	0.2	0.02	11.4	41.5	0.1	0.2835	0.59703
B7H15_RS09165	thrS	-	143	0.1	0.2	0.02	15.1	46.8	0.1	0.5546	0.80748
B7H15_RS09170	B7H15_RS09170	-	16	79.8	61.9	-0.34	1276	1979.83	-17.9	0.1127	0.35375
B7H15_RS09175	dnaI	-	67	0.1	0	-0.02	5.7	3.8	-0.1	0.3853	0.68397
B7H15_RS09180	B7H15_RS09180	-	103	0.9	1	0.02	90.5	196.39	0.1	0.8963	0.97675
B7H15_RS09185	nrdR	-	28	26.2	30.4	0.18	733.9	1704.54	4.2	0.3883	0.68539
B7H15_RS09190	gap	-	87	4.5	2.1	-0.42	389.6	364.19	-2.4	0.0161	0.08746
B7H15_RS09195	coaE	Dephospho-CoA kinase (CoaE) performs the final step in coenzyme A biosynthesis.	51	3.9	3.7	-0.03	197.7	375.09	-0.2	0.489	0.77228
B7H15_RS09200	mutM	-	76	168.7	156	-0.11	12824.1	23708.1	-12.8	0.1248	0.37534
B7H15_RS09205	polA	-	227	132.1	158.6	0.26	29981.5	72003.8	26.5	0	0
B7H15_RS09210	B7H15_RS09210	-	158	102.4	98.1	-0.06	16185.3	30983.9	-4.4	0.2804	0.5945
B7H15_RS09215	B7H15_RS09215	-	143	140.7	171.2	0.27	20124.6	48976.6	30.5	0	0
B7H15_RS09220	B7H15_RS09220	-	64	143.1	166.9	0.21	9158.2	21358.6	23.8	0.0066	0.04363
B7H15_RS09230	icd	-	96	2	0.3	-0.39	190.3	60.1	-1.7	0	0
B7H15_RS09235	B7H15_RS09235	-	89	88.9	87.3	-0.03	7914.3	15534.9	-1.7	0.7701	0.91621
B7H15_RS09240	B7H15_RS09240	-	121	350.9	407	0.21	42455.3	98500.9	56.2	0	0
B7H15_RS09250	pyk	-	136	13	13.6	0.05	1769.2	3704.19	0.6	0.6014	0.82932
B7H15_RS09255	pfkA	-	67	0.1	0.3	0.05	9.5	41.7	0.2	0.1871	0.46951
B7H15_RS09260	B7H15_RS09260	-	70	0.1	0.1	0.02	3.8	17	0.1	0.2862	0.60046
B7H15_RS09265	accD	-	62	0.1	0.2	0.03	5.7	22.7	0.1	0.3606	0.66248
B7H15_RS09270	B7H15_RS09270	-	107	101.1	116.3	0.19	10814.7	24878.2	15.2	0.0111	0.06455
B7H15_RS09275	B7H15_RS09275	-	255	0.3	0.2	-0.01	67.9	121.9	0	0.695	0.8787
B7H15_RS09280	pde2	-	70	7.3	16.9	0.83	514	2369.92	9.6	0	0
B7H15_RS09285	B7H15_RS09285	-	116	121.1	123.9	0.03	14052.9	28734.5	2.7	0.5868	0.81994
B7H15_RS09290	B7H15_RS09290	-	29	115.8	100.4	-0.2	3359.4	5824.11	-15.4	0.2822	0.59606
B7H15_RS09295	B7H15_RS09295	-	49	138.7	133.8	-0.05	6796.1	13112.7	-4.9	0.5644	0.80844
B7H15_RS09300	B7H15_RS09300	-	83	105	103.3	-0.02	8713.9	17142.1	-1.7	0.7626	0.91412
B7H15_RS09305	B7H15_RS09305	-	9	160.8	204.2	0.34	1447.3	3674.78	43.3	0.0233	0.11746
B7H15_RS09310	ald	-	94	176	169.8	-0.05	16546.1	31925.3	-6.2	0.4408	0.73067
B7H15_RS09315	B7H15_RS09315	-	33	88.2	126.8	0.5	2911.5	8368.77	38.6	0.0068	0.04433
B7H15_RS09320	B7H15_RS09320	-	95	1.5	1.8	0.06	145	341.69	0.3	0.4229	0.71409
B7H15_RS09325	B7H15_RS09325	-	73	71.6	69.5	-0.04	5230	10143	-2.2	0.554	0.80748
B7H15_RS09330	tpx	-	34	93.7	106	0.17	3184.3	7208.36	12.3	0.2616	0.5713
B7H15_RS09335	B7H15_RS09335	-	78	162.5	167.4	0.04	12672.1	26107.2	4.9	0.5615	0.80844
B7H15_RS09340	thiI	-	95	150.1	125.8	-0.25	14258.4	23898.1	-24.3	0	0
B7H15_RS09345	B7H15_RS09345	-	106	154.7	125.3	-0.29	16402	26555.3	-29.5	0	0
B7H15_RS09350	B7H15_RS09350	-	17	196.1	175.4	-0.16	3333	5962.24	-20.7	0.3304	0.6387
B7H15_RS09355	ezrA	-	131	25.4	182.9	2.63	3321.6	47921.6	157.6	0	0
B7H15_RS09360	B7H15_RS09360	-	30	182.6	203.8	0.15	5476.9	12229.6	21.3	0.1588	0.4309
B7H15_RS09365	rpsD	-	46	1.1	1.4	0.08	50.9	132.5	0.3	0.1212	0.36886
B7H15_RS09375	B7H15_RS09375	-	58	82	90	0.13	4757.5	10443.1	8	0.184	0.4659
B7H15_RS09380	B7H15_RS09380	-	28	112.9	120.9	0.09	3161.7	6772.18	8	0.4341	0.72458
B7H15_RS09385	B7H15_RS09385	-	92	133	126.7	-0.07	12237.1	23309.8	-6.3	0.2929	0.60456
B7H15_RS09390	serA	-	132	120	111.9	-0.1	15844.3	29554.7	-8.1	0.1759	0.45484
B7H15_RS09395	B7H15_RS09395	-	8	212.7	188.9	-0.17	1701.4	3022.91	-23.7	0.3547	0.65625
B7H15_RS09400	B7H15_RS09400	-	101	108.9	74.4	-0.52	10994.9	15034.7	-34.4	0	0
B7H15_RS09405	nagE	-	133	132.1	140.3	0.08	17568.6	37327	8.2	0.1559	0.42884
B7H15_RS09410	B7H15_RS09410	-	58	1.2	2	0.17	71.5	231.59	0.8	0.0428	0.18428
B7H15_RS09415	B7H15_RS09415	-	102	79.4	88	0.14	8102.3	17955.6	8.6	0.0346	0.15719
B7H15_RS09420	tyrS	-	99	0.1	0.2	0.02	13.2	37.5	0.1	0.5361	0.79495
B7H15_RS09425	B7H15_RS09425	-	86	164.9	143.9	-0.19	14179.3	24750.2	-21	0.0172	0.09218
B7H15_RS09430	B7H15_RS09430	-	7	41.1	37.5	-0.12	288	524.38	-3.7	0.4995	0.77525
B7H15_RS09435	harA	-	201	152.2	142.4	-0.09	30592.6	57228.4	-9.8	0.0246	0.12248
B7H15_RS09440	B7H15_RS09440	-	123	92.9	93.4	0.01	11431.2	22977	0.5	0.9074	0.98132
B7H15_RS09445	acsA	-	125	95.3	76.4	-0.3	11913.4	19105.6	-18.9	0	0
B7H15_RS09450	B7H15_RS09450	-	46	65.1	89.6	0.43	2996	8242.5	24.5	0.0049	0.03366
B7H15_RS09455	B7H15_RS09455	-	99	142.1	119.5	-0.24	14064.2	23666.4	-22.5	0.0002	0.00197
B7H15_RS09460	ccpA	-	84	37.5	86.8	1.11	3152.2	14574.5	49.2	0	0
B7H15_RS09465	B7H15_RS09465	-	12	8.2	10.7	0.26	97.9	257.29	2.6	0.2508	0.56239
B7H15_RS09470	B7H15_RS09470	-	84	67.5	45	-0.54	5667.1	7557	-22.5	0	0
B7H15_RS09475	B7H15_RS09475	-	9	112.1	97.6	-0.19	1008.9	1756.64	-14.5	0.4156	0.71049
B7H15_RS09480	B7H15_RS09480	-	76	150.5	159.2	0.08	11435.5	24195.8	8.7	0.301	0.61105
B7H15_RS09485	B7H15_RS09485	-	40	29.5	31.1	0.07	1178.2	2484.23	1.6	0.6716	0.86791
B7H15_RS09490	murC	-	114	0.4	0.5	0.03	47.2	122	0.1	0.8001	0.93019
B7H15_RS09495	B7H15_RS09495	-	253	88.6	92.8	0.06	22406.3	46931.9	4.2	0.2518	0.56239
B7H15_RS09500	B7H15_RS09500	-	50	76.7	74.5	-0.04	3835.5	7446.87	-2.2	0.7131	0.88876
B7H15_RS09505	B7H15_RS09505	-	74	1.6	1	-0.14	117	144.3	-0.6	0.0563	0.22544
B7H15_RS09510	B7H15_RS09510	-	25	170.3	183.4	0.1	4258.6	9172.4	13.1	0.2877	0.60079
B7H15_RS09515	B7H15_RS09515	-	89	174.3	171.9	-0.02	15509.7	30605.1	-2.3	0.7111	0.88745
B7H15_RS09520	B7H15_RS09520	-	34	97.6	111.1	0.18	3319.9	7551.55	13.4	0.1443	0.41063
B7H15_RS09525	B7H15_RS09525	-	60	126.3	132.9	0.07	7577.3	15947.7	6.6	0.3753	0.67408
B7H15_RS09530	trmB	-	52	125	121	-0.05	6500.5	12579.5	-4.1	0.7253	0.89356
B7H15_RS09535	B7H15_RS09535	-	59	0.5	0.4	-0.01	28.4	52.7	0	0.893	0.97586
B7H15_RS09540	dat	-	74	161.6	106.1	-0.58	11956.5	15707.6	-55.4	0	0
B7H15_RS09545	sapep	-	104	110.4	64.3	-0.74	11476.8	13375.7	-46	0	0
B7H15_RS09560	B7H15_RS09560	-	39	194.2	225.6	0.21	7575.3	17594.3	31.3	0.0208	0.10797
B7H15_RS09565	B7H15_RS09565	-	60	307.9	339.8	0.14	18471.9	40779.1	32	0.0049	0.03366
B7H15_RS09570	B7H15_RS09570	-	188	0.5	0.5	0	99.9	202.09	0	0.9384	0.99544
B7H15_RS09575	B7H15_RS09575	-	98	164.4	161.6	-0.02	16114.4	31668.8	-2.9	0.7226	0.89356
B7H15_RS09580	sasC	-	454	119.6	124.2	0.05	54315.8	112731	4.5	0.0758	0.27593
B7H15_RS09585	B7H15_RS09585	-	25	104.3	97	-0.1	2608.7	4848.93	-7.4	0.5348	0.79495
B7H15_RS09590	leuS	-	193	2.5	2.7	0.03	483.9	1028.36	0.2	0.8728	0.97038
B7H15_RS09595	B7H15_RS09595	-	98	189.7	192	0.02	18595.1	37628.2	2.2	0.7686	0.91592
B7H15_RS09600	B7H15_RS09600	This family includes YhcC from E. coli K-12%2C an uncharacterized radical SAM protein.	71	160.9	173.8	0.11	11423.6	24678	12.9	0.0939	0.31597
B7H15_RS09605	B7H15_RS09605	-	44	170.6	181.3	0.09	7505.5	15950.2	10.7	0.2465	0.55542
B7H15_RS09610	B7H15_RS09610	-	27	91	64.8	-0.46	2458	3497.67	-26.3	0	0
B7H15_RS09620	B7H15_RS09620	-	72	160.4	241.4	0.57	11551.6	34766.3	81	0	0
B7H15_RS09625	B7H15_RS09625	-	18	371.9	348.2	-0.09	6694.4	12533.4	-23.8	0.3309	0.63922
B7H15_RS09635	B7H15_RS09635	-	78	189.8	88.9	-1.05	14805.7	13869	-100.9	0	0
B7H15_RS09640	ribE	-	33	95	109	0.19	3135.4	7191.09	13.9	0.1138	0.35561
B7H15_RS09645	ribB	-	91	98.3	95.8	-0.04	8947.5	17433.8	-2.5	0.6721	0.86814
B7H15_RS09650	B7H15_RS09650	-	50	97.8	102	0.06	4891.1	10196.4	4.1	0.5705	0.81338
B7H15_RS09655	ribD	-	74	114.1	121.3	0.08	8441.1	17950.8	7.2	0.3609	0.66248
B7H15_RS09660	B7H15_RS09660	-	132	158.9	146.9	-0.11	20981	38794.7	-12	0.026	0.12674
B7H15_RS09665	B7H15_RS09665	-	30	219.1	224.9	0.04	6574	13494.8	5.8	0.684	0.87267
B7H15_RS09670	arsB	-	133	133.8	135.2	0.01	17800.8	35964.1	1.4	0.7904	0.92197
B7H15_RS09675	arsC	-	30	163.7	153.1	-0.09	4912.1	9185.89	-10.6	0.3341	0.64151
B7H15_RS09680	B7H15_RS09680	-	69	7.3	1.3	-0.97	504.4	176.59	-6	0	0
B7H15_RS09685	B7H15_RS09685	-	19	129.6	138.1	0.09	2461.8	5249.13	8.6	0.3706	0.67236
B7H15_RS09690	sigS	-	41	104.7	119.2	0.18	4291	9774.78	14.5	0.124	0.37414
B7H15_RS09695	B7H15_RS09695	-	35	103.9	92.6	-0.16	3635.7	6481.7	-11.3	0.1894	0.4719
B7H15_RS09700	B7H15_RS09700	-	47	174.7	185.9	0.09	8211.1	17477.3	11.2	0.252	0.56239
B7H15_RS09705	sdpA	-	70	107.6	116.9	0.11	7531.8	16371.4	9.3	0.1547	0.42764
B7H15_RS09710	B7H15_RS09710	-	53	165.8	173.5	0.06	8787.2	18392.2	7.7	0.3891	0.68594
B7H15_RS09715	B7H15_RS09715	-	33	5.7	42.4	2.14	188.4	2795.62	36.6	0	0
B7H15_RS09720	crcB	-	32	140.2	138.2	-0.02	4484.9	8846.01	-1.9	0.8399	0.95391
B7H15_RS09725	B7H15_RS09725	-	32	121.7	106.2	-0.19	3894	6798.47	-15.5	0.1428	0.40818
B7H15_RS09735	B7H15_RS09735	-	59	117.3	125.9	0.1	6922.2	14851.4	8.5	0.2568	0.56767
B7H15_RS09740	B7H15_RS09740	-	72	88.1	111.6	0.32	6346.2	16074.2	23.5	0.0003	0.00287
B7H15_RS09745	metK	-	74	0.3	0.8	0.13	24.4	124.89	0.5	0.3557	0.65643
B7H15_RS09750	pckA	-	120	2.7	0.6	-0.46	327.4	146.5	-2.1	0	0
B7H15_RS09755	tnpA	-	44	177.4	181.5	0.03	7806.7	15970.1	4.1	0.6234	0.84198
B7H15_RS09760	B7H15_RS09760	-	47	151.4	127.6	-0.24	7114.1	11992.4	-23.8	0.0087	0.05336
B7H15_RS09765	ytkD	-	37	43.8	63.5	0.49	1620.4	4698.75	19.7	0.0018	0.01429
B7H15_RS09770	yidD	-	13	64.7	66.6	0.04	841.3	1731.83	1.9	0.9152	0.98503
B7H15_RS09775	menC	-	64	64.5	48.1	-0.39	4125.5	6159.35	-16.3	0.0009	0.00764
B7H15_RS09780	menE	-	106	13.9	4.4	-1.01	1477.4	937.37	-9.5	0	0
B7H15_RS09785	B7H15_RS09785	-	45	331.5	341.8	0.04	14916.7	30760.3	10.3	0.5268	0.79216
B7H15_RS09790	B7H15_RS09790	-	38	99.5	101.6	0.03	3781.1	7720.24	2.1	0.8688	0.96862
B7H15_RS09795	B7H15_RS09795	-	77	104.6	103.6	-0.01	8055	15951.6	-1	0.8702	0.96908
B7H15_RS09805	B7H15_RS09805	-	25	70.1	77	0.13	1752.4	3848.06	6.9	0.5206	0.78835
B7H15_RS09810	B7H15_RS09810	-	49	106.2	101.5	-0.06	5205.7	9944.89	-4.8	0.417	0.71072
B7H15_RS09815	B7H15_RS09815	-	66	161.5	156.4	-0.04	10661.7	20648.9	-5.1	0.4434	0.73238
B7H15_RS09820	B7H15_RS09820	-	10	20.1	17.7	-0.15	201.4	353.19	-2.5	0.7392	0.90361
B7H15_RS09825	B7H15_RS09825	-	22	135.4	141.4	0.06	2979.3	6222.72	6	0.6234	0.84198
B7H15_RS09830	B7H15_RS09830	-	37	177.6	174.7	-0.02	6570.5	12931	-2.8	0.7654	0.91545
B7H15_RS09840	B7H15_RS09840	-	14	116.6	112.2	-0.05	1631.7	3141.9	-4.3	0.7365	0.90146
B7H15_RS09845	B7H15_RS09845	-	6	94.7	102.4	0.11	568.3	1228.96	7.7	0.5725	0.81473
B7H15_RS09855	B7H15_RS09855	-	41	111.6	109.2	-0.03	4577.3	8951.14	-2.5	0.7877	0.9207
B7H15_RS09860	B7H15_RS09860	-	477	118.2	119.5	0.02	56366.6	113971	1.3	0.5658	0.80874
B7H15_RS09865	B7H15_RS09865	-	107	136.5	143.7	0.07	14602.6	30741.1	7.2	0.2147	0.50657
B7H15_RS09870	B7H15_RS09870	-	105	222.8	215.4	-0.05	23389.5	45231.1	-7.4	0.2392	0.54466
B7H15_RS09875	B7H15_RS09875	-	9	82.2	112.8	0.43	739.6	2030.34	30.6	0.1197	0.36579
B7H15_RS09880	splF	-	60	147.3	145.9	-0.01	8838.1	17503	-1.4	0.8102	0.93881
B7H15_RS09885	splE	-	51	149.1	139.5	-0.09	7605.3	14226.8	-9.6	0.1811	0.46106
B7H15_RS09890	splD	-	56	148.1	132.2	-0.16	8295.9	14801.8	-16	0.0628	0.24381
B7H15_RS09895	splC	-	53	98.8	93.7	-0.07	5237.7	9928.98	-5.2	0.3468	0.65066
B7H15_RS09900	splB	-	62	71	74.4	0.06	4404	9224.61	3.4	0.4664	0.75133
B7H15_RS09905	splA	-	52	80.3	90.6	0.17	4174	9426.5	10.4	0.1342	0.3943
B7H15_RS09915	B7H15_RS09915	-	53	46.9	45.2	-0.05	2488.3	4791.04	-1.8	0.6808	0.87156
B7H15_RS09920	B7H15_RS09920	-	85	136.6	140.9	0.04	11608.1	23946.1	4.3	0.5299	0.79276
B7H15_RS09925	B7H15_RS09925	-	86	194.3	210.5	0.11	16712.5	36203.9	16.2	0.0288	0.13729
B7H15_RS09930	B7H15_RS09930	-	62	134.4	141.6	0.07	8333.7	17555.5	7.2	0.3759	0.67455
B7H15_RS09935	B7H15_RS09935	-	109	112.3	115.1	0.03	12237.1	25099.3	2.9	0.572	0.81469
B7H15_RS09940	B7H15_RS09940	-	55	105	106.9	0.02	5776.1	11759	1.9	0.7692	0.91592
B7H15_RS09945	B7H15_RS09945	-	113	105	100.7	-0.06	11868.1	22758	-4.3	0.3207	0.62916
B7H15_RS09950	B7H15_RS09950	-	292	126.1	130.8	0.05	36812.3	76410.4	4.8	0.139	0.40353
B7H15_RS09955	B7H15_RS09955	-	12	134.7	132.5	-0.02	1616.8	3180.9	-2.2	0.8896	0.97399
B7H15_RS09965	B7H15_RS09965	-	9	61.3	51.7	-0.22	551.4	930.77	-9.6	0.3361	0.64257
B7H15_RS09970	lukD	-	85	68.5	70	0.03	5825.2	11897.8	1.5	0.7402	0.90402
B7H15_RS09975	lukE	-	80	118	118.4	0	9442.1	18939.7	0.3	0.9576	1
B7H15_RS09980	B7H15_RS09980	-	59	191.4	172	-0.15	11294.3	20298.8	-19.4	0.0646	0.24907
B7H15_RS09995	B7H15_RS09995	-	2	24.5	10.8	-0.9	49	43.2	-13.7	0.4424	0.73232
B7H15_RS10000	B7H15_RS10000	-	3	0	0	0	0	0	0	1	1
B7H15_RS10005	B7H15_RS10005	-	6	15.1	18.8	0.24	90.4	225.19	3.7	0.6879	0.87525
B7H15_RS10010	B7H15_RS10010	-	2	42.4	50.4	0.23	84.7	201.49	8	0.6687	0.86681
B7H15_RS10015	B7H15_RS10015	-	1	0	0	0	0	0	0	1	1
B7H15_RS10020	B7H15_RS10020	-	2	45.2	45.2	0	90.3	180.79	0	1	1
B7H15_RS10025	B7H15_RS10025	-	3	31.4	53.4	0.68	94.1	320.69	22.1	0.1146	0.35612
B7H15_RS10030	B7H15_RS10030	-	3	0	0	0	0	0	0	1	1
B7H15_RS10035	B7H15_RS10035	-	44	120.7	97.5	-0.29	5312.7	8580.22	-23.2	0.0012	0.00995
B7H15_RS10045	B7H15_RS10045	-	113	0.8	0.3	-0.12	90.5	73.6	-0.5	0.0031	0.0233
B7H15_RS10050	hemH	-	83	0.4	0.1	-0.07	34.1	24.7	-0.3	0.0079	0.04954
B7H15_RS10055	hemE	-	80	0.3	0.1	-0.07	26.6	15.1	-0.2	0.0039	0.02803
B7H15_RS10060	B7H15_RS10060	-	13	167.5	186.9	0.15	2177.5	4859.84	19.4	0.1848	0.46708
B7H15_RS10065	traP	-	30	143	144.9	0.02	4289.2	8694.66	1.9	0.9039	0.98062
B7H15_RS10070	B7H15_RS10070	-	125	132.6	85.6	-0.6	16581.1	21402.3	-47	0	0
B7H15_RS10075	B7H15_RS10075	-	58	185.9	120.9	-0.6	10782.5	14026.4	-65	0	0
B7H15_RS10080	B7H15_RS10080	-	37	107.6	118.2	0.13	3982.5	8744.03	10.5	0.2316	0.53255
B7H15_RS10085	B7H15_RS10085	-	20	111.5	144.5	0.36	2230.2	5780.81	33	0.0473	0.19759
B7H15_RS10095	B7H15_RS10095	-	70	73.1	68	-0.1	5117.3	9522.07	-5.1	0.3453	0.64952
B7H15_RS10100	B7H15_RS10100	-	72	99.4	116.6	0.22	7159.1	16796.3	17.2	0.0663	0.2525
B7H15_RS10105	yhaM	-	75	0.4	0.7	0.06	32.1	99.1	0.2	0.4406	0.73067
B7H15_RS10110	B7H15_RS10110	-	221	73.5	24.8	-1.4	16247.2	10943.2	-48.8	0	0
B7H15_RS10115	B7H15_RS10115	-	102	86.6	28.1	-1.47	8836.2	5723.61	-58.6	0	0
B7H15_RS10120	B7H15_RS10120	-	8	27.8	22.3	-0.26	222.1	356.79	-5.5	0.3875	0.68539
B7H15_RS10130	B7H15_RS10130	-	16	62.8	47.9	-0.36	1005.1	1531.64	-15	0.0331	0.15285
B7H15_RS10135	B7H15_RS10135	-	94	189.3	191.8	0.02	17798.5	36050.5	2.4	0.7814	0.91989
B7H15_RS10140	B7H15_RS10140	-	37	39.9	38.2	-0.06	1477.4	2823.72	-1.8	0.7888	0.92087
B7H15_RS10145	B7H15_RS10145	-	51	104.7	75.2	-0.45	5339.4	7672.34	-29.5	0.0001	0.00104
B7H15_RS10150	B7H15_RS10150	-	92	99.8	92.7	-0.1	9178.6	17064.7	-7	0.169	0.44407
B7H15_RS10155	B7H15_RS10155	-	66	144.8	171.2	0.23	9557	22594.9	26.4	0.0037	0.02694
B7H15_RS10160	fumC	-	101	21.3	7.9	-1.03	2152.8	1595.15	-13.4	0	0
B7H15_RS10165	B7H15_RS10165	-	47	171.6	206.8	0.26	8064.6	19436.2	35.2	0.0004	0.00371
B7H15_RS10180	B7H15_RS10180	-	7	52.2	56.2	0.1	365.1	786.18	4	0.8334	0.95115
B7H15_RS10185	B7H15_RS10185	-	52	125.4	106.3	-0.23	6523.2	11058	-19.1	0.0229	0.11586
B7H15_RS10190	trmL	-	37	123.2	132.2	0.1	4558.5	9784.48	9	0.3052	0.61405
B7H15_RS10195	queG	-	81	127.8	128.8	0.01	10354.9	20861.7	0.9	0.8758	0.97075
B7H15_RS10200	B7H15_RS10200	-	59	142	159.1	0.16	8376.8	18772.6	17.1	0.1228	0.37202
B7H15_RS10205	B7H15_RS10205	The N-terminal region of this protein%2C as described by TIGR01726%2C is a three transmembrane segment that identifies a subfamily of ABC transporter permease subunits%2C which specificities that include histidine%2C arginine%2C glutamine%2C glutamate%2C L-cystine (sic)%2C the opines (in Agrobacterium) octopine and nopaline%2C etc.	121	110.6	116.9	0.08	13383.3	28296.3	6.3	0.3553	0.65643
B7H15_RS10210	B7H15_RS10210	-	109	135.9	138.9	0.03	14813.4	30284.8	3	0.6626	0.86565
B7H15_RS10220	B7H15_RS10220	-	0	0	0	0	0	0	0	1	1
B7H15_RS10225	B7H15_RS10225	-	5	49.7	61.2	0.28	248.5	612.27	11.5	0.7419	0.90454
B7H15_RS10230	B7H15_RS10230	-	3	0	0	0	0	0	0	1	1
B7H15_RS10235	B7H15_RS10235	-	4	0.5	0.2	-0.06	1.9	1.9	-0.2	0.6576	0.86426
B7H15_RS10240	B7H15_RS10240	-	1	0	0	0	0	0	0	1	1
B7H15_RS10245	B7H15_RS10245	-	4	0	0	0	0	0	0	1	1
B7H15_RS10250	B7H15_RS10250	-	3	0.6	2.8	0.47	1.9	16.7	2.1	0.6645	0.86565
B7H15_RS10255	B7H15_RS10255	-	4	48.9	60.7	0.28	195.7	485.48	11.8	1	1
B7H15_RS10260	B7H15_RS10260	-	2	30.1	40	0.36	60.2	159.99	9.9	1	1
B7H15_RS10265	B7H15_RS10265	-	3	23.8	41	0.68	71.5	246.29	17.2	0.33	0.63836
B7H15_RS10270	B7H15_RS10270	-	2	0	0	0	0	0	0	1	1
B7H15_RS10275	B7H15_RS10275	-	2	0	0	0	0	0	0	1	1
B7H15_RS10280	B7H15_RS10280	-	3	20.1	45.4	1.01	60.2	272.69	25.4	0.3353	0.64241
B7H15_RS10285	B7H15_RS10285	-	2	0	0	0	0	0	0	1	1
B7H15_RS10290	B7H15_RS10290	-	4	0	0	0	0	0	0	1	1
B7H15_RS10295	B7H15_RS10295	-	4	0	0	0	0	0	0	1	1
B7H15_RS10300	B7H15_RS10300	-	2	22.6	31.7	0.41	45.2	126.7	9.1	0.6665	0.86571
B7H15_RS10305	B7H15_RS10305	-	2	134.6	124.4	-0.11	269.1	497.48	-10.2	1	1
B7H15_RS10310	B7H15_RS10310	-	5	18.4	33.8	0.73	92.2	337.79	15.3	0	0
B7H15_RS10315	B7H15_RS10315	-	2	0	0	0	0	0	0	1	1
B7H15_RS10320	B7H15_RS10320	-	3	5.7	19.3	1.19	17	115.7	13.6	0.1093	0.34657
B7H15_RS10325	B7H15_RS10325	-	4	0	0	0	0	0	0	1	1
B7H15_RS10330	B7H15_RS10330	-	4	18.4	18.9	0.03	73.4	150.89	0.5	0.6637	0.86565
B7H15_RS10335	B7H15_RS10335	-	4	43.3	57.2	0.37	173.1	457.68	13.9	1	1
B7H15_RS10340	B7H15_RS10340	-	2	51.8	59.1	0.18	103.5	236.59	7.4	0.6062	0.83184
B7H15_RS10345	rrf	-	8	30.8	51.6	0.66	246.6	825.77	20.8	0.0064	0.04251
B7H15_RS10350	B7H15_RS10350	-	155	8	14.5	0.59	1240.3	4505.44	6.5	0	0
B7H15_RS10355	B7H15_RS10355	-	2	31.1	28	-0.13	62.1	111.9	-3.1	0.6597	0.86447
B7H15_RS10360	B7H15_RS10360	-	5	10.9	23.1	0.82	54.6	231.49	12.2	0.1393	0.40353
B7H15_RS10365	B7H15_RS10365	-	78	18.4	32.8	0.69	1434.4	5115.22	14.4	0	0
B7H15_RS10370	perR	-	35	102	43.8	-1.13	3570	3065.4	-58.2	0	0
B7H15_RS10375	B7H15_RS10375	-	92	279.3	300	0.1	25695.6	55192.7	20.7	0.0254	0.12557
B7H15_RS10380	bcp	-	45	253.1	277.2	0.13	11390.2	24946.1	24.1	0.0722	0.26664
B7H15_RS10385	B7H15_RS10385	-	95	120	142.1	0.23	11403.1	27002.8	22.1	0.0005	0.00455
B7H15_RS10390	B7H15_RS10390	-	109	127.1	123.6	-0.04	13859.3	26942.9	-3.6	0.5593	0.8083
B7H15_RS10395	B7H15_RS10395	-	5	379.4	500.7	0.4	1897.1	5006.94	121.3	0.0952	0.31843
B7H15_RS10400	B7H15_RS10400	-	142	143.9	151.5	0.07	20438.8	43022.2	7.6	0.105	0.33986
B7H15_RS10405	B7H15_RS10405	-	40	10	33	1.34	399.1	2640.02	23	0	0
B7H15_RS10410	mutY	-	77	129.4	128.3	-0.01	9967.2	19754.8	-1.2	0.8502	0.95861
B7H15_RS10415	B7H15_RS10415	-	77	145.9	147.8	0.02	11237.4	22758.2	1.8	0.8122	0.93969
B7H15_RS10425	B7H15_RS10425	-	94	134.8	159.2	0.23	12672.1	29920.7	24.3	0.0007	0.00611
B7H15_RS10430	B7H15_RS10430	-	149	163.6	191.5	0.22	24372.5	57075.9	28	0.0001	0.00104
B7H15_RS10435	B7H15_RS10435	-	29	81.8	77.1	-0.08	2373.1	4473.84	-4.7	0.7033	0.88454
B7H15_RS10440	recX	-	69	51.7	53.9	0.05	3568.4	7431.56	2.1	0.5542	0.80748
B7H15_RS10445	sgtB	-	78	122.8	151.1	0.29	9581.4	23566.2	28.2	0.0001	0.00104
B7H15_RS10450	B7H15_RS10450	-	45	144.7	157.2	0.12	6509.8	14146	12.5	0.1885	0.47124
B7H15_RS10455	B7H15_RS10455	-	12	267.7	328.1	0.29	3212.5	7875.33	60.4	0.0632	0.24468
B7H15_RS10460	yfkAB	-	94	175.2	169.9	-0.04	16471.7	31948.4	-5.3	0.5212	0.78841
B7H15_RS10465	B7H15_RS10465	-	39	165	166.5	0.01	6434.6	12984.7	1.5	0.8815	0.97239
B7H15_RS10470	B7H15_RS10470	-	102	226.9	231	0.02	23145.4	47115.8	4	0.6819	0.87156
B7H15_RS10475	B7H15_RS10475	-	17	349.7	362.1	0.05	5945.4	12309.8	12.3	0.5165	0.78469
B7H15_RS10480	B7H15_RS10480	-	40	180.8	199.8	0.14	7231	15984.7	19	0.0408	0.17813
B7H15_RS10485	B7H15_RS10485	-	21	24.6	32.8	0.35	517.5	1379.06	8.2	0.0225	0.11467
B7H15_RS10490	B7H15_RS10490	-	114	165.1	159.6	-0.05	18816.6	36382.2	-5.5	0.3718	0.67268
B7H15_RS10495	vraR	-	52	101.1	53.7	-0.86	5258.4	5580	-47.5	0.0226	0.11476
B7H15_RS10500	B7H15_RS10500	-	80	87.9	55.7	-0.62	7034.5	8907.66	-32.3	0.077	0.27706
B7H15_RS10505	liaF	-	76	126.4	83.9	-0.56	9608	12752.1	-42.5	0.0215	0.11058
B7H15_RS10510	B7H15_RS10510	-	34	171.4	150.1	-0.19	5828.8	10204.3	-21.4	0.1686	0.44407
B7H15_RS10515	map	-	52	1.1	0.6	-0.14	58.4	59.8	-0.5	0.1888	0.47124
B7H15_RS10520	B7H15_RS10520	-	87	151.5	143.9	-0.07	13183.9	25045.7	-7.6	0.2859	0.60028
B7H15_RS10530	B7H15_RS10530	-	39	127.2	142.8	0.16	4959.1	11137.6	15.6	0.4072	0.70456
B7H15_RS10535	B7H15_RS10535	-	12	215	214.8	0	2580.4	5155.63	-0.2	0.9924	1
B7H15_RS10540	B7H15_RS10540	-	69	3	3.7	0.11	209	508.49	0.7	0.6076	0.83322
B7H15_RS10545	murT	-	103	0.1	0.2	0.01	13.3	33.9	0	0.654	0.86104
B7H15_RS10550	ftnA	-	31	290.7	250.7	-0.21	9012.9	15544.8	-40	0.0539	0.21738
B7H15_RS10555	B7H15_RS10555	-	6	45.8	48.3	0.07	274.8	579.49	2.5	0.888	0.97399
B7H15_RS10560	B7H15_RS10560	-	44	159.8	155.1	-0.04	7029.7	13647.8	-4.7	0.54	0.79917
B7H15_RS10565	dinB	-	84	100.3	101.2	0.01	8425.7	16993.5	0.8	0.8598	0.96462
B7H15_RS10570	B7H15_RS10570	-	56	146.1	161.7	0.14	8183.3	18115	15.6	0.0869	0.29924
B7H15_RS10575	rlmD	-	112	169.6	170.6	0.01	18990.1	38215.9	1.1	0.8473	0.95688
B7H15_RS10580	B7H15_RS10580	-	81	4	4	0	323.9	646.48	0	0.9909	1
B7H15_RS10590	B7H15_RS10590	-	21	228.4	216.8	-0.07	4797.3	9105.31	-11.6	0.3937	0.69144
B7H15_RS10595	gatB	-	108	0.6	0.4	-0.05	65.9	87.7	-0.2	0.3158	0.62421
B7H15_RS10600	gatA	-	107	0.4	0.4	-0.01	45.2	82.4	0	0.668	0.86681
B7H15_RS10605	gatC	-	16	0	0.1	0.02	0	1.9	0.1	1	1
B7H15_RS10610	putP	-	142	188.2	196.2	0.06	26724.6	55720.9	8	0.2885	0.60079
B7H15_RS10615	B7H15_RS10615	-	101	148	185.1	0.31	14952.8	37383.2	37	0	0
B7H15_RS10620	ligA	-	163	0.6	0.6	0.01	92.5	200.49	0	0.938	0.99544
B7H15_RS10625	pcrA	-	163	7.4	12.3	0.48	1206.5	4008.46	4.9	0.0001	0.00104
B7H15_RS10630	B7H15_RS10630	-	61	257.5	261.2	0.02	15707.3	31863.5	3.7	0.7033	0.88454
B7H15_RS10635	B7H15_RS10635	-	23	130	110.6	-0.22	2990.5	5088.62	-19.4	0.1605	0.43133
B7H15_RS10640	purB	-	92	1.4	0.2	-0.3	124.6	32.2	-1.2	0	0
B7H15_RS10650	scpA	-	110	138.7	135.6	-0.03	15261.5	29829.6	-3.2	0.5963	0.8254
B7H15_RS10655	B7H15_RS10655	-	37	124.8	120.9	-0.04	4616.5	8944.6	-3.9	0.622	0.84144
B7H15_RS10660	B7H15_RS10660	-	8	339.5	380.3	0.16	2715.8	6084.31	40.8	0.469	0.75163
B7H15_RS10665	B7H15_RS10665	-	59	194.5	199.7	0.04	11473.2	23569.2	5.3	0.6753	0.86948
B7H15_RS10670	nadE	-	64	1.1	1.1	0.01	67.8	140.3	0	0.9553	1
B7H15_RS10675	B7H15_RS10675	-	119	4.4	4.8	0.07	517.7	1145.56	0.5	0.4991	0.77521
B7H15_RS10680	B7H15_RS10680	-	89	217.9	213.2	-0.03	19388.9	37947.9	-4.7	0.5073	0.78145
B7H15_RS10685	B7H15_RS10685	-	52	158.7	153.7	-0.04	8251	15980.5	-5	0.5352	0.79495
B7H15_RS10690	B7H15_RS10690	-	8	38.1	44	0.19	304.9	704.48	5.9	0.6713	0.86791
B7H15_RS10695	B7H15_RS10695	-	131	152	152.9	0.01	19910.5	40055.4	0.9	0.88	0.97216
B7H15_RS10700	B7H15_RS10700	-	103	132.7	130.8	-0.02	13669.5	26935.5	-2	0.7108	0.88745
B7H15_RS10705	B7H15_RS10705	-	53	185.2	199.4	0.1	9814.9	21132.6	14.2	0.2425	0.54994
B7H15_RS10710	B7H15_RS10710	-	68	0.1	0.1	-0.02	7.6	7.6	-0.1	0.3659	0.66729
B7H15_RS10715	B7H15_RS10715	-	19	290.4	285.5	-0.02	5518.2	10847.5	-5	0.752	0.90817
B7H15_RS10720	B7H15_RS10720	-	106	139.9	124.3	-0.16	14830.7	26345.5	-15.6	0.0217	0.1112
B7H15_RS10725	B7H15_RS10725	-	80	1.9	2.1	0.05	152.6	342.49	0.2	0.5151	0.78417
B7H15_RS10730	B7H15_RS10730	-	37	218.1	221.3	0.02	8070.2	16374.5	3.2	0.8691	0.96862
B7H15_RS10740	B7H15_RS10740	-	19	104.3	93.2	-0.15	1981.7	3541.3	-11.1	0.1692	0.44407
B7H15_RS10745	B7H15_RS10745	-	82	204.5	210.4	0.04	16768.2	34504.2	5.9	0.5885	0.82068
B7H15_RS10750	B7H15_RS10750	-	84	158.2	205.3	0.37	13285.8	34498.6	47.2	0	0
B7H15_RS10755	B7H15_RS10755	-	55	93	132	0.48	5117.5	14525.2	39	0	0
B7H15_RS10760	B7H15_RS10760	-	50	167.2	186.3	0.15	8361.8	18631.3	19.1	0.0672	0.25489
B7H15_RS10765	B7H15_RS10765	-	36	226.4	177.6	-0.34	8149	12785.4	-48.8	0	0
B7H15_RS10770	pmtD	-	77	0.7	34.2	2.79	52.9	5273.14	33.6	0	0
B7H15_RS10775	pmtC	-	81	2	11.7	1.25	162.1	1896.64	9.7	0	0
B7H15_RS10780	pmtB	-	78	161.5	253.7	0.64	12596.4	39576.7	92.2	0	0
B7H15_RS10785	pmtA	-	71	74	133.7	0.81	5251	18984.6	59.7	0	0
B7H15_RS10790	B7H15_RS10790	-	22	88.4	97.1	0.13	1944.1	4271.26	8.7	0.3887	0.68567
B7H15_RS10795	B7H15_RS10795	-	24	104.8	104.6	0	2514.4	5020.44	-0.2	0.9859	1
B7H15_RS10800	B7H15_RS10800	-	7	363.2	433.9	0.25	2542.6	6074.38	70.7	0.5698	0.8128
B7H15_RS10805	B7H15_RS10805	-	107	46.8	37	-0.3	5012.1	7916.5	-9.8	0.1078	0.34447
B7H15_RS10820	B7H15_RS10820	-	16	87.5	86.1	-0.02	1400.2	2756.01	-1.4	0.8467	0.95688
[truncated: 804 more rows]

## Sheet: Sputum C vs. TSB
#ORF	Gene Name	Description	Sites	Mean Control	Mean Experimental	Log 2 FC	Sum Control	Sum Experimental	Delta Mean	P Value	Adj P Value
B7H15_RS00005	dnaA	-	103	3.3	2.3	-0.19	344.4	477.5	-1	0.5879	0.87125
B7H15_RS00010	dnaN	-	84	0	0.1	0.02	1.9	17.4	0.1	0.1082	0.38197
B7H15_RS00015	yaaA	-	16	5.9	4.8	-0.15	94.1	153.2	-1.1	0.7035	0.91474
B7H15_RS00020	recF	-	90	3.8	4.9	0.17	342.8	880.6	1.1	0.4306	0.76682
B7H15_RS00025	gyrB	-	141	1	0.8	-0.05	146.9	231.2	-0.2	0.2264	0.57951
B7H15_RS00030	gyrA	-	205	4.5	3.4	-0.17	922.2	1407.9	-1.1	0.0925	0.34242
B7H15_RS00035	B7H15_RS00035	-	61	131.3	157.8	0.26	8007.8	19254.4	26.5	0.0585	0.25305
B7H15_RS00040	hutH	-	115	154.9	165.6	0.09	17808.3	38088.9	10.7	0.2666	0.63008
B7H15_RS00050	serS	-	93	1.4	1.5	0.02	133.7	283.1	0.1	0.481	0.80685
B7H15_RS00055	B7H15_RS00055	-	63	159	180.6	0.18	10014.4	22755.2	21.6	0.1217	0.40707
B7H15_RS00060	B7H15_RS00060	-	33	130.2	126.5	-0.04	4296.6	8349.7	-3.7	0.7222	0.91803
B7H15_RS00065	B7H15_RS00065	-	71	128	36.6	-1.68	9090	5203	-91.4	0	0
B7H15_RS00070	B7H15_RS00070	-	93	146	165.6	0.18	13577.6	30809.7	19.6	0.0718	0.28669
B7H15_RS00075	gdpP	-	148	4.5	14.7	1.06	664.6	4359.9	10.2	0	0
B7H15_RS00080	rplI	-	36	54.5	39.4	-0.42	1962.8	2834.7	-15.2	0.0875	0.33226
B7H15_RS00085	dnaB	-	98	2	8.6	0.96	193.9	1678.8	6.6	0.087	0.33226
B7H15_RS00095	B7H15_RS00095	-	108	2.7	22.3	1.83	290.4	4813.99	19.6	0	0
B7H15_RS00100	B7H15_RS00100	-	3	0	0	0	0	0	0	1	1
B7H15_RS00105	B7H15_RS00105	-	3	30.7	32.8	0.08	92.2	196.7	2	1	1
B7H15_RS00110	yycF	-	57	0.1	0.2	0.02	5.7	17.7	0.1	0.5043	0.82279
B7H15_RS00115	walK	-	151	0.2	0.1	-0.03	30.2	32.6	-0.1	0.2045	0.55329
B7H15_RS00120	yycH	-	98	184.7	90.2	-0.99	18105	17681.9	-94.5	0	0
B7H15_RS00125	yycI	-	66	182.5	81.1	-1.12	12043.2	10711.1	-101.3	0	0
B7H15_RS00130	B7H15_RS00130	-	63	134.2	140.7	0.07	8453.9	17723.5	6.5	0.5941	0.87645
B7H15_RS00135	adsA	-	164	121.1	117.5	-0.04	19860.9	38546.6	-3.6	0.5323	0.84248
B7H15_RS00140	rlmH	-	24	124.8	87.7	-0.49	2996.2	4209.5	-37.1	0.0286	0.14818
B7H15_RS00145	B7H15_RS00145	-	118	168.7	159.2	-0.08	19910.5	37571.7	-9.5	0.1878	0.52905
B7H15_RS00150	B7H15_RS00150	-	60	167.5	159.1	-0.07	10051.7	19087.7	-8.5	0.3268	0.69606
B7H15_RS00155	B7H15_RS00155	-	31	261.4	243.4	-0.1	8104.1	15088.9	-18.1	0.4127	0.75775
B7H15_RS00165	B7H15_RS00165	-	55	130.3	118	-0.14	7169	12978.3	-12.4	0.2753	0.64332
B7H15_RS00170	B7H15_RS00170	-	37	85.3	74.3	-0.19	3154.3	5500.01	-10.9	0.2641	0.62653
B7H15_RS00175	mecA	-	177	166	181.2	0.12	29388	64130.9	15.1	0.0591	0.25408
B7H15_RS00185	B7H15_RS00185	-	17	230.4	235.4	0.03	3916.4	8002.51	5	0.8796	0.98044
B7H15_RS00195	B7H15_RS00195	-	32	191.4	164.3	-0.21	6125.9	10517.3	-27.1	0.1484	0.46571
B7H15_RS00200	B7H15_RS00200	-	24	158.4	135.5	-0.22	3802	6503.5	-22.9	0.2928	0.66134
B7H15_RS00205	B7H15_RS00205	-	33	507.8	467.2	-0.12	16755.8	30836.1	-40.5	0.1544	0.47663
B7H15_RS00210	B7H15_RS00210	-	117	262.4	251.8	-0.06	30698	58914.8	-10.6	0.2753	0.64332
B7H15_RS00215	B7H15_RS00215	-	87	320.4	306.5	-0.06	27878.5	53333.6	-13.9	0.3512	0.70859
B7H15_RS00220	B7H15_RS00220	-	153	156	154.5	-0.01	23870.1	47272.9	-1.5	0.8546	0.97746
B7H15_RS00225	B7H15_RS00225	-	26	122.6	108.5	-0.17	3186.4	5642.8	-14	0.2629	0.62556
B7H15_RS00230	B7H15_RS00230	-	111	238.4	221.7	-0.1	26459.4	49207.9	-16.7	0.1288	0.42176
B7H15_RS00235	B7H15_RS00235	-	150	232.3	236.1	0.02	34840.3	70831.4	3.8	0.7247	0.91856
B7H15_RS00245	B7H15_RS00245	-	38	250.2	224.8	-0.15	9508	17081	-25.5	0.071	0.28553
B7H15_RS00250	B7H15_RS00250	-	60	251.4	259.8	0.05	15081	31178.8	8.5	0.6666	0.89923
B7H15_RS00260	B7H15_RS00260	-	86	150	147.4	-0.02	12901.6	25348.1	-2.6	0.7697	0.9388
B7H15_RS00270	B7H15_RS00270	-	35	149	157.8	0.08	5213.3	11046.4	8.9	0.5162	0.82822
B7H15_RS00275	B7H15_RS00275	-	41	248.2	202.7	-0.29	10176.2	16624.3	-45.5	0.0162	0.095
B7H15_RS00290	B7H15_RS00290	-	51	362.2	329.7	-0.13	18473.9	33631.7	-32.5	0.0393	0.18671
B7H15_RS00295	B7H15_RS00295	-	93	146	147.6	0.02	13573.6	27444.8	1.6	0.8776	0.98044
B7H15_RS00300	B7H15_RS00300	-	20	175.1	186.8	0.09	3502.4	7472.9	11.7	0.5366	0.8442
B7H15_RS00305	B7H15_RS00305	-	38	248.7	198.8	-0.32	9451.6	15112.2	-49.9	0.0165	0.09635
B7H15_RS00310	B7H15_RS00310	-	27	237.1	225	-0.07	6400.9	12151.2	-12	0.6599	0.89791
B7H15_RS00315	B7H15_RS00315	-	36	265.4	243.9	-0.12	9553.1	17561.7	-21.5	0.3265	0.69595
B7H15_RS00330	arcC	-	75	284.6	271.5	-0.07	21345.5	40727.3	-13.1	0.3419	0.70518
B7H15_RS00335	argF	-	67	199.6	205.9	0.04	13373.7	27591.4	6.3	0.7024	0.91416
B7H15_RS00340	B7H15_RS00340	-	78	135.7	114.4	-0.24	10584.6	17846.6	-21.3	0.0225	0.1239
B7H15_RS00345	arcD	-	146	279.6	253.1	-0.14	40817.5	73910.2	-26.5	0.005	0.0353
B7H15_RS00350	arcA	-	111	323.8	304.2	-0.09	35947.3	67522.2	-19.7	0.1227	0.40847
B7H15_RS00355	B7H15_RS00355	-	44	231.2	211.1	-0.13	10174.3	18575.1	-20.2	0.1461	0.46056
B7H15_RS00360	B7H15_RS00360	-	43	278.1	322.5	0.21	11960.4	27736.8	44.4	0.0505	0.22576
B7H15_RS00370	B7H15_RS00370	programmed frameshift	62	203.6	192.5	-0.08	12624.6	23874.7	-11.1	0.3453	0.70633
B7H15_RS00375	B7H15_RS00375	-	79	251	241.1	-0.06	19830.9	38096.4	-9.9	0.5077	0.82344
B7H15_RS00380	B7H15_RS00380	-	94	198	185.4	-0.09	18610	34847.4	-12.6	0.2253	0.57951
B7H15_RS00385	B7H15_RS00385	-	52	165.6	150	-0.14	8610.4	15597.8	-15.6	0.2693	0.63326
B7H15_RS00390	B7H15_RS00390	-	104	222.4	214.6	-0.05	23130.1	44633.4	-7.8	0.4405	0.77753
B7H15_RS00395	B7H15_RS00395	-	77	169.3	153.6	-0.14	13038.6	23652	-15.7	0.1319	0.4304
B7H15_RS00400	B7H15_RS00400	-	55	180.8	159.4	-0.18	9944.5	17531.1	-21.4	0.069	0.2803
B7H15_RS00405	B7H15_RS00405	-	59	188.5	178.3	-0.08	11121.4	21042.4	-10.2	0.5023	0.82145
B7H15_RS00410	B7H15_RS00410	-	62	226.2	207	-0.13	14022.9	25664	-19.2	0.2025	0.54947
B7H15_RS00415	B7H15_RS00415	-	172	204.7	190.2	-0.1	35210.7	65415.6	-14.6	0.07	0.28353
B7H15_RS00420	B7H15_RS00420	-	51	212.8	219.4	0.04	10852	22379.5	6.6	0.7055	0.91474
B7H15_RS00425	B7H15_RS00425	-	17	324.9	328.8	0.02	5523.8	11180.8	3.9	0.9129	0.98917
B7H15_RS00430	B7H15_RS00430	-	8	198.6	205.9	0.05	1588.5	3293.7	7.3	0.8574	0.97746
B7H15_RS00435	B7H15_RS00435	-	203	369.5	352.8	-0.07	74998.9	143251	-16.6	0.0997	0.36095
B7H15_RS00445	B7H15_RS00445	-	15	166.5	145.2	-0.19	2497.3	4356.8	-21.3	0.3681	0.72355
B7H15_RS00450	B7H15_RS00450	-	91	262.6	241.9	-0.12	23899.9	44022.8	-20.8	0.0649	0.2691
B7H15_RS00455	cstR	-	22	62.3	79.6	0.33	1370	3502.71	17.3	0.171	0.5056
B7H15_RS00460	cstA	-	90	182.7	174.9	-0.06	16439.4	31481.4	-7.8	0.4362	0.77384
B7H15_RS00465	cstB	-	113	184.4	191.5	0.05	20839.9	43290.3	7.1	0.4202	0.75988
B7H15_RS00490	B7H15_RS00490	-	61	123.7	115.7	-0.09	7548.6	14111.1	-8.1	0.4096	0.75644
B7H15_RS00495	B7H15_RS00495	-	25	84.5	80.9	-0.06	2111.8	4043.9	-3.6	0.8551	0.97746
B7H15_RS00500	B7H15_RS00500	-	28	134.8	128.3	-0.07	3773.5	7182.2	-6.5	0.7021	0.91416
B7H15_RS00505	B7H15_RS00505	-	136	195.1	176.9	-0.14	26532.2	48116.5	-18.2	0.0103	0.06547
B7H15_RS00515	B7H15_RS00515	-	92	227.1	224.3	-0.02	20890.8	41272	-2.8	0.7905	0.95069
B7H15_RS00520	B7H15_RS00520	-	55	180.3	178.1	-0.02	9914.4	19594.2	-2.1	0.865	0.97801
B7H15_RS00525	B7H15_RS00525	-	83	194.3	173.6	-0.16	16127.5	28823.4	-20.7	0.0218	0.12076
B7H15_RS00530	B7H15_RS00530	-	65	185	165.7	-0.15	12028.1	21544.7	-19.3	0.0682	0.27948
B7H15_RS00535	B7H15_RS00535	-	269	191.8	189.8	-0.01	51595.8	102099	-2	0.7418	0.92783
B7H15_RS00540	B7H15_RS00540	-	40	178.6	158.1	-0.17	7144.3	12650.9	-20.5	0.2685	0.63262
B7H15_RS00545	B7H15_RS00545	-	81	226.1	203.2	-0.15	18315.7	32911.1	-23	0.0518	0.22946
B7H15_RS00550	B7H15_RS00550	-	74	214.4	207.1	-0.05	15862.1	30657.1	-7.2	0.5394	0.84466
B7H15_RS00555	B7H15_RS00555	-	73	167.3	152.1	-0.13	12214.3	22199.4	-15.3	0.0214	0.11902
B7H15_RS00560	B7H15_RS00560	-	71	143.6	136.3	-0.07	10193.2	19353.4	-7.3	0.2259	0.57951
B7H15_RS00565	B7H15_RS00565	-	66	152.5	158.8	0.06	10065.3	20962.1	6.3	0.6164	0.8874
B7H15_RS00570	B7H15_RS00570	-	70	234.9	221.2	-0.08	16443.1	30971.5	-13.7	0.2969	0.66684
B7H15_RS00575	B7H15_RS00575	-	161	216.3	225.6	0.06	34825.3	72655.5	9.3	0.4039	0.75137
B7H15_RS00580	B7H15_RS00580	-	74	186.8	185.1	-0.01	13821.9	27387.6	-1.7	0.8747	0.97999
B7H15_RS00585	B7H15_RS00585	-	116	162.2	161.1	-0.01	18814.9	37382.3	-1.1	0.9035	0.98874
B7H15_RS00590	B7H15_RS00590	-	131	141.1	151.4	0.1	18487	39663.6	10.3	0.1728	0.50878
B7H15_RS00595	B7H15_RS00595	-	135	167.1	139.2	-0.26	22563.9	37573	-28	0	0
B7H15_RS00600	B7H15_RS00600	-	90	166.4	121.8	-0.43	14971.7	21920	-44.6	0	0
B7H15_RS00605	B7H15_RS00605	-	152	321.8	276.8	-0.21	48915.5	84150.9	-45	0	0
B7H15_RS00610	B7H15_RS00610	-	53	292.9	302.1	0.04	15523	32021.1	9.2	0.6892	0.90808
B7H15_RS00615	B7H15_RS00615	-	125	179.7	199.8	0.15	22460.1	49942.8	20.1	0.038	0.18333
B7H15_RS00620	spa	-	73	113.3	99.2	-0.18	8267.7	14488.2	-14	0.0632	0.2648
B7H15_RS00630	sarS	-	64	161.1	158.2	-0.03	10307.8	20248.2	-2.9	0.8459	0.97655
B7H15_RS00635	sirC	-	89	179.3	89.9	-0.96	15957.5	15997.1	-89.4	0	0
B7H15_RS00640	sirB	-	79	151.2	66.3	-1.13	11947.5	10469.3	-85	0	0
B7H15_RS00645	sirA	-	74	271.4	158.7	-0.76	20083.1	23486	-112.7	0.0063	0.04318
B7H15_RS00650	sbnA	-	64	148.6	157.2	0.08	9512	20120.9	8.6	0.4099	0.75644
B7H15_RS00655	sbnB	-	70	113.7	121.9	0.1	7957.1	17070.6	8.3	0.4045	0.75137
B7H15_RS00660	sbnC	-	131	165.3	171.3	0.05	21652.7	44870.1	6	0.4511	0.78683
B7H15_RS00665	sbnD	-	98	173.3	171.2	-0.02	16979.9	33564.1	-2	0.8358	0.97027
B7H15_RS00670	sbnE	-	128	215.6	213.2	-0.02	27600.2	54589.3	-2.4	0.8194	0.96192
B7H15_RS00675	sbnF	-	136	155	156.3	0.01	21082.6	42502.8	1.2	0.8787	0.98044
B7H15_RS00680	sbnG	-	51	112.5	122.6	0.12	5736.5	12506	10.1	0.2242	0.57951
B7H15_RS00685	sbnH	-	79	206.5	223.4	0.11	16311.7	35302	17	0.1795	0.52172
B7H15_RS00690	sbnI	-	50	253.1	237.4	-0.09	12656.3	23744.4	-15.7	0.338	0.70199
B7H15_RS00700	B7H15_RS00700	-	36	72.1	93.3	0.35	2595.5	6717.9	21.2	0.0519	0.22946
B7H15_RS00705	B7H15_RS00705	-	67	227.5	225.6	-0.01	15242.6	30228.6	-1.9	0.8888	0.98443
B7H15_RS00710	B7H15_RS00710	-	41	148.4	151.3	0.03	6082.8	12403.8	2.9	0.7824	0.94692
B7H15_RS00715	B7H15_RS00715	-	13	190.4	139.8	-0.43	2474.9	3635.8	-50.5	0.0889	0.33403
B7H15_RS00720	B7H15_RS00720	-	92	205.3	183.4	-0.16	18888.5	33739.2	-21.9	0.0092	0.05997
B7H15_RS00725	B7H15_RS00725	-	61	158.6	158.4	0	9671.6	19329.2	-0.1	0.9898	1
B7H15_RS00730	B7H15_RS00730	-	100	203.5	188.9	-0.1	20347.3	37777.2	-14.6	0.2656	0.62878
B7H15_RS00735	B7H15_RS00735	-	135	216.7	204.8	-0.08	29258.2	55298.8	-11.9	0.1681	0.50179
B7H15_RS00740	B7H15_RS00740	-	151	214.4	197.3	-0.12	32378.7	59594.5	-17.1	0.0345	0.16995
B7H15_RS00745	B7H15_RS00745	-	40	290.4	320.7	0.14	11617.7	25658.3	30.3	0.0714	0.28632
B7H15_RS00755	B7H15_RS00755	-	55	231.8	207.5	-0.16	12749	22828.7	-24.3	0.0617	0.26046
B7H15_RS00760	deoD	-	46	202.5	167.8	-0.26	9313.9	15439	-34.7	0.0037	0.02715
B7H15_RS00765	tet(38)	-	144	249.9	235.2	-0.09	35988.4	67728.5	-14.8	0.0888	0.33403
B7H15_RS00770	deoC	-	32	179.4	173.7	-0.05	5741.9	11119.2	-5.7	0.6483	0.89153
B7H15_RS00775	deoB	-	94	64.4	40.8	-0.6	6054.7	7661.6	-23.7	0	0
B7H15_RS00780	phnE	-	76	175.5	172.9	-0.02	13338	26287.3	-2.6	0.8124	0.96037
B7H15_RS00785	phnE	-	72	156.3	158.6	0.02	11254.6	22831.6	2.2	0.8223	0.96273
B7H15_RS00790	phnC	-	62	184.3	173.3	-0.09	11426.1	21492.4	-11	0.3597	0.7171
B7H15_RS00795	B7H15_RS00795	-	72	179.2	157.3	-0.18	12905.2	22649.8	-21.9	0.06	0.2552
B7H15_RS00800	B7H15_RS00800	-	99	199	202.2	0.02	19704.9	40034.4	3.2	0.8191	0.96192
B7H15_RS00805	B7H15_RS00805	-	119	180.5	171.7	-0.07	21474.2	40861.7	-8.8	0.3872	0.73958
B7H15_RS00825	B7H15_RS00825	-	36	118.7	97.1	-0.28	4274.2	6992.79	-21.6	0.116	0.39652
B7H15_RS00850	adhE	-	184	185	185.1	0	34034.4	68122.4	0.1	0.9876	1
B7H15_RS00855	capA	-	63	168.8	189.8	0.16	10635.1	23911.7	21	0.1841	0.52471
B7H15_RS00860	cap8B	-	56	115.1	118.6	0.04	6448	13277.9	3.4	0.7252	0.91856
B7H15_RS00865	cap8C	-	63	164	187.5	0.19	10334.7	23628.7	23.5	0.0741	0.2942
B7H15_RS00875	cap8E	-	78	126.1	160.3	0.33	9835.6	24999.2	34.2	0.0022	0.01727
B7H15_RS00880	cap8F	-	102	201.8	222.3	0.14	20585.8	45340.8	20.4	0.2048	0.55357
B7H15_RS00885	cap8G	-	86	161	170	0.08	13842.2	29232.7	9	0.4351	0.77336
B7H15_RS00890	B7H15_RS00890	-	50	218.5	226.2	0.05	10923.3	22615.3	7.7	0.6274	0.89041
B7H15_RS00895	B7H15_RS00895	-	107	133.9	143.3	0.09	14325.9	30655.6	9.4	0.2353	0.59046
B7H15_RS00900	B7H15_RS00900	-	144	210.6	208.7	-0.01	30328.9	60100.2	-1.9	0.8155	0.96192
B7H15_RS00905	B7H15_RS00905	-	147	222.5	235.8	0.08	32702.4	69330.6	13.4	0.1573	0.48346
B7H15_RS00910	cap8L	-	92	170.7	160.3	-0.09	15701.9	29490.5	-10.4	0.264	0.62653
B7H15_RS00915	cap8M	-	52	321.7	334.2	0.05	16727.6	34761.2	12.6	0.511	0.82494
B7H15_RS00920	capN	-	68	224.4	218.1	-0.04	15259.9	29659.1	-6.3	0.6868	0.90758
B7H15_RS00925	cap8O	-	90	170.8	156.4	-0.12	15373	28154.7	-14.4	0.1852	0.52489
B7H15_RS00930	cap8P	-	76	206.4	183.5	-0.17	15683	27893.8	-22.8	0.0357	0.17494
B7H15_RS00935	isdI	-	28	174.2	178.7	0.04	4878.2	10006.9	4.5	0.7542	0.9317
B7H15_RS00940	B7H15_RS00940	-	38	122.8	137.7	0.16	4665.5	10465.9	14.9	0.428	0.76608
B7H15_RS00945	B7H15_RS00945	-	103	122.3	119.4	-0.03	12600.3	24588.7	-3	0.6566	0.89658
B7H15_RS00950	B7H15_RS00950	-	78	152.6	148	-0.04	11904.1	23091.8	-4.6	0.6583	0.89729
B7H15_RS00955	B7H15_RS00955	-	15	168.5	151.4	-0.15	2527.6	4542.31	-17.1	0.4747	0.80582
B7H15_RS00960	B7H15_RS00960	-	37	335.6	354.4	0.08	12415.9	26226	18.8	0.2339	0.58798
B7H15_RS00965	B7H15_RS00965	-	56	160.1	139.2	-0.19	8966	15594.7	-20.9	0.0813	0.31303
B7H15_RS00970	B7H15_RS00970	-	69	83.4	73.3	-0.17	5755.4	10122	-10.1	0.1539	0.47614
B7H15_RS00975	B7H15_RS00975	-	60	141.6	124.4	-0.18	8495.8	14922.8	-17.2	0.0914	0.34023
B7H15_RS00980	B7H15_RS00980	-	66	141.8	149.4	0.07	9359.6	19718.1	7.6	0.437	0.77477
B7H15_RS00985	B7H15_RS00985	-	30	232.4	259.2	0.15	6971	15551.4	26.8	0.3169	0.68434
B7H15_RS00990	B7H15_RS00990	-	77	181.6	176.4	-0.04	13983.9	27161.3	-5.2	0.7079	0.91474
B7H15_RS00995	B7H15_RS00995	-	129	280.3	290.7	0.05	36156	75013.4	10.5	0.3616	0.7172
B7H15_RS01000	B7H15_RS01000	-	576	230	217.2	-0.08	132452	250200	-12.8	0.0019	0.01539
B7H15_RS01005	B7H15_RS01005	-	50	283.7	270.4	-0.07	14183	27037.3	-13.3	0.4102	0.75644
B7H15_RS01010	B7H15_RS01010	-	35	93.4	84.4	-0.14	3269.2	5908.59	-9	0.3006	0.67031
B7H15_RS01015	argB	-	62	250.2	222	-0.17	15510	27528.8	-28.2	0.0215	0.11934
B7H15_RS01020	argJ	-	83	166.1	149	-0.15	13785.6	24738.7	-17.1	0.1093	0.38379
B7H15_RS01025	argC	-	80	248.5	231.2	-0.1	19880	36995.6	-17.3	0.2059	0.55441
B7H15_RS01030	rocD	-	78	216.5	206.6	-0.07	16887.2	32236.7	-9.9	0.4798	0.80582
B7H15_RS01035	brnQ	-	122	160.2	182.6	0.18	19543.2	44558.8	22.4	0.0108	0.06818
B7H15_RS01040	B7H15_RS01040	-	38	138.7	136	-0.03	5269.6	10337.7	-2.7	0.8595	0.97793
B7H15_RS01045	B7H15_RS01045	-	130	232.6	198.7	-0.22	30238.5	51666.9	-33.9	0.0004	0.00376
B7H15_RS01050	B7H15_RS01050	-	11	303.3	261.5	-0.21	3336.8	5753.2	-41.8	0.2362	0.59166
B7H15_RS01055	ptsG	-	157	215.8	212.1	-0.02	33885.7	66614.7	-3.7	0.7025	0.91416
B7H15_RS01060	B7H15_RS01060	-	71	114.7	109.6	-0.06	8143.4	15567.2	-5.1	0.5288	0.83931
B7H15_RS01065	murQ	-	64	185.4	166	-0.15	11865.7	21253.4	-19.4	0.0208	0.11684
B7H15_RS01070	B7H15_RS01070	-	130	144.7	127.9	-0.17	18810.8	33244.7	-16.8	0.0277	0.14513
B7H15_RS01075	B7H15_RS01075	-	63	228.4	192.8	-0.24	14388.2	24290.5	-35.6	0.0024	0.01853
B7H15_RS01080	B7H15_RS01080	-	33	270.2	219.2	-0.3	8917.1	14467.2	-51	0.0306	0.15482
B7H15_RS01085	B7H15_RS01085	-	237	124.6	126.3	0.02	29538	59864	1.7	0.7169	0.91687
B7H15_RS01090	B7H15_RS01090	-	76	98.4	130.9	0.39	7479.3	19901.8	32.5	0.0379	0.18316
B7H15_RS01095	B7H15_RS01095	-	89	129.5	123.4	-0.07	11526	21968.5	-6.1	0.3985	0.74672
B7H15_RS01100	B7H15_RS01100	-	119	187.8	181.9	-0.05	22351	43283.7	-6	0.4964	0.82057
B7H15_RS01105	B7H15_RS01105	-	112	103.6	94.2	-0.13	11598.7	21109.5	-9.3	0.3465	0.70633
B7H15_RS01110	B7H15_RS01110	-	132	166.9	172.7	0.05	22027.7	45599.4	5.8	0.3883	0.74041
B7H15_RS01115	B7H15_RS01115	-	118	148.5	140.2	-0.08	17521.7	33081.2	-8.3	0.3734	0.728
B7H15_RS01120	B7H15_RS01120	-	145	136.8	131.5	-0.05	19833.1	38146.2	-5.2	0.4082	0.75598
B7H15_RS01125	ggt	-	146	188.1	178.9	-0.07	27457.3	52246.5	-9.1	0.2454	0.60019
B7H15_RS01130	B7H15_RS01130	-	63	142.2	136.2	-0.06	8958.6	17166.2	-6	0.4654	0.79689
B7H15_RS01135	B7H15_RS01135	-	47	206.3	217.1	0.07	9694.4	20403.9	10.8	0.5543	0.85071
B7H15_RS01140	B7H15_RS01140	-	47	188.8	172.9	-0.12	8873.8	16250.3	-15.9	0.2656	0.62878
B7H15_RS01145	ugpC	-	77	149	153	0.04	11471.4	23564.8	4	0.6356	0.89061
B7H15_RS01150	B7H15_RS01150	-	100	145.6	128.5	-0.17	14563.3	25701.9	-17.1	0.0876	0.33226
B7H15_RS01155	B7H15_RS01155	-	107	162.6	161.1	-0.01	17393.5	34471.9	-1.5	0.8833	0.98261
B7H15_RS01160	B7H15_RS01160	-	75	196.8	189.8	-0.05	14758.8	28463.6	-7	0.5842	0.86963
B7H15_RS01165	B7H15_RS01165	-	56	174.7	163.4	-0.09	9781	18295.4	-11.3	0.3345	0.69731
B7H15_RS01170	B7H15_RS01170	-	68	150.1	146.7	-0.03	10210	19953	-3.4	0.7087	0.91474
B7H15_RS01175	B7H15_RS01175	-	78	215	206.5	-0.06	16767.3	32211.4	-8.5	0.4753	0.80582
B7H15_RS01180	B7H15_RS01180	-	63	219.7	210.1	-0.06	13838.3	26470.6	-9.6	0.4787	0.80582
B7H15_RS01185	uhpT	-	110	146.2	142.8	-0.03	16082.4	31412.9	-3.4	0.6349	0.89061
B7H15_RS01190	B7H15_RS01190	-	67	178.7	169.3	-0.08	11973.9	22682.5	-9.4	0.4471	0.78326
B7H15_RS01195	B7H15_RS01195	-	138	262.2	255.3	-0.04	36186.1	70476.4	-6.9	0.623	0.89041
B7H15_RS01200	B7H15_RS01200	-	71	129.1	123.7	-0.06	9167	17564.3	-5.4	0.5774	0.86685
B7H15_RS01205	pflB	-	172	181.4	172.7	-0.07	31208.2	59410.4	-8.7	0.2688	0.63262
B7H15_RS01210	pflA	-	55	181.9	170	-0.1	10004.7	18698.6	-11.9	0.4703	0.80137
B7H15_RS01220	B7H15_RS01220	-	166	160.2	155.7	-0.04	26589.3	51695	-4.5	0.5432	0.84745
B7H15_RS01225	B7H15_RS01225	-	33	200	231	0.2	6598.4	15248.9	31.1	0.6874	0.90758
B7H15_RS01230	coa	-	148	184.1	175.8	-0.07	27253.9	52032.9	-8.4	0.2851	0.65342
B7H15_RS01235	B7H15_RS01235	-	8	193.4	248.4	0.35	1547	3973.9	55	0.1398	0.44778
B7H15_RS01240	B7H15_RS01240	-	71	196.4	219.6	0.16	13947.6	31182.2	23.1	0.136	0.43817
B7H15_RS01245	B7H15_RS01245	-	164	176.8	182.2	0.04	28989.1	59756.3	5.4	0.517	0.82856
B7H15_RS01250	B7H15_RS01250	-	91	122.8	158.3	0.35	11175.5	28801.6	35.4	0.001	0.00873
B7H15_RS01255	B7H15_RS01255	-	115	182.3	203.2	0.15	20962.3	46738.4	20.9	0.0334	0.16599
B7H15_RS01260	B7H15_RS01260	-	112	124.1	147.6	0.24	13898.7	33055.4	23.5	0.0037	0.02715
B7H15_RS01265	B7H15_RS01265	-	89	184.6	168.5	-0.13	16426.6	29996.7	-16	0.0983	0.3583
B7H15_RS01270	B7H15_RS01270	-	132	206.4	197.6	-0.06	27240.9	52155.6	-8.8	0.3529	0.70909
B7H15_RS01275	B7H15_RS01275	-	31	218.6	253.1	0.21	6777.1	15690.7	34.5	0.0955	0.35037
B7H15_RS01280	B7H15_RS01280	-	23	111.1	117.9	0.08	2555.8	5425.1	6.8	0.7257	0.91856
B7H15_RS01285	B7H15_RS01285	-	84	194.1	189.3	-0.04	16308	31807.3	-4.8	0.6771	0.90076
B7H15_RS01290	B7H15_RS01290	-	6	99.8	90	-0.14	598.5	1079.6	-9.8	0.7855	0.94861
B7H15_RS01295	B7H15_RS01295	-	57	175.4	176.9	0.01	9997.4	20162.5	1.5	0.8986	0.98737
B7H15_RS01305	B7H15_RS01305	-	107	179.5	163.8	-0.13	19209.7	35051.2	-15.7	0.0464	0.21252
B7H15_RS01310	B7H15_RS01310	-	65	154.3	143.8	-0.1	10027.5	18691.4	-10.5	0.3115	0.68142
B7H15_RS01315	B7H15_RS01315	-	7	137.4	103.6	-0.39	961.8	1450	-33.8	0.0245	0.13206
B7H15_RS01320	B7H15_RS01320	-	149	146.2	134.9	-0.11	21777.2	40211.3	-11.2	0.1119	0.38819
B7H15_RS01325	B7H15_RS01325	-	27	164.2	161.9	-0.02	4433.9	8744.59	-2.3	0.8551	0.97746
B7H15_RS01330	B7H15_RS01330	-	23	83.1	69.8	-0.24	1910.3	3210.8	-13.3	0.1564	0.48175
B7H15_RS01335	B7H15_RS01335	-	97	213.2	198.3	-0.1	20675.7	38477.7	-14.8	0.107	0.3794
B7H15_RS01340	B7H15_RS01340	-	69	174.8	176.6	0.01	12064	24370.5	1.8	0.8902	0.98464
B7H15_RS01345	B7H15_RS01345	-	11	177.8	129.9	-0.44	1955.5	2858.5	-47.8	0.0364	0.17775
B7H15_RS01350	B7H15_RS01350	-	70	220.6	217.1	-0.02	15440.1	30389.5	-3.5	0.8127	0.96037
B7H15_RS01355	B7H15_RS01355	-	62	254.3	245.2	-0.05	15769.5	30404.4	-9.1	0.5398	0.84481
B7H15_RS01360	B7H15_RS01360	-	96	271.9	256.9	-0.08	26098	49317.4	-15	0.2012	0.54701
B7H15_RS01365	B7H15_RS01365	-	145	250.9	280.6	0.16	36387.2	81384.9	29.7	0.0298	0.15187
B7H15_RS01370	B7H15_RS01370	-	92	0.6	1.1	0.11	56.5	196.1	0.5	0.6439	0.89112
B7H15_RS01375	B7H15_RS01375	-	64	9.9	10.4	0.05	632.4	1332.6	0.5	0.7097	0.91474
B7H15_RS01380	B7H15_RS01380	-	89	3.7	3	-0.13	331.2	530	-0.7	0.3506	0.70859
B7H15_RS01385	B7H15_RS01385	-	142	11	11	0	1562.2	3124	0	0.9991	1
B7H15_RS01390	tarS	-	142	243.2	264	0.12	34531.8	74989.7	20.9	0.051	0.22727
B7H15_RS01395	scdA	-	55	147.5	151.1	0.03	8113.9	16625.3	3.6	0.7098	0.91474
B7H15_RS01400	B7H15_RS01400	-	133	127.2	133.7	0.07	16914.3	35564.7	6.5	0.4155	0.75871
B7H15_RS01405	B7H15_RS01405	-	57	248.8	252.9	0.02	14179.1	28825.4	4.1	0.8009	0.9554
B7H15_RS01410	lrgA	-	41	110.3	111.4	0.01	4524.3	9135.5	1.1	0.9357	0.99687
B7H15_RS01415	lrgB	-	68	102	93.2	-0.12	6935.5	12672	-8.8	0.3231	0.69292
B7H15_RS01420	B7H15_RS01420	-	59	207.1	211.8	0.03	12218.1	24993.5	4.7	0.7386	0.92614
B7H15_RS01430	B7H15_RS01430	-	57	188.9	187.1	-0.01	10767	21332.7	-1.8	0.9056	0.98874
B7H15_RS01435	B7H15_RS01435	-	97	150.6	161.9	0.1	14606.3	31400.5	11.3	0.2498	0.60622
B7H15_RS01445	B7H15_RS01445	-	55	200.4	195.2	-0.04	11019.5	21471.4	-5.2	0.7625	0.93536
B7H15_RS01450	B7H15_RS01450	-	17	337.3	298.3	-0.17	5734.6	10142.6	-39	0.3664	0.72122
B7H15_RS01455	rbsK	-	67	290.5	251.6	-0.2	19465.6	33720.7	-38.9	0.0143	0.0862
B7H15_RS01460	rbsD	-	31	176.7	168.2	-0.07	5476.7	10430.5	-8.4	0.6056	0.88044
B7H15_RS01465	rbsU	-	65	143.3	143	0	9314.1	18596.4	-0.2	0.9863	1
B7H15_RS01470	B7H15_RS01470	-	75	172.2	163.3	-0.07	12918.3	24494.3	-8.9	0.4965	0.82057
B7H15_RS01475	B7H15_RS01475	-	23	160.1	147.3	-0.12	3681.4	6776.8	-12.7	0.4293	0.76619
B7H15_RS01480	B7H15_RS01480	-	35	123.1	121.5	-0.02	4309.9	8501.51	-1.7	0.8984	0.98737
B7H15_RS01490	B7H15_RS01490	-	107	221.2	216.3	-0.03	23673.7	46291.9	-4.9	0.6152	0.88704
B7H15_RS01495	B7H15_RS01495	-	77	173.7	168.6	-0.04	13376	25969.3	-5.1	0.5616	0.85506
B7H15_RS01500	lytM	-	74	312.5	259.3	-0.26	23124	38380.3	-53.2	0.001	0.00873
B7H15_RS01505	B7H15_RS01505	-	55	238.2	213.6	-0.15	13102.5	23495	-24.6	0.0676	0.27865
B7H15_RS01510	B7H15_RS01510	-	90	267.7	251	-0.09	24095.2	45178.4	-16.7	0.1185	0.40164
B7H15_RS01515	B7H15_RS01515	-	112	293.3	274.4	-0.09	32845.2	61461.3	-18.9	0.0995	0.36095
B7H15_RS01520	B7H15_RS01520	-	128	173.1	219.2	0.33	22153.5	56107.7	46.1	0	0
B7H15_RS01525	B7H15_RS01525	-	75	208.3	199	-0.06	15622.7	29852	-9.3	0.4005	0.74933
B7H15_RS01530	B7H15_RS01530	-	65	231.5	229.1	-0.01	15046.8	29784.4	-2.4	0.8486	0.97657
B7H15_RS01535	B7H15_RS01535	-	58	259.9	269.9	0.05	15073.4	31308.3	10	0.5529	0.85071
B7H15_RS01540	esxA	-	12	189	182.8	-0.05	2267.9	4386.4	-6.2	0.8137	0.96086
B7H15_RS01545	esaA	-	237	198.4	216.4	0.12	47017.7	102554	18	0.0228	0.12507
B7H15_RS01550	essA	-	29	120.1	139.5	0.21	3481.6	8092.91	19.5	0.3341	0.69731
B7H15_RS01555	esaB	-	23	178.6	157.9	-0.17	4106.7	7261.7	-20.7	0.1938	0.53828
B7H15_RS01560	essB	-	118	140.9	148.1	0.07	16626.2	34958.2	7.2	0.3173	0.68467
B7H15_RS01565	essC	-	327	180.9	186.2	0.04	59163.5	121807	5.3	0.3514	0.70859
B7H15_RS01570	esaC	-	27	180.5	200.7	0.15	4874.4	10839.5	20.2	0.248	0.6029
B7H15_RS01575	esxB	-	21	186.2	188.9	0.02	3911	7935.6	2.7	0.8579	0.97752
B7H15_RS01580	B7H15_RS01580	-	57	147.2	147.8	0.01	8391.9	16849.8	0.6	0.9561	1
B7H15_RS01585	B7H15_RS01585	-	21	193.7	186	-0.06	4067.3	7811.8	-7.7	0.7317	0.92219
B7H15_RS01590	B7H15_RS01590	-	124	216.9	226.6	0.06	26896.2	56188.8	9.7	0.2878	0.657
B7H15_RS01595	B7H15_RS01595	-	50	140.5	136	-0.05	7025.3	13602.3	-4.5	0.5992	0.87881
B7H15_RS01600	B7H15_RS01600	-	77	147.2	142.9	-0.04	11337.5	22008.6	-4.3	0.6702	0.89923
B7H15_RS01605	B7H15_RS01605	-	75	206.9	200	-0.05	15513.8	30007.2	-6.8	0.5746	0.86481
B7H15_RS01610	B7H15_RS01610	-	25	188	186.1	-0.01	4699.4	9305.09	-1.9	0.9035	0.98874
B7H15_RS01615	B7H15_RS01615	-	52	227.4	202.7	-0.16	11822.9	21076.4	-24.7	0.0681	0.27948
B7H15_RS01620	B7H15_RS01620	-	47	263.7	235.4	-0.16	12393.4	22131.6	-28.2	0.1722	0.50755
B7H15_RS01630	B7H15_RS01630	-	44	192.1	190.4	-0.01	8450.5	16759.5	-1.6	0.8567	0.97746
B7H15_RS01635	B7H15_RS01635	-	78	164.5	165.1	0	12833.7	25752.7	0.5	0.9521	1
B7H15_RS01640	B7H15_RS01640	-	48	238.7	251.5	0.07	11459.8	24142.6	12.7	0.3314	0.69731
B7H15_RS01645	B7H15_RS01645	-	39	195.3	195.9	0	7614.9	15277	0.6	0.968	1
B7H15_RS01650	B7H15_RS01650	-	43	192.4	188.9	-0.03	8275.3	16247.1	-3.5	0.7344	0.92352
B7H15_RS01655	B7H15_RS01655	-	53	297.6	312.1	0.07	15771.3	33087.6	14.6	0.3251	0.69488
B7H15_RS01660	B7H15_RS01660	-	40	211.6	202.7	-0.06	8465.6	16213.3	-9	0.5157	0.8279
B7H15_RS01665	B7H15_RS01665	-	39	244.8	288.8	0.23	9545.7	22525.7	44	0.0312	0.15673
B7H15_RS01670	B7H15_RS01670	-	38	277.9	305.7	0.14	10560.3	23235.6	27.8	0.2477	0.6029
B7H15_RS01675	B7H15_RS01675	-	85	182.9	179.6	-0.03	15549.7	30524.4	-3.4	0.7529	0.93132
B7H15_RS01680	brnQ	-	115	214.5	228.4	0.09	24671.1	52523.8	13.8	0.2145	0.56349
B7H15_RS01690	B7H15_RS01690	-	73	188.3	183.6	-0.04	13742.5	26807.6	-4.6	0.6673	0.89923
B7H15_RS01700	B7H15_RS01700	-	82	186.9	192.5	0.04	15323.7	31566.8	5.6	0.5354	0.8442
B7H15_RS01705	B7H15_RS01705	-	55	138.3	139.5	0.01	7608.8	15343.2	1.1	0.9304	0.99311
B7H15_RS01715	B7H15_RS01715	-	89	199.8	201.9	0.01	17781.3	35939.6	2.1	0.8702	0.97931
B7H15_RS01720	B7H15_RS01720	-	89	185	171.2	-0.11	16466.1	30478.1	-13.8	0.1865	0.52698
B7H15_RS01725	B7H15_RS01725	-	60	119.9	105.2	-0.18	7193.6	12629.7	-14.6	0.0663	0.2741
B7H15_RS01730	B7H15_RS01730	-	112	115.8	107.5	-0.1	12965.2	24071.4	-8.3	0.1514	0.47153
B7H15_RS01735	B7H15_RS01735	-	129	195.1	170.7	-0.19	25168.5	44031.9	-24.4	0.0039	0.02847
B7H15_RS01740	B7H15_RS01740	-	57	188.4	172	-0.13	10740.8	19609.6	-16.4	0.0885	0.33403
B7H15_RS01745	B7H15_RS01745	-	64	160.4	146.5	-0.13	10264.7	18757.4	-13.8	0.1858	0.52606
B7H15_RS01750	B7H15_RS01750	-	65	192.5	199.9	0.05	12513.8	25988.2	7.4	0.6163	0.8874
B7H15_RS01755	B7H15_RS01755	-	47	249.5	3.6	-4.89	11725	335.5	-245.9	0	0
B7H15_RS01760	B7H15_RS01760	-	109	186.2	180.9	-0.04	20292.3	39429.6	-5.3	0.5412	0.84606
B7H15_RS01765	lip2	-	142	173.8	183.1	0.07	24676	52002.5	9.3	0.3303	0.69731
B7H15_RS01770	B7H15_RS01770	-	65	130	122.2	-0.09	8448.4	15890.2	-7.7	0.4425	0.7783
B7H15_RS01775	B7H15_RS01775	-	71	138.8	152.1	0.13	9854.6	21604.7	13.3	0.4774	0.80582
B7H15_RS01780	B7H15_RS01780	-	9	60	66.1	0.13	540	1189.7	6.1	0.6913	0.90897
B7H15_RS01785	B7H15_RS01785	-	76	190.7	188.9	-0.01	14490	28706.7	-1.8	0.8791	0.98044
B7H15_RS01790	B7H15_RS01790	-	18	89.4	97	0.11	1609	3492.1	7.6	0.6043	0.87947
B7H15_RS01795	B7H15_RS01795	-	55	264	261.5	-0.01	14518.2	28762.1	-2.5	0.8788	0.98044
B7H15_RS01800	B7H15_RS01800	-	65	260.8	261.1	0	16953.4	33945.3	0.3	0.9785	1
B7H15_RS01805	B7H15_RS01805	-	78	131	119.2	-0.13	10217.7	18592	-11.8	0.0634	0.26484
B7H15_RS01810	B7H15_RS01810	-	60	118.6	118.1	-0.01	7114.2	14171.3	-0.5	0.9662	1
B7H15_RS01815	B7H15_RS01815	-	107	97.1	101.1	0.06	10386.9	21635.6	4	0.5472	0.85022
B7H15_RS01820	B7H15_RS01820	-	22	148.2	143.6	-0.04	3259.8	6319.29	-4.6	0.8025	0.9554
B7H15_RS01825	B7H15_RS01825	-	30	114.7	118.7	0.05	3442.3	7122.39	4	0.8184	0.96192
B7H15_RS01830	B7H15_RS01830	-	151	250.3	248.2	-0.01	37797	74963	-2.1	0.8167	0.96192
B7H15_RS01840	mepR	-	30	206.6	198.3	-0.06	6199.2	11899.5	-8.3	0.5724	0.86214
B7H15_RS01845	mepA	MepA (multidrug export protein A)%2C as described originally in Staphylococcus aureus%2C is a MATE transporter shown to be over-expressed after culturing in the presence of tigecycline%2C owing to mutation of its repressor MepR%2C and then to be one of several factors contributing to elevated tigecycline resistance.	127	149.1	149.1	0	18929.7	37860.7	0	0.9997	1
B7H15_RS01850	B7H15_RS01850	-	38	145.3	159.5	0.13	5519.9	12125.1	14.3	0.324	0.69432
B7H15_RS01855	glpT	-	110	147.6	155.1	0.07	16232.4	34114	7.5	0.3565	0.71479
B7H15_RS01860	B7H15_RS01860	-	73	153.4	135.1	-0.18	11201.6	19728.3	-18.3	0.0489	0.22036
B7H15_RS01865	B7H15_RS01865	-	69	209.2	206.7	-0.02	14431.8	28518.6	-2.5	0.8181	0.96192
B7H15_RS01870	B7H15_RS01870	-	37	183.6	192.9	0.07	6794.3	14276.3	9.3	0.6463	0.89153
B7H15_RS01875	B7H15_RS01875	-	98	232.9	238.3	0.03	22819.7	46707.8	5.5	0.6755	0.89989
B7H15_RS01885	B7H15_RS01885	-	39	95.1	101.8	0.09	3709.6	7942.2	6.7	0.4594	0.79146
B7H15_RS01890	B7H15_RS01890	-	61	188.8	168.4	-0.16	11516.4	20543	-20.4	0.189	0.52977
B7H15_RS01895	efeB	-	90	131.4	120.4	-0.12	11829	21675	-11	0.15	0.46769
B7H15_RS01900	B7H15_RS01900	-	144	153	151.6	-0.01	22027.3	43653.8	-1.4	0.8396	0.97111
B7H15_RS01905	tatC	-	58	215.1	205	-0.07	12475.8	23779.8	-10.1	0.6718	0.89923
B7H15_RS01910	B7H15_RS01910	-	16	86.3	82.2	-0.07	1381.5	2631	-4.1	0.7687	0.93844
B7H15_RS01915	B7H15_RS01915	-	23	354.7	340.2	-0.06	8158.6	15649.7	-14.5	0.6915	0.90897
B7H15_RS01920	B7H15_RS01920	-	11	39.9	72.1	0.78	438.6	1585.5	32.2	0.0394	0.18687
B7H15_RS01925	B7H15_RS01925	-	69	225.5	233.7	0.05	15562.2	32247	8.1	0.5833	0.86951
B7H15_RS01930	B7H15_RS01930	-	70	145.5	124.9	-0.21	10184	17479.7	-20.6	0.0189	0.10746
B7H15_RS01935	B7H15_RS01935	-	67	469.8	451.4	-0.06	31475.4	60488.7	-18.4	0.4541	0.78876
B7H15_RS01940	B7H15_RS01940	-	113	280.9	281.7	0	31746.1	63665.8	0.8	0.9426	1
B7H15_RS01945	B7H15_RS01945	-	82	5.7	3.4	-0.35	467.1	561	-2.3	0.001	0.00873
B7H15_RS01950	B7H15_RS01950	-	47	96.4	94.2	-0.03	4532.3	8855.4	-2.2	0.7656	0.9367
B7H15_RS01955	metE	-	167	190.4	34.2	-2.32	31800.4	11434.2	-156.2	0	0
B7H15_RS01960	B7H15_RS01960	-	131	180.2	34.5	-2.23	23604.3	9049.4	-145.6	0	0
B7H15_RS01965	B7H15_RS01965	-	72	114.5	23.6	-2.07	8247.3	3391.7	-91	0	0
B7H15_RS01970	B7H15_RS01970	-	86	154	31.5	-2.13	13247.7	5410.7	-122.6	0	0
B7H15_RS01980	B7H15_RS01980	-	56	192.6	202	0.07	10787.8	22623.5	9.4	0.4545	0.78876
B7H15_RS01985	B7H15_RS01985	-	87	191.3	168.9	-0.18	16646.8	29388.9	-22.4	0.0287	0.14839
B7H15_RS01990	B7H15_RS01990	-	15	23.7	20.8	-0.15	355.7	624	-2.9	0.1487	0.46571
B7H15_RS01995	ychF	-	90	58.6	67.7	0.19	5269.8	12188.2	9.2	0.055	0.24164
B7H15_RS02000	B7H15_RS02000	-	16	236.2	238.4	0.01	3779.1	7627.9	2.2	0.914	0.98917
B7H15_RS02010	rpsF	-	22	0	0	0	0	0	0	1	1
B7H15_RS02015	ssb	-	29	0.1	0	-0.03	3.8	2	-0.1	0.5528	0.85071
B7H15_RS02020	rpsR	-	24	17.6	28	0.54	423.5	1342.5	10.3	0.5184	0.83033
B7H15_RS02025	B7H15_RS02025	-	91	182.7	181.9	-0.01	16622.2	33112.6	-0.7	0.9509	1
B7H15_RS02040	selX	-	60	129.6	133	0.04	7776.8	15964.4	3.4	0.7388	0.92614
B7H15_RS02045	B7H15_RS02045	-	34	142.3	114.3	-0.3	4838.8	7770.91	-28	0.0311	0.15651
B7H15_RS02050	B7H15_RS02050	-	35	257	287.8	0.16	8996.2	20145.4	30.8	0.2731	0.64005
B7H15_RS02055	B7H15_RS02055	-	23	137.8	121.8	-0.17	3169.4	5600.9	-16	0.4121	0.75775
B7H15_RS02060	B7H15_RS02060	-	24	128.8	151.5	0.23	3090.3	7272	22.7	0.3341	0.69731
B7H15_RS02065	B7H15_RS02065	-	21	154.1	216.6	0.48	3235.2	9099.3	62.6	0.0116	0.07209
B7H15_RS02070	B7H15_RS02070	-	39	151.5	188.6	0.31	5907.9	14711.5	37.1	0.1627	0.49196
B7H15_RS02075	B7H15_RS02075	-	36	172.4	174.6	0.02	6205.1	12568.9	2.2	0.8965	0.98622
B7H15_RS02080	B7H15_RS02080	-	53	142.9	152.5	0.09	7575.2	16169.5	9.6	0.4224	0.76254
B7H15_RS02090	ahpF	-	95	146.2	175.2	0.25	13891.5	33297.1	29	0.0093	0.06034
B7H15_RS02095	ahpC	-	37	197.2	321.4	0.69	7296.6	23780.1	124.1	0	0
B7H15_RS02100	B7H15_RS02100	-	50	147.9	144.5	-0.03	7394.5	14449	-3.4	0.7946	0.95259
B7H15_RS02105	B7H15_RS02105	-	91	129.6	129.6	0	11791.2	23587.1	0	0.9972	1
B7H15_RS02110	B7H15_RS02110	-	7	234.4	241.7	0.04	1641.1	3383.81	7.3	0.9786	1
B7H15_RS02120	B7H15_RS02120	-	47	62.1	69.9	0.16	2917.2	6572.3	7.8	0.302	0.67228
B7H15_RS02125	B7H15_RS02125	-	55	123.9	133.7	0.11	6816.8	14705.3	9.7	0.3097	0.67969
B7H15_RS02130	B7H15_RS02130	-	34	125.8	138.2	0.13	4277.9	9395.7	12.4	0.3397	0.70272
B7H15_RS02135	xpt	-	34	142.8	137	-0.06	4853.6	9314.7	-5.8	0.6417	0.89112
B7H15_RS02140	B7H15_RS02140	-	118	152.9	137.2	-0.15	18047	32375.4	-15.8	0.0098	0.06272
B7H15_RS02145	guaB	-	115	0.9	4.4	0.67	105.7	1019.5	3.5	0	0
B7H15_RS02150	guaA	-	110	1	2	0.22	107.3	432.8	1	0.343	0.70538
B7H15_RS02155	B7H15_RS02155	-	63	124.1	108.8	-0.18	7819.7	13710	-15.3	0.1062	0.37824
B7H15_RS02160	B7H15_RS02160	-	73	206	184.4	-0.16	15035.3	26922.5	-21.6	0.1343	0.43519
B7H15_RS02165	B7H15_RS02165	-	23	66.6	69.2	0.05	1532.1	3181.9	2.6	0.8168	0.96192
B7H15_RS02175	B7H15_RS02175	-	9	133.9	168.7	0.32	1204.7	3036.6	34.8	0.6197	0.88941
B7H15_RS02180	B7H15_RS02180	-	36	223.5	206.8	-0.11	8047.4	14891.8	-16.7	0.361	0.7172
B7H15_RS02185	B7H15_RS02185	-	67	203.2	205.4	0.02	13612.6	27521.3	2.2	0.8664	0.97801
B7H15_RS02190	B7H15_RS02190	-	56	161	156.5	-0.04	9018.7	17524.4	-4.6	0.6706	0.89923
B7H15_RS02195	B7H15_RS02195	-	72	151.2	147.3	-0.04	10883.8	21205.6	-3.9	0.7087	0.91474
B7H15_RS02200	B7H15_RS02200	-	74	147	142.6	-0.04	10875.9	21108.8	-4.3	0.5763	0.86615
B7H15_RS02205	B7H15_RS02205	-	8	29.4	34.6	0.2	235.4	553.5	5.2	0.9245	0.99233
B7H15_RS02210	B7H15_RS02210	-	61	123	134.9	0.13	7505.6	16454.1	11.8	0.2921	0.66074
B7H15_RS02215	B7H15_RS02215	-	65	163.1	155.6	-0.07	10601.2	20228.4	-7.5	0.4777	0.80582
B7H15_RS02225	B7H15_RS02225	-	60	148.4	146.9	-0.01	8904	17627.6	-1.5	0.9007	0.98785
B7H15_RS02235	B7H15_RS02235	-	62	204.7	212.9	0.06	12694.3	26405.5	8.2	0.5316	0.84233
B7H15_RS02240	B7H15_RS02240	-	61	111.1	106.8	-0.05	6777.3	13029.8	-4.3	0.6469	0.89153
B7H15_RS02245	B7H15_RS02245	-	63	202.8	199.5	-0.02	12777.2	25136.3	-3.3	0.7906	0.95069
B7H15_RS02250	B7H15_RS02250	-	59	124.7	103.9	-0.25	7356.9	12257.7	-20.8	0.0416	0.19532
B7H15_RS02255	B7H15_RS02255	-	5	26.3	16.4	-0.55	131.7	163.9	-10	0.3368	0.70085
B7H15_RS02260	B7H15_RS02260	-	105	220.7	230.7	0.06	23169.8	48438.2	10	0.2267	0.57951
B7H15_RS02265	B7H15_RS02265	-	116	191.8	183	-0.07	22249.6	42450.7	-8.8	0.3307	0.69731
B7H15_RS02275	B7H15_RS02275	-	116	147.5	142	-0.05	17105.9	32935.6	-5.5	0.4239	0.76264
B7H15_RS02280	spn	-	24	175.7	207.4	0.23	4217.5	9953.5	31.6	0.2713	0.63743
B7H15_RS02285	lpl1	-	67	143.6	130	-0.14	9622.2	17421.9	-13.6	0.2141	0.56349
B7H15_RS02290	lpl2	-	73	207.6	218.4	0.07	15154	31886.2	10.8	0.5222	0.83308
B7H15_RS02300	lpl4	-	68	210.1	219.9	0.06	14284.5	29906.5	9.8	0.504	0.82278
B7H15_RS02305	lpl5	-	65	153.6	135.5	-0.17	9982.2	17613.9	-18.1	0.0941	0.34614
B7H15_RS02310	lpl6	-	58	134.6	137	0.03	7806.7	15896.6	2.4	0.8416	0.97238
B7H15_RS02315	lpl7	-	68	211.8	223.7	0.08	14401.1	30427.5	12	0.4146	0.75857
B7H15_RS02320	lpl8	-	66	207.9	229.9	0.14	13720	30350.6	22	0.2479	0.6029
B7H15_RS02325	lpl9	-	60	151.1	147.8	-0.03	9068.1	17732.2	-3.4	0.6295	0.89061
B7H15_RS02330	lpl10	-	76	213.1	244.4	0.19	16193	37155.1	31.4	0.0502	0.22478
B7H15_RS02335	B7H15_RS02335	-	110	181.2	182.5	0.01	19934.9	40153.3	1.3	0.9085	0.98894
B7H15_RS02340	B7H15_RS02340	-	25	241.2	275.5	0.19	6030.1	13772.8	34.3	0.2329	0.58727
B7H15_RS02345	B7H15_RS02345	-	25	383.7	437.2	0.19	9592.7	21858.1	53.5	0.1705	0.5056
B7H15_RS02350	B7H15_RS02350	-	27	337.2	314.7	-0.1	9103.3	16993.6	-22.5	0.4175	0.75988
B7H15_RS02355	B7H15_RS02355	-	79	164.6	160.7	-0.03	13001.1	25397.4	-3.8	0.6893	0.90808
B7H15_RS02365	B7H15_RS02365	-	7	31.2	11.7	-1.11	218.3	164.3	-19.4	0.1089	0.38299
B7H15_RS02370	B7H15_RS02370	-	123	0.1	0.1	0	13.3	24.7	0	0.9032	0.98874
B7H15_RS02375	B7H15_RS02375	-	167	0.8	1.7	0.21	133.7	572	0.9	0.1953	0.53828
B7H15_RS02380	B7H15_RS02380	-	31	0.1	0.5	0.12	1.9	30.5	0.4	0.3722	0.728
B7H15_RS02385	B7H15_RS02385	-	55	170.3	189.1	0.15	9368.8	20805.8	18.8	0.1882	0.52964
B7H15_RS02390	B7H15_RS02390	-	59	263.2	289.6	0.14	15530.5	34177.7	26.4	0.171	0.5056
B7H15_RS02395	B7H15_RS02395	-	54	187.5	196.9	0.07	10125.5	21264.8	9.4	0.4605	0.79286
B7H15_RS02400	B7H15_RS02400	-	8	350.8	337.3	-0.06	2806.1	5397.3	-13.4	0.7623	0.93536
B7H15_RS02405	B7H15_RS02405	-	121	6	17.1	1.01	724.7	4137.1	11.1	0	0
B7H15_RS02410	B7H15_RS02410	-	62	152.4	154.9	0.02	9448.1	19205.9	2.5	0.7979	0.95455
B7H15_RS02415	B7H15_RS02415	-	83	116.6	120	0.04	9677.5	19927.9	3.5	0.7381	0.92609
B7H15_RS02420	B7H15_RS02420	-	68	165.6	176.3	0.09	11262.4	23976.1	10.7	0.3625	0.71747
B7H15_RS02425	B7H15_RS02425	-	65	210	218.4	0.06	13648.4	28398.4	8.5	0.5824	0.86924
B7H15_RS02430	gmpC	-	63	130.5	125.6	-0.05	8221	15823.9	-4.9	0.5649	0.85836
B7H15_RS02435	aaa	-	96	275.5	277.9	0.01	26450.6	53350.3	2.3	0.8776	0.98044
B7H15_RS02440	B7H15_RS02440	-	27	164.8	174.1	0.08	4448.9	9403.5	9.4	0.6299	0.89061
B7H15_RS02445	B7H15_RS02445	-	29	125.7	128.9	0.03	3645.7	7474.9	3.2	0.8305	0.96794
B7H15_RS02450	B7H15_RS02450	-	35	209.8	232.8	0.15	7341.7	16297.1	23.1	0.2461	0.60089
B7H15_RS02455	B7H15_RS02455	-	69	147.8	142.2	-0.05	10194.9	19625.9	-5.5	0.6989	0.91202
B7H15_RS02460	B7H15_RS02460	-	100	199.9	210	0.07	19992.9	41993.3	10	0.313	0.68235
B7H15_RS02465	B7H15_RS02465	-	81	226.7	223.9	-0.02	18359.5	36265.5	-2.8	0.8021	0.9554
B7H15_RS02470	gltB	-	323	152.9	148.8	-0.04	49380.8	96098.5	-4.1	0.4084	0.75598
B7H15_RS02475	B7H15_RS02475	-	106	202.5	200.5	-0.01	21464.9	42499.4	-2	0.8389	0.97087
B7H15_RS02480	B7H15_RS02480	-	2	0	0	0	0	0	0	1	1
B7H15_RS02485	treP	-	106	161	189.8	0.23	17062.3	40246.8	28.9	0.0056	0.03895
B7H15_RS02490	treC	-	117	13.3	13.2	0	1556.6	3098.8	-0.1	0.9749	1
B7H15_RS02495	treR	-	48	227.6	239.8	0.07	10923.2	23025.2	12.3	0.5026	0.82145
B7H15_RS02500	ffs	-	16	0	0	0	0	0	0	1	1
B7H15_RS02505	B7H15_RS02505	-	6	208.9	169.9	-0.29	1253.5	2039.1	-39	0.1329	0.43266
B7H15_RS02510	B7H15_RS02510	-	40	252	220.6	-0.19	10078.4	17645	-31.4	0.0689	0.2803
B7H15_RS02515	dnaX	-	117	0.2	0.3	0.03	20.8	66.5	0.1	0.0709	0.28553
B7H15_RS02520	B7H15_RS02520	-	19	0.2	0.1	-0.03	3.8	3.7	-0.1	0.56	0.85432
B7H15_RS02525	recR	-	50	1.3	0.7	-0.15	66	69.3	-0.6	0.0594	0.25458
B7H15_RS02530	B7H15_RS02530	-	9	165.8	184.5	0.15	1492.4	3321	18.7	0.3591	0.71661
B7H15_RS02540	B7H15_RS02540	-	79	19.9	32	0.57	1569.9	5058.9	12.1	0	0
B7H15_RS02545	B7H15_RS02545	-	155	8.3	13.5	0.48	1283.8	4176.7	5.2	0	0
B7H15_RS02550	rrf	-	8	35.1	46.8	0.37	280.6	748.8	11.7	0.1938	0.53828
B7H15_RS02555	B7H15_RS02555	-	108	88.2	79.4	-0.14	9530.4	17151.1	-8.8	0.0717	0.28669
B7H15_RS02560	tmk	-	50	0.1	0.1	0.01	3.8	9.5	0	0.8892	0.98443
B7H15_RS02565	B7H15_RS02565	-	22	108.7	111.5	0.03	2392.1	4904.99	2.7	0.8571	0.97746
B7H15_RS02570	B7H15_RS02570	-	78	1.9	2	0.02	145	307.6	0.1	0.4344	0.7726
B7H15_RS02575	B7H15_RS02575	-	73	185.7	250.7	0.42	13556.4	36607.1	65	0	0
B7H15_RS02580	yabA	-	20	70	78.9	0.16	1400.3	3157.2	8.9	0.6111	0.88568
B7H15_RS02585	B7H15_RS02585	-	52	217.4	172.1	-0.33	11305.7	17899.6	-45.3	0.0023	0.01791
B7H15_RS02590	B7H15_RS02590	-	24	143.5	109.9	-0.37	3444.2	5276.4	-33.6	0.225	0.57951
B7H15_RS02595	rsmI	-	68	208.9	202	-0.05	14204	27475	-6.9	0.6328	0.89061
B7H15_RS02600	metG	-	160	7	3.3	-0.54	1123.8	1045.4	-3.8	0.0054	0.03775
B7H15_RS02605	B7H15_RS02605	-	50	79.2	78.5	-0.01	3957.7	7852.5	-0.6	0.9595	1
B7H15_RS02610	rnmV	-	38	17.3	27.7	0.55	656.9	2107.1	10.4	0.0164	0.09597
B7H15_RS02615	rsmA	-	74	13.2	18.2	0.35	975	2700.3	5.1	0.002	0.01611
B7H15_RS02620	B7H15_RS02620	-	15	199.2	272.1	0.44	2988.6	8163.1	72.9	0.0186	0.10618
B7H15_RS02625	ispE	-	67	124.9	101.1	-0.29	8371.1	13553.4	-23.8	0.0179	0.10281
B7H15_RS02630	purR	-	67	319.6	224.2	-0.5	21411.9	30044.9	-95.4	0.0012	0.01029
B7H15_RS02635	B7H15_RS02635	-	22	163.6	367.5	1.14	3598.5	16168.9	203.9	0.0004	0.00376
B7H15_RS02640	spoVG	-	18	374.6	1377.7	1.86	6743.4	49598.9	1003.1	0	0
B7H15_RS02645	B7H15_RS02645	-	12	37.6	32.7	-0.18	451.7	785.9	-4.9	0.6894	0.90808
B7H15_RS02650	glmU	-	87	0.7	0.6	-0.04	64	97.9	-0.2	0.775	0.94252
B7H15_RS02655	B7H15_RS02655	-	72	0.1	0.1	-0.01	7.6	11.8	0	0.7068	0.91474
B7H15_RS02665	B7H15_RS02665	-	47	57.5	67.4	0.21	2700.7	6333.39	9.9	0.1841	0.52471
B7H15_RS02670	pth	-	40	0.3	0.3	0.01	11.3	25.3	0	0.9198	0.99085
B7H15_RS02675	mfd	-	252	160.9	127.3	-0.33	40542.6	64135.3	-33.6	0.0001	0.00106
B7H15_RS02680	B7H15_RS02680	-	153	194.6	182.5	-0.09	29777.7	55839	-12.1	0.1281	0.41996
B7H15_RS02685	B7H15_RS02685	-	88	220.2	186.4	-0.23	19373.9	32815.2	-33.7	0.0021	0.01677
B7H15_RS02690	B7H15_RS02690	-	23	68.5	54.2	-0.31	1575.3	2491.6	-14.3	0.0787	0.30681
B7H15_RS02695	B7H15_RS02695	-	19	0.5	0.1	-0.11	9.4	3.8	-0.4	0.3282	0.69725
B7H15_RS02700	B7H15_RS02700	-	28	111.8	97.1	-0.19	3129.7	5437.79	-14.7	0.1797	0.52172
B7H15_RS02705	tilS	-	123	0.9	2.6	0.37	111.2	651.7	1.7	0.5456	0.85009
B7H15_RS02710	hpt	-	56	0.9	0.5	-0.11	49	51.5	-0.4	0.2592	0.61886
B7H15_RS02715	ftsH	-	146	21.8	17.9	-0.22	3177.1	5238.01	-3.8	0.1832	0.52452
B7H15_RS02720	hslO	-	54	173.3	187.9	0.11	9359.5	20295.2	14.6	0.1947	0.53828
B7H15_RS02725	cysK	-	70	126.5	41.5	-1.5	8855.3	5813.5	-85	0	0
B7H15_RS02730	folP	-	59	2	1	-0.23	120.5	116.8	-1.1	0.0039	0.02847
B7H15_RS02735	folB	-	31	0.2	0.4	0.04	7.5	24	0.1	0.8894	0.98443
B7H15_RS02740	folK	-	35	0.2	0	-0.05	5.7	0	-0.2	0.1141	0.3929
B7H15_RS02745	B7H15_RS02745	-	8	47	63.5	0.4	376.3	1016.3	16.5	0.2858	0.65449
B7H15_RS02750	lysS	-	111	0.2	0.1	-0.03	26.5	31.7	-0.1	0.4268	0.7654
B7H15_RS02755	rrf	-	7	55.4	78.1	0.46	387.7	1093.5	22.7	0.2877	0.657
B7H15_RS02760	B7H15_RS02760	-	2	42.4	39.6	-0.09	84.7	158.2	-2.8	0.9748	1
B7H15_RS02765	B7H15_RS02765	-	4	39.1	48	0.27	156.2	383.9	8.9	0.6588	0.89729
B7H15_RS02770	B7H15_RS02770	-	4	0	1	0.25	0	7.6	1	0.5533	0.85071
B7H15_RS02775	B7H15_RS02775	-	3	13.8	7.2	-0.62	41.4	43.4	-6.6	0.104	0.3723
B7H15_RS02780	B7H15_RS02780	-	2	0	0	0	0	0	0	1	1
B7H15_RS02785	B7H15_RS02785	-	5	16.6	32.3	0.79	82.8	323.1	15.7	0.3395	0.70272
B7H15_RS02790	B7H15_RS02790	-	2	124.2	69.8	-0.79	248.4	279.2	-54.4	0.6675	0.89923
B7H15_RS02795	B7H15_RS02795	-	2	52.7	53.5	0.02	105.4	214	0.8	1	1
B7H15_RS02800	B7H15_RS02800	-	78	18.9	32.7	0.65	1477.5	5094.2	13.7	0	0
B7H15_RS02805	B7H15_RS02805	-	5	13.6	15.4	0.14	67.8	154.1	1.8	0.6654	0.89923
B7H15_RS02810	B7H15_RS02810	-	155	8.6	13	0.4	1336.4	4021.4	4.4	0	0
B7H15_RS02815	rrf	-	8	30.4	50.9	0.66	242.8	813.9	20.5	0.0549	0.24158
B7H15_RS02820	B7H15_RS02820	-	78	19.9	33.4	0.63	1549.4	5210.3	13.5	0	0
B7H15_RS02825	B7H15_RS02825	-	155	8.2	13.3	0.47	1268.9	4127.9	5.1	0	0
B7H15_RS02830	rrf	-	8	36.2	51.3	0.45	289.8	821.2	15.1	0.1401	0.44778
B7H15_RS02835	B7H15_RS02835	-	124	65.1	65.1	0	8078.3	16156.6	0	1	1
B7H15_RS02840	pdxS	-	63	1.6	4.3	0.5	98.1	539.8	2.7	0.0002	0.00202
B7H15_RS02845	pdxT	-	58	30.4	86.3	1.37	1763.7	10009.5	55.9	0	0
B7H15_RS02850	B7H15_RS02850	-	106	174.5	221.2	0.33	18499	46895.2	46.7	0.0003	0.00291
B7H15_RS02855	B7H15_RS02855	-	36	48.1	69.2	0.48	1731.3	4983.2	21.1	0.0175	0.10114
B7H15_RS02860	B7H15_RS02860	-	30	70.9	86.2	0.27	2126.9	5173.09	15.3	0.2071	0.5555
B7H15_RS02865	B7H15_RS02865	-	86	214.5	265	0.3	18449.1	45579.7	50.5	0.0018	0.01462
B7H15_RS02870	B7H15_RS02870	-	181	28.5	46.2	0.61	5164.8	16722.8	17.7	0	0
B7H15_RS02875	radA	-	92	138.2	152.3	0.14	12711.3	28028.7	14.2	0.1463	0.46056
B7H15_RS02880	B7H15_RS02880	-	106	189.2	184.4	-0.04	20058.5	39084.3	-4.9	0.5779	0.86685
B7H15_RS02885	gltX	-	99	0	0.1	0.01	3.8	17.5	0.1	0.2774	0.64474
B7H15_RS02895	cysE	-	43	0.8	0.5	-0.08	33.9	41.4	-0.3	0.4175	0.75988
B7H15_RS02900	cysS	-	120	0.8	0.8	0	101.7	199.8	0	0.9133	0.98917
B7H15_RS02905	B7H15_RS02905	-	41	73.4	98.4	0.4	3009.6	8068.7	25	0.0061	0.04201
B7H15_RS02910	rlmB	-	56	72.5	107.1	0.53	4059.4	11991.9	34.6	0.0001	0.00106
B7H15_RS02915	B7H15_RS02915	-	38	319.3	328.4	0.04	12131.6	24955.7	9.1	0.6794	0.90168
B7H15_RS02920	B7H15_RS02920	-	52	193.1	203.5	0.07	10038.9	21161.3	10.4	0.3949	0.74395
B7H15_RS02925	rpmG	-	11	8	3.3	-0.65	88.5	73.2	-4.7	0.0595	0.25462
B7H15_RS02930	secE	-	18	22	30.6	0.4	395.2	1101.4	8.6	0.6326	0.89061
B7H15_RS02935	nusG	-	39	48.2	118.1	1.21	1880.1	9215.2	69.9	0	0
B7H15_RS02940	rplK	-	30	0	0	0.01	0	2	0	1	1
B7H15_RS02945	rplA	-	50	1.1	0.5	-0.16	54.6	45.8	-0.6	0.186	0.52609
B7H15_RS02950	rplJ	-	40	0	0	0	1.9	3.8	0	1	1
B7H15_RS02955	rplL	-	25	0.2	0	-0.06	5.7	0	-0.2	0.0375	0.18217
B7H15_RS02960	B7H15_RS02960	-	40	156.7	140.5	-0.15	6267.2	11240.3	-16.2	0.3893	0.74131
B7H15_RS02965	rpoB	-	256	0.4	0.3	-0.01	92.3	170.6	0	0.7372	0.92576
B7H15_RS02970	rpoC	-	258	0.8	1.1	0.06	216.6	567.2	0.3	0.2561	0.6156
B7H15_RS02975	B7H15_RS02975	-	20	3.5	2.8	-0.12	69.6	112.4	-0.7	0.7911	0.95088
B7H15_RS02980	rpsL	-	33	0	0.1	0.02	0	3.8	0.1	0.5613	0.85506
B7H15_RS02985	rpsG	-	38	0.8	1	0.05	30.2	77	0.2	0.561	0.85506
B7H15_RS02990	fusA	-	134	0.1	0.1	0	7.6	17.2	0	0.8669	0.97801
B7H15_RS02995	tuf	-	73	0.2	0.2	0	15.1	28.7	0	0.9271	0.99233
B7H15_RS03000	B7H15_RS03000	-	89	127.4	118.6	-0.1	11335.8	21117.6	-8.7	0.2993	0.66915
B7H15_RS03005	B7H15_RS03005	-	94	53.5	67.2	0.3	5027	12625	13.7	0.0013	0.01091
B7H15_RS03010	hchA	-	68	198.1	185.9	-0.09	13469.9	25283.3	-12.2	0.2967	0.66684
B7H15_RS03015	B7H15_RS03015	-	149	136.6	136.9	0	20348.7	40793.9	0.3	0.9579	1
B7H15_RS03020	B7H15_RS03020	-	82	137.5	154.2	0.16	11278.8	25291.1	16.7	0.0732	0.29186
B7H15_RS03025	B7H15_RS03025	-	91	0.4	0.3	-0.02	32.1	53.8	-0.1	0.633	0.89061
B7H15_RS03035	B7H15_RS03035	-	55	172.8	171.8	-0.01	9504.1	18895.8	-1	0.9384	0.99899
B7H15_RS03040	B7H15_RS03040	-	51	126.2	115.1	-0.13	6434.9	11741.5	-11.1	0.2302	0.58525
B7H15_RS03045	B7H15_RS03045	-	61	180.8	210.3	0.21	11028.7	25657	29.5	0.0494	0.2219
B7H15_RS03050	tadA	-	37	36.5	50.3	0.41	1351.3	3724.29	13.8	0.0131	0.08035
B7H15_RS03055	B7H15_RS03055	-	67	142.6	151.4	0.08	9553.1	20286	8.8	0.3562	0.71469
B7H15_RS03060	B7H15_RS03060	-	44	22.3	38.9	0.69	982.4	3427.3	16.6	0.0084	0.0554
B7H15_RS03070	sdrC	-	218	138.4	136.4	-0.02	30165.4	59490.2	-1.9	0.758	0.9347
B7H15_RS03075	sdrD	-	335	122.7	127.2	0.05	41105.1	85228.5	4.5	0.2441	0.59861
B7H15_RS03080	sdrE	-	254	115.7	121.2	0.06	29382.4	61558.5	5.5	0.2532	0.61337
B7H15_RS03085	B7H15_RS03085	-	118	160.3	157	-0.03	18916.2	37047.8	-3.3	0.6256	0.89041
B7H15_RS03090	B7H15_RS03090	-	137	162	194.9	0.26	22191.7	53389.9	32.9	0.0004	0.00376
B7H15_RS03095	folE2	-	69	0.1	0.1	-0.01	7.6	11.6	0	0.6357	0.89061
B7H15_RS03100	bshB2	-	45	57.6	43.4	-0.37	2591.6	3903.5	-14.2	0.0617	0.26046
B7H15_RS03105	B7H15_RS03105	-	26	155.4	136.5	-0.18	4040.8	7099	-18.9	0.3823	0.73547
B7H15_RS03110	nagB	-	63	152.5	140.6	-0.11	9605.8	17720.4	-11.8	0.2918	0.66074
B7H15_RS03115	hxlA	-	54	154.5	162.8	0.07	8341.1	17580.4	8.3	0.5091	0.82344
B7H15_RS03120	hxlB	-	32	116.7	102.8	-0.18	3733.9	6577.9	-13.9	0.2798	0.64733
B7H15_RS03125	B7H15_RS03125	-	50	154.9	153.7	-0.01	7742.7	15374.4	-1.1	0.9256	0.99233
B7H15_RS03130	B7H15_RS03130	-	129	233.3	257.4	0.14	30091.6	66402.6	24.1	0.0677	0.27865
B7H15_RS03140	B7H15_RS03140	-	113	159.5	152.3	-0.06	18026	34425.5	-7.2	0.3796	0.7333
B7H15_RS03145	B7H15_RS03145	-	75	115.3	108.2	-0.09	8644.1	16236.9	-7	0.4775	0.80582
B7H15_RS03150	B7H15_RS03150	-	34	141.7	127.3	-0.15	4817.8	8656.2	-14.4	0.3809	0.73425
B7H15_RS03155	B7H15_RS03155	-	22	92	96.4	0.06	2025	4242.1	4.4	0.717	0.91687
B7H15_RS03160	vraX	-	14	140.5	200.7	0.5	1966.8	5618.49	60.2	0.1828	0.52452
B7H15_RS03165	thiD	-	62	299.3	311.3	0.06	18557	38597.8	12	0.4017	0.74933
B7H15_RS03170	B7H15_RS03170	-	52	242	242.3	0	12585.1	25203.3	0.3	0.9842	1
B7H15_RS03175	B7H15_RS03175	-	24	680.6	664.4	-0.03	16334.1	31892.8	-16.2	0.6721	0.89923
B7H15_RS03180	B7H15_RS03180	-	35	219	214.5	-0.03	7663.6	15011.9	-4.5	0.8539	0.97746
B7H15_RS03185	B7H15_RS03185	-	130	242.9	240.5	-0.01	31571.4	62542.1	-2.3	0.8289	0.96768
B7H15_RS03190	B7H15_RS03190	-	41	133	149.7	0.17	5452.5	12278.6	16.8	0.3091	0.67954
B7H15_RS03195	B7H15_RS03195	-	59	170.9	152.4	-0.16	10080.3	17985.1	-18.4	0.2079	0.55579
B7H15_RS03205	B7H15_RS03205	-	60	0.4	0.1	-0.08	24.6	13.4	-0.3	0.0098	0.06272
B7H15_RS03210	pta	-	52	0	0.1	0.02	1.9	9.5	0.1	0.5468	0.85022
B7H15_RS03215	B7H15_RS03215	-	60	0.1	0.1	0.02	3.8	17.2	0.1	0.5481	0.85068
B7H15_RS03220	mvk	-	65	0.1	0.1	0	5.7	9.8	0	0.9256	0.99233
B7H15_RS03225	mvaD	-	62	2.9	16.6	1.44	182.6	2055.99	13.6	0.6138	0.88668
B7H15_RS03230	B7H15_RS03230	-	91	0.1	0.1	0.02	7.6	25.1	0.1	0.363	0.71755
B7H15_RS03235	B7H15_RS03235	-	18	104.2	85.2	-0.28	1874.7	3066.9	-19	0.1048	0.37373
B7H15_RS03240	B7H15_RS03240	-	123	118.8	123.8	0.06	14607.9	30451.8	5	0.479	0.80582
B7H15_RS03245	B7H15_RS03245	-	31	188.1	233.5	0.3	5830.7	14474.8	45.4	0.0239	0.12933
B7H15_RS03250	B7H15_RS03250	-	6	145.2	158.1	0.12	871.4	1896.8	12.8	0.8232	0.96303
B7H15_RS03255	B7H15_RS03255	-	109	144.1	151.2	0.07	15705.8	32968.6	7.1	0.4581	0.79146
B7H15_RS03260	B7H15_RS03260	-	82	161	173.1	0.1	13202.4	28384.4	12.1	0.1974	0.54246
B7H15_RS03265	B7H15_RS03265	-	74	205.1	217.8	0.08	15178.7	32230.5	12.7	0.2109	0.5614
B7H15_RS03270	B7H15_RS03270	-	60	177	185.6	0.07	10618.8	22273.9	8.6	0.5672	0.85892
B7H15_RS03275	B7H15_RS03275	-	72	152.5	156.4	0.04	10979.4	22518.2	3.9	0.7112	0.91512
B7H15_RS03280	B7H15_RS03280	-	15	248.3	217.9	-0.18	3724.6	6537.4	-30.4	0.4865	0.81267
B7H15_RS03285	B7H15_RS03285	-	75	105.4	110.9	0.07	7904.4	16627.7	5.5	0.3263	0.69595
B7H15_RS03290	B7H15_RS03290	-	68	93.6	95.6	0.03	6365.3	13001.8	2	0.7672	0.93784
B7H15_RS03310	B7H15_RS03310	-	61	123.1	137.8	0.16	7507.4	16812.5	14.7	0.1464	0.46056
B7H15_RS03315	B7H15_RS03315	-	71	179.7	195.3	0.12	12757.9	27726.1	15.6	0.267	0.6305
B7H15_RS03320	B7H15_RS03320	-	67	152	169.6	0.15	10185.5	22730.2	17.6	0.1089	0.38299
B7H15_RS03330	B7H15_RS03330	-	74	155.7	154	-0.01	11519.8	22794.8	-1.7	0.8607	0.97793
B7H15_RS03335	B7H15_RS03335	-	70	144.2	154.8	0.1	10097.1	21676.4	10.6	0.3331	0.69731
B7H15_RS03340	B7H15_RS03340	-	42	109.7	89.2	-0.28	4607.4	7494	-20.5	0.0475	0.21649
B7H15_RS03345	B7H15_RS03345	-	46	184.5	206.8	0.16	8487.7	19024.4	22.3	0.1183	0.40145
B7H15_RS03350	B7H15_RS03350	-	107	140.9	120.3	-0.22	15073.5	25750.1	-20.5	0.0067	0.04558
B7H15_RS03355	B7H15_RS03355	-	42	124.6	113.4	-0.13	5234.1	9522.19	-11.3	0.1902	0.53048
B7H15_RS03360	adhP	-	76	148.9	147.2	-0.02	11318.3	22373.5	-1.7	0.8741	0.97999
B7H15_RS03365	B7H15_RS03365	-	10	227.5	255.6	0.16	2275.3	5111.4	28	0.3988	0.74672
B7H15_RS03370	B7H15_RS03370	-	31	23.6	22.1	-0.08	732.1	1370.7	-1.5	0.8362	0.97027
B7H15_RS03375	argS	-	137	0.4	0.7	0.09	49.1	192.9	0.3	0.2592	0.61886
B7H15_RS03390	B7H15_RS03390	-	60	239.4	252.5	0.08	14363.5	30303.5	13.1	0.3947	0.74395
B7H15_RS03395	B7H15_RS03395	-	73	192.9	206.2	0.09	14083.1	30105.3	13.3	0.282	0.65004
B7H15_RS03400	B7H15_RS03400	-	99	142.2	152.5	0.1	14081.5	30187.7	10.2	0.1877	0.52905
B7H15_RS03405	B7H15_RS03405	-	61	148	163.1	0.14	9030.5	19895	15	0.1704	0.5056
B7H15_RS03410	B7H15_RS03410	-	63	189.7	223	0.23	11949.1	28093.8	33.3	0.0307	0.15505
B7H15_RS03415	B7H15_RS03415	-	47	144.6	190.3	0.38	6798	17888.5	45.7	0.0111	0.0696
B7H15_RS03420	B7H15_RS03420	-	78	115.5	67.2	-0.74	9005.3	10487.4	-48.2	0	0
B7H15_RS03425	B7H15_RS03425	-	72	121.9	98.4	-0.3	8774.2	14163.7	-23.5	0.0001	0.00106
B7H15_RS03430	sarA	-	29	13.8	23.9	0.62	399.1	1385.6	10.1	0.0247	0.13263
B7H15_RS03440	B7H15_RS03440	-	52	277.8	263.5	-0.07	14446.6	27404	-14.3	0.2378	0.59197
B7H15_RS03445	B7H15_RS03445	-	50	385.1	371.3	-0.05	19253.2	37133.7	-13.7	0.3718	0.72776
B7H15_RS03450	B7H15_RS03450	-	42	321.6	347.7	0.11	13505.3	29209.9	26.2	0.2882	0.657
B7H15_RS03455	B7H15_RS03455	-	51	152.4	137.5	-0.14	7772.8	14024.2	-14.9	0.0685	0.2803
B7H15_RS03460	B7H15_RS03460	-	83	87.5	85.7	-0.03	7264.5	14221.1	-1.9	0.7861	0.94861
B7H15_RS03465	B7H15_RS03465	-	167	144.4	151.2	0.06	24110.2	50485.5	6.8	0.3617	0.7172
B7H15_RS03470	B7H15_RS03470	-	134	121.4	130.4	0.1	16266.7	34944.1	9	0.3193	0.6874
B7H15_RS03475	B7H15_RS03475	-	201	106.5	107.3	0.01	21404.3	43147.7	0.8	0.8625	0.97801
B7H15_RS03480	B7H15_RS03480	-	43	150.3	154.8	0.04	6461	13314.1	4.6	0.5867	0.87104
B7H15_RS03485	B7H15_RS03485	-	24	158.4	157	-0.01	3801.7	7534.4	-1.4	0.9448	1
B7H15_RS03490	B7H15_RS03490	-	102	211.7	201.1	-0.07	21594.3	41019.4	-10.6	0.4377	0.77511
B7H15_RS03495	B7H15_RS03495	-	93	87.9	81.2	-0.11	8173.6	15096.8	-6.7	0.2456	0.60019
B7H15_RS03500	B7H15_RS03500	-	31	86.3	71.1	-0.26	2674.4	4407.9	-15.2	0.099	0.36039
B7H15_RS03505	B7H15_RS03505	-	32	104.5	103.1	-0.02	3342.7	6596.51	-1.4	0.9592	1
B7H15_RS03510	B7H15_RS03510	-	28	46.3	55.9	0.25	1296.7	3132.79	9.6	0.7095	0.91474
B7H15_RS03515	mnhC2	-	39	254	265.3	0.06	9907.3	20694.2	11.3	0.5653	0.85836
B7H15_RS03520	mnhD2	-	149	126.2	127.2	0.01	18810.9	37912.1	1	0.8809	0.98099
B7H15_RS03525	mnhE2	-	51	109.7	109.5	0	5597	11167.2	-0.3	0.9782	1
B7H15_RS03530	mnhF2	-	24	179.2	177.7	-0.01	4300.5	8529.69	-1.5	0.9564	1
B7H15_RS03535	mnhG2	-	36	140.9	137.4	-0.04	5074	9893	-3.5	0.7519	0.93132
B7H15_RS03540	B7H15_RS03540	-	185	191	183.9	-0.05	35331.9	68054.7	-7.1	0.3913	0.74159
B7H15_RS03545	B7H15_RS03545	-	77	54.6	86	0.61	4204.6	13245.1	31.4	0.0009	0.00801
B7H15_RS03550	B7H15_RS03550	-	92	59.7	83.1	0.44	5495.6	15288.4	23.4	0.0044	0.03162
B7H15_RS03555	B7H15_RS03555	-	63	111.5	163.6	0.53	7025.6	20609.2	52	0	0
B7H15_RS03560	B7H15_RS03560	-	60	68.6	40.3	-0.7	4114.1	4836.1	-28.3	0	0
B7H15_RS03565	B7H15_RS03565	-	80	203.9	199.8	-0.03	16311.8	31971.5	-4.1	0.7156	0.91687
B7H15_RS03570	B7H15_RS03570	-	64	0.3	0.2	-0.01	17	28.2	0	0.7587	0.93479
B7H15_RS03575	tagH	-	56	0.1	0.1	0	3.8	7.8	0	0.8673	0.97801
B7H15_RS03580	tagG	-	78	0.2	0.3	0.03	13.2	40.5	0.1	0.5228	0.83309
B7H15_RS03585	B7H15_RS03585	-	106	0.2	0.1	-0.03	20.8	19	-0.1	0.1847	0.52489
B7H15_RS03590	B7H15_RS03590	-	100	219	217.7	-0.01	21897.3	43546.6	-1.2	0.9039	0.98874
B7H15_RS03595	tagD	-	28	14.1	21	0.44	395.2	1175.7	6.9	0.1333	0.43346
B7H15_RS03600	pbp4	-	114	177.7	218.6	0.29	20252.5	49839.9	40.9	0.0006	0.00546
B7H15_RS03605	B7H15_RS03605	-	147	16.1	165.5	3.02	2363.8	48651.9	149.4	0	0
B7H15_RS03610	B7H15_RS03610	-	103	136.1	115.2	-0.23	14020.7	23723.2	-21	0.001	0.00873
B7H15_RS03615	B7H15_RS03615	-	9	76.5	83.9	0.13	688.7	1510.3	7.4	0.7526	0.93132
B7H15_RS03620	B7H15_RS03620	-	70	217.7	190.6	-0.19	15238.8	26681.4	-27.1	0.1148	0.39386
B7H15_RS03625	B7H15_RS03625	-	55	116.6	50.3	-1.14	6412.1	5528.51	-66.3	0	0
B7H15_RS03630	B7H15_RS03630	-	94	138.1	139	0.01	12984.2	26127.5	0.8	0.9112	0.98917
B7H15_RS03635	B7H15_RS03635	-	96	207.8	209.6	0.01	19949.9	40245.9	1.8	0.8656	0.97801
B7H15_RS03640	dhaK	-	78	123.6	124.4	0.01	9641.5	19408.9	0.8	0.9393	0.99957
B7H15_RS03645	dhaL	-	40	258.2	296.9	0.2	10328.5	23755.4	38.7	0.0236	0.12795
B7H15_RS03650	B7H15_RS03650	-	22	97.3	76.3	-0.33	2139.9	3358.61	-20.9	0.1189	0.40236
B7H15_RS03655	B7H15_RS03655	-	41	7.3	7.6	0.04	297.4	619.5	0.3	0.9159	0.99008
B7H15_RS03660	B7H15_RS03660	-	122	327.2	501.7	0.61	39922	122411	174.5	0	0
B7H15_RS03665	B7H15_RS03665	-	89	144.2	151.3	0.07	12831.5	26924	7.1	0.6917	0.90897
B7H15_RS03675	B7H15_RS03675	-	52	173.5	182.7	0.07	9022.5	19000.1	9.2	0.4294	0.76619
B7H15_RS03680	B7H15_RS03680	-	37	168.7	157.2	-0.1	6240.9	11632.2	-11.5	0.4297	0.76619
B7H15_RS03685	graX	-	76	157.1	225.2	0.51	11939.8	34234.3	68.1	0.0001	0.00106
B7H15_RS03690	graR	-	52	64.2	262	1.95	3337	27249.9	197.8	0	0
B7H15_RS03695	graS	-	94	56.8	221.5	1.87	5339.5	41639.1	164.7	0	0
B7H15_RS03700	vraF	-	67	53.1	197.3	1.8	3555.5	26434.2	144.2	0	0
B7H15_RS03705	vraG	-	194	75.8	274	1.79	14713.7	106323	198.2	0	0
B7H15_RS03710	B7H15_RS03710	-	47	98.9	90.4	-0.12	4650.5	8495.1	-8.6	0.174	0.51124
B7H15_RS03715	B7H15_RS03715	-	69	86.1	81.4	-0.08	5942.1	11228.3	-4.8	0.4162	0.75871
B7H15_RS03720	B7H15_RS03720	-	61	297.1	290.5	-0.03	18126	35436.3	-6.7	0.6303	0.89061
B7H15_RS03725	B7H15_RS03725	-	71	108.1	107.3	-0.01	7675	15232.9	-0.8	0.9228	0.99233
B7H15_RS03735	sarX	-	41	126.9	120	-0.08	5203.9	9843.81	-6.9	0.5824	0.86924
B7H15_RS03740	B7H15_RS03740	-	43	236.6	251.4	0.09	10174.1	21620.1	14.8	0.3828	0.73581
B7H15_RS03745	B7H15_RS03745	-	37	176.1	195.1	0.14	6517.5	14437.7	19	0.2324	0.58727
B7H15_RS03750	B7H15_RS03750	-	11	82	56.3	-0.51	901.5	1237.9	-25.7	0.0484	0.21917
B7H15_RS03755	B7H15_RS03755	-	63	155.4	160.4	0.04	9792.2	20205.9	4.9	0.7302	0.92154
B7H15_RS03760	B7H15_RS03760	-	62	40.9	6.6	-1.98	2533.3	818.8	-34.3	0	0
B7H15_RS03770	B7H15_RS03770	-	116	141.7	141.7	0	16439.5	32876.6	0	0.9991	1
B7H15_RS03775	B7H15_RS03775	-	50	192.9	214.2	0.15	9643.5	21419.4	21.3	0.2406	0.59576
B7H15_RS03780	B7H15_RS03780	-	68	137.3	160.4	0.22	9335.2	21816.2	23.1	0.0142	0.08597
B7H15_RS03785	B7H15_RS03785	-	44	147.2	139.9	-0.07	6478.3	12313.3	-7.3	0.4645	0.79633
B7H15_RS03790	B7H15_RS03790	-	24	38.6	32.9	-0.2	926	1576.8	-5.7	0.3488	0.70693
B7H15_RS03795	B7H15_RS03795	-	28	170.1	180.6	0.08	4761.8	10116.1	10.6	0.532	0.84248
B7H15_RS03800	B7H15_RS03800	-	43	100.8	91.9	-0.13	4334.6	7901.4	-8.9	0.5835	0.86951
B7H15_RS03805	B7H15_RS03805	-	41	188	141.5	-0.4	7708.9	11604.4	-46.5	0.0149	0.08908
B7H15_RS03810	B7H15_RS03810	-	31	196.2	187.6	-0.06	6080.7	11631.6	-8.5	0.6647	0.89923
B7H15_RS03815	B7H15_RS03815	-	48	133.8	142.3	0.09	6421.6	13657.1	8.5	0.3892	0.74131
B7H15_RS03820	B7H15_RS03820	-	74	253.2	263	0.05	18735.8	38922.7	9.8	0.6301	0.89061
B7H15_RS03825	B7H15_RS03825	-	147	148.2	144.2	-0.04	21778.7	42390.7	-4	0.5641	0.85836
B7H15_RS03830	B7H15_RS03830	-	155	110.2	105.1	-0.07	17086.4	32576.6	-5.1	0.3583	0.71661
B7H15_RS03835	mgrA	-	36	109.7	215.6	0.94	3950.4	15520.6	105.8	0	0
B7H15_RS03840	B7H15_RS03840	-	71	145.1	123.5	-0.22	10300.5	17543	-21.5	0.0111	0.0696
B7H15_RS03845	B7H15_RS03845	-	63	196.1	182.4	-0.1	12355.3	22987.2	-13.7	0.2555	0.61546
B7H15_RS03850	B7H15_RS03850	-	31	211.9	257.2	0.27	6568.3	15944.2	45.3	0.0754	0.29807
B7H15_RS03855	B7H15_RS03855	-	139	144.8	139.8	-0.05	20122.8	38859.8	-5	0.3945	0.74395
B7H15_RS03860	B7H15_RS03860	-	98	152	151.9	0	14898.6	29778.7	-0.1	0.9919	1
B7H15_RS03865	B7H15_RS03865	-	34	281.1	307.9	0.13	9557	20939.1	26.8	0.3041	0.67458
B7H15_RS03870	B7H15_RS03870	-	63	213	205.7	-0.05	13418.8	25923.2	-7.3	0.6002	0.87881
B7H15_RS03875	B7H15_RS03875	-	28	243.9	242.6	-0.01	6829.9	13586.9	-1.3	0.9472	1
B7H15_RS03880	norA	-	101	215.9	221.2	0.03	21804.8	44688.1	5.3	0.6161	0.8874
B7H15_RS03885	B7H15_RS03885	-	43	396.4	516	0.38	17043.8	44373.1	119.6	0.0001	0.00106
B7H15_RS03890	ybaK	-	30	85.8	92.6	0.11	2572.6	5557.1	6.9	0.5661	0.85892
B7H15_RS03895	B7H15_RS03895	-	65	275.2	320.4	0.22	17884.8	41657.7	45.3	0.1949	0.53828
B7H15_RS03900	pfkB	-	65	140.5	161.4	0.19	9133.1	20976.6	20.8	0.0329	0.1638
B7H15_RS03905	B7H15_RS03905	-	141	121.9	116.9	-0.06	17186.7	32975.4	-5	0.4155	0.75871
B7H15_RS03910	nagA	-	87	190.5	38.8	-2.16	16571.3	6748.1	-151.7	0	0
B7H15_RS03915	B7H15_RS03915	-	116	145.8	69.2	-1.02	16910.2	16064.8	-76.5	0	0
B7H15_RS03920	B7H15_RS03920	-	71	67.7	77.4	0.18	4806.6	10985.3	9.7	0.1127	0.39
B7H15_RS03925	csbB	-	93	191.5	192.3	0.01	17811.2	35759.9	0.7	0.9481	1
B7H15_RS03930	saeS	-	107	347.6	330.5	-0.07	37196.7	70730.7	-17.1	0.3331	0.69731
B7H15_RS03935	saeR	-	63	152.1	160.3	0.07	9583.5	20194	8.2	0.4202	0.75988
B7H15_RS03940	B7H15_RS03940	-	43	178.8	177.2	-0.01	7687.9	15240.6	-1.6	0.9241	0.99233
B7H15_RS03945	B7H15_RS03945	-	34	129.1	129.1	0	4390.9	8779.4	0	0.9975	1
B7H15_RS03950	B7H15_RS03950	-	70	138.2	278.1	0.98	9675.5	38939.8	139.9	0	0
B7H15_RS03955	queE	-	55	89.1	99.9	0.16	4899.4	10988.5	10.8	0.2295	0.58525
B7H15_RS03960	queD	-	29	186.1	153.5	-0.27	5396.1	8902	-32.6	0.0226	0.12421
B7H15_RS03965	queC	-	51	162.2	147.1	-0.14	8271.2	15002.1	-15.1	0.0455	0.20976
B7H15_RS03970	B7H15_RS03970	-	51	244.8	238.5	-0.04	12483.4	24325.2	-6.3	0.7137	0.91598
B7H15_RS03975	B7H15_RS03975	-	107	158.6	154.9	-0.03	16971.9	33147.6	-3.7	0.6151	0.88704
B7H15_RS03980	B7H15_RS03980	-	50	155.5	126.2	-0.29	7772.7	12616.6	-29.3	0.0436	0.20267
B7H15_RS03985	B7H15_RS03985	-	24	313.1	300.1	-0.06	7514.9	14403.9	-13	0.6219	0.89041
B7H15_RS03990	B7H15_RS03990	-	65	111.9	120.1	0.1	7272.2	15608.2	8.2	0.3511	0.70859
B7H15_RS03995	B7H15_RS03995	-	81	228.6	237.5	0.05	18518.9	38478.5	8.9	0.5157	0.8279
B7H15_RS04000	ltaS	-	175	1.2	1.5	0.07	203.4	520.6	0.3	0.5707	0.8608
B7H15_RS04005	B7H15_RS04005	-	151	75.9	73.6	-0.04	11467.6	22239.3	-2.3	0.5923	0.87472
B7H15_RS04010	recQ	-	153	103.4	130.2	0.32	15825.7	39839.9	26.8	0.0002	0.00202
B7H15_RS04015	B7H15_RS04015	-	71	111.3	106.5	-0.06	7904.6	15124.4	-4.8	0.5877	0.87125
B7H15_RS04020	B7H15_RS04020	-	155	172.5	168.6	-0.03	26734.2	52268.8	-3.9	0.5537	0.85071
B7H15_RS04025	hisC	-	93	99.4	34	-1.42	9242.8	6320.1	-65.4	0	0
B7H15_RS04035	B7H15_RS04035	-	43	114.9	118.6	0.04	4940.5	10203.3	3.7	0.7989	0.955
B7H15_RS04045	B7H15_RS04045	-	75	170.9	158.5	-0.11	12817	23769.1	-12.4	0.1595	0.48648
B7H15_RS04050	B7H15_RS04050	-	15	305.3	303.6	-0.01	4579	9106.51	-1.7	0.9809	1
B7H15_RS04055	B7H15_RS04055	-	147	64.8	60.7	-0.09	9523.1	17848.4	-4.1	0.2359	0.59144
B7H15_RS04065	queF	-	42	198.8	164.1	-0.27	8348.6	13782.7	-34.7	0.0146	0.08763
B7H15_RS04070	B7H15_RS04070	-	81	249.6	210.5	-0.24	20218.8	34109	-39.1	0	0
B7H15_RS04080	nrdI	-	27	0.1	0.1	-0.01	3.8	5.7	0	0.8455	0.97649
B7H15_RS04085	nrdE	-	160	0.4	0.4	0	67.9	132.9	0	0.9827	1
B7H15_RS04090	nrdF	-	78	0.9	1.6	0.16	67.7	242.6	0.7	0.1339	0.4344
B7H15_RS04105	B7H15_RS04105	-	17	13	14.4	0.11	220.4	490.3	1.5	0.6438	0.89112
B7H15_RS04110	B7H15_RS04110	-	84	93.5	83.3	-0.16	7855.6	13996.9	-10.2	0.1279	0.41979
B7H15_RS04115	B7H15_RS04115	-	100	114.1	113.6	-0.01	11406.5	22711.5	-0.5	0.9487	1
B7H15_RS04120	B7H15_RS04120	-	66	154.6	157.8	0.03	10202.8	20825.5	3.2	0.7516	0.93132
B7H15_RS04125	B7H15_RS04125	-	89	108.9	98.2	-0.14	9692.7	17472.4	-10.7	0.1143	0.39311
B7H15_RS04135	B7H15_RS04135	-	29	211.4	220.6	0.06	6129.6	12797.2	9.3	0.7176	0.91687
B7H15_RS04140	B7H15_RS04140	-	81	2	1.4	-0.12	160	232.5	-0.5	0.3118	0.68142
B7H15_RS04145	B7H15_RS04145	-	49	174.3	158.8	-0.13	8542.3	15561.1	-15.5	0.1717	0.50714
B7H15_RS04150	B7H15_RS04150	-	88	219.6	210.8	-0.06	19321.1	37103.4	-8.7	0.5192	0.83114
B7H15_RS04155	ytxJ	-	23	74.4	114.2	0.59	1710.9	5251.7	39.8	0.0162	0.095
B7H15_RS04160	B7H15_RS04160	-	80	122.4	130.7	0.09	9788.3	20908.9	8.3	0.3243	0.69443
B7H15_RS04165	pepT	-	94	142.1	151.7	0.09	13358.8	28518.7	9.6	0.3042	0.67458
B7H15_RS04170	B7H15_RS04170	-	49	102.7	106.7	0.05	5032.3	10461.1	4	0.5667	0.85892
B7H15_RS04175	B7H15_RS04175	-	55	115.8	119.9	0.05	6368.8	13185.3	4.1	0.6498	0.89153
B7H15_RS04180	B7H15_RS04180	-	96	94.2	145.5	0.6	9043.5	27937.8	51.3	0	0
B7H15_RS04185	B7H15_RS04185	-	96	0	0.3	0.07	3.8	53.9	0.2	0.2557	0.61546
B7H15_RS04190	B7H15_RS04190	-	51	169.1	203.6	0.26	8623.1	20770.7	34.6	0.0518	0.22946
B7H15_RS04195	fakB1	-	63	224.2	88.9	-1.29	14124.7	11196	-135.3	0	0
B7H15_RS04200	B7H15_RS04200	-	83	142.9	156.8	0.13	11856.8	26026.9	13.9	0.2607	0.62138
B7H15_RS04205	B7H15_RS04205	-	62	101.4	93.4	-0.11	6284.3	11577.7	-8	0.325	0.69488
B7H15_RS04210	raiA	-	45	102.9	146	0.48	4630	13135.7	43.1	0.0177	0.10208
B7H15_RS04215	secA	-	198	1.8	2.7	0.18	365.4	1088.4	0.9	0.2533	0.61337
B7H15_RS04220	B7H15_RS04220	-	10	102.6	112.6	0.13	1025.6	2251.1	10	0.8171	0.96192
B7H15_RS04225	prfB	programmed frameshift	79	0.7	1	0.07	58.4	160.5	0.3	0.357	0.71517
B7H15_RS04230	B7H15_RS04230	-	11	148.3	158.4	0.09	1631.8	3485.2	10.1	0.6217	0.89041
B7H15_RS04235	B7H15_RS04235	-	68	225.3	198.7	-0.18	15317.8	27027.9	-26.5	0.0437	0.2028
B7H15_RS04240	B7H15_RS04240	-	52	72	83.1	0.2	3741.4	8644.61	11.2	0.0568	0.24838
B7H15_RS04245	B7H15_RS04245	-	26	154	162.7	0.08	4005	8461	8.7	0.6606	0.89799
B7H15_RS04250	uvrB	-	155	158.4	145.2	-0.12	24553.1	45023.9	-13.2	0.0232	0.12627
B7H15_RS04255	uvrA	-	225	164.6	144.1	-0.19	37044.3	64848.3	-20.5	0.0001	0.00106
B7H15_RS04265	hprK	-	86	6	4.8	-0.16	514.1	832.2	-1.1	0.4843	0.81141
B7H15_RS04270	lgt	-	92	68.3	47.8	-0.47	6286	8787.21	-20.6	0	0
B7H15_RS04275	B7H15_RS04275	-	48	333.1	365.5	0.13	15987.8	35084.2	32.4	0.0562	0.24614
B7H15_RS04280	B7H15_RS04280	-	134	35.8	50.7	0.45	4796	13585.9	14.9	0	0
B7H15_RS04285	trxB	-	70	0	0.2	0.06	0	31.1	0.2	0.2384	0.59241
B7H15_RS04300	rapZ	-	79	80.1	88.1	0.13	6324	13917.5	8	0.2376	0.59197
B7H15_RS04305	B7H15_RS04305	-	75	1.1	1	-0.03	84.8	147.8	-0.1	0.6674	0.89923
B7H15_RS04310	whiA	-	55	8.6	12.3	0.35	470.7	1351.5	3.7	0.185	0.52489
B7H15_RS04320	clpP	-	43	0.2	0.2	-0.01	7.5	13.2	0	0.9044	0.98874
B7H15_RS04325	B7H15_RS04325	-	78	126.6	126.4	0	9877	19717.3	-0.2	0.9707	1
B7H15_RS04330	B7H15_RS04330	-	30	163.5	193.2	0.23	4904.4	11592.3	29.7	0.0687	0.2803
B7H15_RS04340	B7H15_RS04340	-	68	68.8	66.5	-0.05	4678.9	9046.4	-2.3	0.7069	0.91474
B7H15_RS04345	gap	-	73	0.5	0.1	-0.13	37.7	7.8	-0.5	0.021	0.11773
B7H15_RS04350	B7H15_RS04350	-	96	0.5	0.3	-0.05	49	59.1	-0.2	0.1587	0.48616
B7H15_RS04355	tpiA	-	47	0	0	-0.01	1.9	1.8	0	0.7862	0.94861
B7H15_RS04360	gpmI	-	101	13.2	5	-0.87	1334.2	1005.9	-8.2	0	0
B7H15_RS04365	eno	-	95	0.1	0	-0.01	7.6	7.8	0	0.3735	0.728
B7H15_RS04370	B7H15_RS04370	-	41	181.6	206.6	0.18	7445.5	16940.9	25	0.1721	0.50755
B7H15_RS04375	secG	-	24	59.4	81.3	0.42	1426.6	3900.6	21.8	0.1159	0.39652
B7H15_RS04380	B7H15_RS04380	-	57	95.4	107.9	0.17	5439.3	12304.3	12.5	0.0823	0.31601
B7H15_RS04385	rnr	-	177	27	26.7	-0.01	4782.5	9463.01	-0.3	0.9171	0.99016
B7H15_RS04390	smpB	-	33	1.1	0.1	-0.26	37.7	7.9	-1	0.1992	0.54474
B7H15_RS04395	ssrA	-	23	0	0	0	0	0	0	1	1
B7H15_RS04405	B7H15_RS04405	-	40	187.4	187.4	0	7496.2	14994.4	0	0.9989	1
B7H15_RS04415	B7H15_RS04415	-	57	99.8	96.3	-0.05	5689.3	10983.3	-3.5	0.6004	0.87881
B7H15_RS04420	B7H15_RS04420	-	17	88.8	83.4	-0.08	1509.5	2836.91	-5.4	0.9171	0.99016
B7H15_RS04430	B7H15_RS04430	-	50	116	100.9	-0.19	5802.1	10089.7	-15.1	0.1593	0.4864
B7H15_RS04435	clfA	-	175	123.1	143.6	0.21	21536.1	50268.9	20.6	0.0004	0.00376
B7H15_RS04440	vwb	-	114	142.3	134.3	-0.08	16224.7	30611.6	-8.1	0.3153	0.68434
B7H15_RS04445	emp	-	87	100.3	108.8	0.11	8725.1	18922.6	8.5	0.2076	0.55579
B7H15_RS04450	B7H15_RS04450	-	35	114.8	85	-0.41	4016.3	5947.8	-29.8	0.0013	0.01091
B7H15_RS04455	B7H15_RS04455	-	56	108.2	117.1	0.11	6058.3	13115.2	8.9	0.3524	0.70859
B7H15_RS04460	B7H15_RS04460	-	10	79.2	107.6	0.42	792.2	2152.8	28.4	0.1248	0.41252
B7H15_RS04465	B7H15_RS04465	-	21	69.4	89.1	0.34	1456.7	3741.5	19.7	0.126	0.41502
B7H15_RS04470	B7H15_RS04470	-	25	76	86.7	0.18	1899.1	4335.5	10.7	0.649	0.89153
B7H15_RS04475	B7H15_RS04475	-	51	84.4	78.6	-0.1	4306.2	8021.5	-5.8	0.4684	0.80008
B7H15_RS04480	B7H15_RS04480	-	21	146.9	142.7	-0.04	3084.4	5994.5	-4.2	0.8148	0.96164
B7H15_RS04485	B7H15_RS04485	-	36	105.4	92.7	-0.18	3796	6674.8	-12.7	0.2014	0.54702
B7H15_RS04490	B7H15_RS04490	-	19	323.5	377.5	0.22	6146.8	14343.5	53.9	0.2129	0.56245
B7H15_RS04495	B7H15_RS04495	-	22	122.3	87.4	-0.46	2689.8	3844	-34.9	0.0026	0.01991
B7H15_RS04500	B7H15_RS04500	-	39	190.9	171.4	-0.15	7443.6	13369.9	-19.5	0.1081	0.38197
B7H15_RS04505	B7H15_RS04505	-	63	152.8	160.7	0.07	9626.6	20247.3	7.9	0.5651	0.85836
B7H15_RS04510	B7H15_RS04510	-	40	388.4	731.4	0.9	15536.3	58513	343	0	0
B7H15_RS04515	B7H15_RS04515	-	27	84.9	74.2	-0.18	2292.2	4005.3	-10.7	0.3777	0.73242
B7H15_RS04520	aroD	-	61	87.7	24	-1.68	5352.7	2926.5	-63.8	0	0
B7H15_RS04525	B7H15_RS04525	-	41	337.1	332.5	-0.02	13821.8	27265.8	-4.6	0.8138	0.96086
B7H15_RS04530	B7H15_RS04530	-	28	187.6	218.3	0.21	5252.8	12226.9	30.7	0.1598	0.48687
B7H15_RS04535	B7H15_RS04535	-	36	206.1	208.6	0.02	7419.1	15016.1	2.5	0.8834	0.98261
B7H15_RS04540	gcvH	-	29	7.1	1.3	-0.93	205.3	77.1	-5.7	0.0016	0.01319
B7H15_RS04550	B7H15_RS04550	-	71	158.2	165.8	0.07	11229.7	23538.7	7.6	0.4636	0.79576
B7H15_RS04560	B7H15_RS04560	-	32	229	250.4	0.13	7328.4	16024.9	21.4	0.7122	0.91512
B7H15_RS04565	B7H15_RS04565	-	26	94.4	113.3	0.25	2454.3	5892.9	18.9	0.2328	0.58727
B7H15_RS04570	B7H15_RS04570	-	68	67.8	22	-1.43	4611	2991.49	-45.8	0	0
B7H15_RS04575	B7H15_RS04575	-	61	107.6	37.7	-1.4	6564.5	4595.2	-69.9	0	0
B7H15_RS04580	B7H15_RS04580	-	71	108	30.1	-1.69	7671.1	4274.7	-77.9	0	0
B7H15_RS04585	B7H15_RS04585	-	108	157	152.1	-0.04	16958.8	32854.4	-4.9	0.5026	0.82145
B7H15_RS04590	sek	-	73	190.3	205.2	0.11	13893.3	29966.2	14.9	0.194	0.53828
B7H15_RS04595	seq	-	73	222.5	225.4	0.02	16243.8	32904.6	2.9	0.8032	0.95542
B7H15_RS04600	B7H15_RS04600	-	42	131.9	159.4	0.26	5538.7	13386.5	27.5	0.0681	0.27948
B7H15_RS04605	B7H15_RS04605	-	28	9.3	0.4	-1.4	259.7	22.7	-8.9	0.1986	0.54416
B7H15_RS04610	B7H15_RS04610	-	17	75.1	75.6	0.01	1276.1	2569.21	0.5	0.9777	1
B7H15_RS04615	B7H15_RS04615	-	21	58	47.4	-0.26	1217.6	1992.9	-10.5	0.2267	0.57951
B7H15_RS04620	B7H15_RS04620	-	22	113.1	105.8	-0.09	2488	4656.4	-7.3	0.5391	0.84466
B7H15_RS04625	B7H15_RS04625	-	22	32.7	33.6	0.04	718.9	1479.9	1	0.8735	0.97999
B7H15_RS04630	B7H15_RS04630	-	34	75.6	84.8	0.16	2570.8	5768.3	9.2	0.536	0.8442
B7H15_RS04635	B7H15_RS04635	-	17	103.6	104.3	0.01	1761.5	3544.8	0.6	0.9628	1
B7H15_RS04640	B7H15_RS04640	-	232	165.2	156.2	-0.08	38332.8	72456.1	-9.1	0.0754	0.29807
B7H15_RS04645	B7H15_RS04645	-	31	168.4	153.1	-0.13	5218.9	9490.8	-15.3	0.1613	0.49015
B7H15_RS04655	B7H15_RS04655	-	23	255.1	252	-0.02	5866.3	11593.7	-3	0.8684	0.97835
B7H15_RS04660	B7H15_RS04660	-	113	266.1	249.3	-0.09	30074.6	56352.3	-16.8	0.1748	0.51198
B7H15_RS04665	B7H15_RS04665	-	47	179.8	186.6	0.05	8450.5	17540.2	6.8	0.6374	0.89061
B7H15_RS04680	B7H15_RS04680	-	114	302.4	331.5	0.13	34478.8	75592.6	29.1	0.027	0.14226
B7H15_RS04685	B7H15_RS04685	-	43	137	118.6	-0.2	5889	10203.9	-18.3	0.0464	0.21252
B7H15_RS04690	B7H15_RS04690	-	16	141.2	187.5	0.4	2258.6	6000.69	46.4	0.0782	0.30528
B7H15_RS04695	B7H15_RS04695	-	86	170.7	169.1	-0.01	14680.2	29079.4	-1.6	0.8507	0.97686
B7H15_RS04700	sufC	-	59	0.1	0.1	-0.01	7.6	11.5	0	0.7055	0.91474
B7H15_RS04705	sufD	-	108	0.1	0.1	0	7.6	18.9	0	0.6793	0.90168
B7H15_RS04710	B7H15_RS04710	-	86	0.1	0	-0.01	5.7	7.6	0	0.4888	0.81363
B7H15_RS04715	B7H15_RS04715	-	35	16	12.9	-0.23	559	905.3	-3	0.7093	0.91474
B7H15_RS04720	sufB	-	109	1	1.2	0.05	107.3	259.9	0.2	0.7375	0.92576
B7H15_RS04730	B7H15_RS04730	-	13	82.5	92.9	0.16	1072.7	2416	10.4	0.5026	0.82145
B7H15_RS04735	B7H15_RS04735	-	37	160.8	166.1	0.05	5951	12291.2	5.3	0.746	0.92949
B7H15_RS04740	B7H15_RS04740	-	79	67.3	65.8	-0.03	5316.8	10389.4	-1.5	0.7469	0.92949
B7H15_RS04745	B7H15_RS04745	-	78	115.7	119.8	0.05	9022.3	18683.5	4.1	0.6139	0.88668
B7H15_RS04750	B7H15_RS04750	-	5	32.7	36.6	0.14	163.7	366.1	3.9	0.8909	0.9847
B7H15_RS04755	B7H15_RS04755	-	63	158.5	149.4	-0.08	9988.2	18820	-9.2	0.4592	0.79146
B7H15_RS04760	B7H15_RS04760	-	76	73.6	72.7	-0.02	5589.9	11048.9	-0.9	0.8559	0.97746
B7H15_RS04765	B7H15_RS04765	-	112	148.1	142	-0.06	16590	31817.4	-6.1	0.4877	0.81363
B7H15_RS04770	lipA	-	72	6.7	1.9	-0.76	481.9	273.2	-4.8	0.0005	0.00458
B7H15_RS04775	B7H15_RS04775	-	36	144.9	132.4	-0.13	5217	9535	-12.5	0.3049	0.67498
B7H15_RS04780	B7H15_RS04780	-	26	17.9	13.8	-0.28	464.9	717.7	-4.1	0.3601	0.7172
B7H15_RS04785	B7H15_RS04785	-	45	120.6	140.6	0.21	5428	12650.1	19.9	0.1122	0.38875
B7H15_RS04790	B7H15_RS04790	-	71	132.9	165.1	0.3	9432.8	23437.2	32.2	0.2177	0.56976
B7H15_RS04795	B7H15_RS04795	-	76	165.2	173.4	0.07	12554.9	26358.5	8.2	0.4118	0.75775
B7H15_RS04800	B7H15_RS04800	-	14	14.5	25.6	0.65	203.2	717.1	11.1	0.4504	0.7861
B7H15_RS04805	B7H15_RS04805	-	19	0.2	1.1	0.23	3.8	41.8	0.9	0.0418	0.1956
B7H15_RS04810	dltA	-	117	0.4	1.3	0.21	47.2	292.5	0.8	0.0003	0.00291
B7H15_RS04815	dltB	-	111	0.9	3.2	0.48	96.1	706.2	2.3	0	0
B7H15_RS04820	dltC	-	21	0.2	1	0.22	3.8	43.5	0.9	0.0665	0.27452
B7H15_RS04825	dltD	-	103	1	2.5	0.31	107.3	515.8	1.5	0	0
B7H15_RS04830	B7H15_RS04830	-	17	27.1	28.4	0.06	461.1	966.8	1.3	0.7362	0.92495
B7H15_RS04835	B7H15_RS04835	-	37	224.3	224.1	0	8297.6	16580.7	-0.2	0.9937	1
B7H15_RS04840	B7H15_RS04840	-	86	69.3	94.5	0.42	5962.5	16249	25.1	0.0002	0.00202
B7H15_RS04845	B7H15_RS04845	-	19	67.1	80.9	0.25	1275.8	3072.9	13.7	0.2446	0.59928
B7H15_RS04850	B7H15_RS04850	-	26	53.5	58.4	0.12	1390.8	3035	4.9	0.5419	0.84652
B7H15_RS04855	B7H15_RS04855	-	83	10.4	7.6	-0.29	861.9	1261.1	-2.8	0.0267	0.14094
B7H15_RS04860	B7H15_RS04860	-	129	131.8	129.2	-0.03	17000.5	33321.1	-2.6	0.6844	0.90618
B7H15_RS04865	B7H15_RS04865	-	124	119.8	138.2	0.2	14849.4	34264.4	18.4	0.0044	0.03162
B7H15_RS04870	B7H15_RS04870	-	32	31.5	51.7	0.64	1008.8	3311.3	20.2	0.0382	0.18335
B7H15_RS04875	B7H15_RS04875	-	91	86.7	90.7	0.06	7889.4	16502	4	0.634	0.89061
B7H15_RS04880	mnhG1	-	36	15.6	11.2	-0.34	560.8	808.8	-4.3	0.2422	0.59814
B7H15_RS04885	mnhF1	-	31	0.4	1.2	0.2	13.2	77.4	0.8	0.1829	0.52452
B7H15_RS04890	mnhE1	-	45	0.1	0.1	0.01	3.8	9.6	0	0.8606	0.97793
B7H15_RS04895	mnhD1	-	143	7	8	0.12	995.8	2287.7	1	0.6488	0.89153
B7H15_RS04900	mnhC1	-	32	10	3.3	-0.86	319.9	208.4	-6.7	0.0464	0.21252
B7H15_RS04905	mnhB1	-	36	0.5	0.1	-0.11	18.9	9.3	-0.4	0.0381	0.18335
B7H15_RS04910	mnhA1	-	225	0.5	0.7	0.04	111.4	299.3	0.2	0.8495	0.97657
B7H15_RS04915	B7H15_RS04915	-	23	141.1	135.6	-0.05	3244.7	6238.2	-5.5	0.6293	0.89061
B7H15_RS04920	B7H15_RS04920	-	34	137.6	158.8	0.2	4677	10800.3	21.3	0.1416	0.45103
B7H15_RS04925	ygs	-	29	120.9	240.7	0.96	3506.4	13963.1	119.8	0	0
B7H15_RS04930	B7H15_RS04930	-	72	179.1	160	-0.16	12895.2	23033.7	-19.1	0.0297	0.15187
B7H15_RS04935	B7H15_RS04935	-	87	121.1	124.6	0.04	10537.5	21688.2	3.5	0.7067	0.91474
B7H15_RS04940	B7H15_RS04940	-	90	21	1.7	-1.95	1887.7	313.8	-19.2	0	0
B7H15_RS04955	B7H15_RS04955	-	81	140.6	143.6	0.03	11388.6	23258.1	3	0.7651	0.9367
B7H15_RS04960	argH	-	112	121.2	117.5	-0.04	13569.4	26325.5	-3.6	0.7024	0.91416
B7H15_RS04965	B7H15_RS04965	-	91	121.1	127.1	0.07	11021.5	23131.7	6	0.5169	0.82856
B7H15_RS04970	B7H15_RS04970	-	103	1.9	2.7	0.16	193.9	557.5	0.8	0.5438	0.84776
B7H15_RS04975	B7H15_RS04975	-	60	167.1	154.8	-0.11	10027.5	18570.5	-12.4	0.2476	0.6029
B7H15_RS04980	lepB	-	48	114.1	119.5	0.06	5476.8	11474	5.4	0.5814	0.86915
B7H15_RS04985	lepB	-	47	2.6	3.6	0.17	122.4	336.4	1	0.5751	0.86481
B7H15_RS04990	addB	-	280	0.8	0.8	-0.01	226.1	420.3	-0.1	0.9308	0.99316
B7H15_RS04995	addA	-	284	0.5	0.4	-0.02	141.5	230.4	-0.1	0.6395	0.89061
B7H15_RS05000	B7H15_RS05000	-	73	156.2	69.5	-1.11	11402.9	10148.7	-86.7	0	0
B7H15_RS05005	B7H15_RS05005	-	28	129.9	136.5	0.07	3638.1	7646.8	6.6	0.5947	0.87688
B7H15_RS05010	B7H15_RS05010	-	98	119.3	130.2	0.12	11693	25510	10.8	0.0905	0.33733
B7H15_RS05015	B7H15_RS05015	-	64	109.3	105.6	-0.05	6995.8	13522.8	-3.7	0.6709	0.89923
B7H15_RS05020	B7H15_RS05020	-	25	114.4	44.7	-1.27	2861	2234.5	-69.8	0.0001	0.00106
B7H15_RS05025	B7H15_RS05025	-	201	148.4	150.4	0.02	29828.1	60475.4	2	0.7141	0.91607
B7H15_RS05030	clpB	-	203	180.8	172.3	-0.07	36710.9	69956.7	-8.5	0.2333	0.58727
B7H15_RS05035	B7H15_RS05035	-	78	204.7	207.9	0.02	15963.7	32429.2	3.2	0.7654	0.9367
B7H15_RS05040	B7H15_RS05040	-	110	90.5	87.3	-0.05	9950.2	19200.3	-3.2	0.5933	0.87573
B7H15_RS05045	B7H15_RS05045	-	78	124.4	121	-0.04	9699.8	18877.9	-3.3	0.6971	0.91202
B7H15_RS05050	B7H15_RS05050	-	152	109.8	104.7	-0.07	16692	31833.6	-5.1	0.2828	0.65081
B7H15_RS05055	B7H15_RS05055	-	41	123.2	125.8	0.03	5051.5	10319	2.6	0.8297	0.96794
B7H15_RS05060	B7H15_RS05060	-	32	178.6	191.9	0.1	5716	12283.8	13.3	0.5391	0.84466
B7H15_RS05065	B7H15_RS05065	-	16	211.4	205.2	-0.04	3382	6566.4	-6.2	0.6758	0.89989
B7H15_RS05070	B7H15_RS05070	-	72	0.1	0.1	0	7.6	17.1	0	0.9181	0.99016
B7H15_RS05075	fabF	-	83	0.1	0.1	-0.02	11.4	11.4	-0.1	0.2217	0.57486
B7H15_RS05080	B7H15_RS05080	-	42	96.8	103.2	0.09	4063.5	8671.9	6.5	0.3158	0.68434
B7H15_RS05085	B7H15_RS05085	-	86	70.6	87.1	0.28	6068.1	14972.8	16.5	0.0341	0.16858
B7H15_RS05090	B7H15_RS05090	-	89	103.2	121	0.22	9182.1	21535.8	17.8	0.0065	0.04433
B7H15_RS05095	B7H15_RS05095	-	70	61.9	77.1	0.29	4334.3	10792.6	15.2	0.0407	0.19173
B7H15_RS05100	B7H15_RS05100	-	78	73.2	97.4	0.39	5712.2	15189.1	24.1	0.0016	0.01319
B7H15_RS05105	B7H15_RS05105	-	127	66	75.7	0.19	8382.4	19236.4	9.7	0.0644	0.26782
B7H15_RS05110	B7H15_RS05110	-	149	92.7	87.2	-0.08	13814.1	25992.3	-5.5	0.3627	0.71747
B7H15_RS05115	B7H15_RS05115	-	81	115.3	107.6	-0.1	9340.5	17428.8	-7.7	0.2577	0.61791
B7H15_RS05120	B7H15_RS05120	-	79	140.5	144.1	0.04	11098.4	22762.1	3.6	0.6322	0.89061
B7H15_RS05125	B7H15_RS05125	-	105	148.3	137.9	-0.1	15574.2	28958.1	-10.4	0.2923	0.66074
B7H15_RS05130	B7H15_RS05130	-	88	162	136.7	-0.24	14256.4	24067.5	-25.3	0.0036	0.02655
B7H15_RS05135	trpS	-	81	1.8	2.4	0.12	148.8	393.9	0.6	0.1657	0.49834
B7H15_RS05140	spxA	-	34	2.3	1.6	-0.13	77.2	110.8	-0.6	0.6036	0.87947
B7H15_RS05145	mecA	-	53	166.5	272.3	0.69	8827	28860.7	105.7	0	0
B7H15_RS05160	pepF	-	168	138.5	149.9	0.11	23267.4	50368.5	11.4	0.1199	0.40443
B7H15_RS05165	yjbH	-	73	19.2	7.9	-0.91	1400.3	1152.9	-11.3	0	0
B7H15_RS05170	B7H15_RS05170	-	25	131.5	135.4	0.04	3287.9	6767.9	3.8	0.8224	0.96273
B7H15_RS05175	B7H15_RS05175	-	52	108.9	100.4	-0.11	5661.3	10444.7	-8.4	0.2583	0.61882
B7H15_RS05180	B7H15_RS05180	-	33	19.5	13.2	-0.43	643.6	871.6	-6.3	0.0611	0.25871
B7H15_RS05185	B7H15_RS05185	-	45	69.8	68.2	-0.03	3141.3	6140.1	-1.6	0.8714	0.97931
B7H15_RS05190	B7H15_RS05190	-	58	0.1	0.1	0	3.8	9.4	0	0.925	0.99233
B7H15_RS05195	B7H15_RS05195	-	84	150.6	149.5	-0.01	12649.1	25114.5	-1.1	0.8763	0.98044
B7H15_RS05200	mgtE	-	117	121.4	117.9	-0.04	14207.2	27588.7	-3.5	0.6333	0.89061
B7H15_RS05205	B7H15_RS05205	-	163	142.9	153.9	0.1	23290.4	50164.3	11	0.1094	0.38379
B7H15_RS05210	fabI	-	64	0.1	0.2	0.03	3.8	21.1	0.1	0.348	0.70633
B7H15_RS05215	cozEa	-	114	188.5	183.8	-0.04	21487.1	41908.8	-4.7	0.5663	0.85892
B7H15_RS05220	B7H15_RS05220	-	139	110.2	111.9	0.02	15314.4	31115.6	1.8	0.7754	0.94252
B7H15_RS05225	B7H15_RS05225	-	71	97.2	95.8	-0.02	6903.1	13598.8	-1.5	0.8019	0.9554
B7H15_RS05230	B7H15_RS05230	-	36	76.3	23.2	-1.53	2745.9	1668.5	-53.1	0	0
B7H15_RS05235	B7H15_RS05235	-	115	34.2	77.7	1.08	3929.4	17878.8	43.6	0	0
B7H15_RS05240	B7H15_RS05240	-	109	4.4	10	0.68	474.4	2186.4	5.7	0	0
B7H15_RS05245	B7H15_RS05245	-	109	0.2	0.1	-0.01	17	25	0	0.5979	0.87836
B7H15_RS05250	B7H15_RS05250	-	20	105	82.7	-0.33	2100.3	3307.2	-22.3	0.1834	0.52456
B7H15_RS05255	B7H15_RS05255	-	108	106.5	108.9	0.03	11502.9	23515	2.4	0.694	0.91029
B7H15_RS05260	B7H15_RS05260	-	63	13.9	16.1	0.16	875.2	2028.39	2.2	0.5559	0.85146
B7H15_RS05265	B7H15_RS05265	-	173	121.1	136.8	0.17	20947.1	47318	15.7	0.0071	0.04819
B7H15_RS05270	B7H15_RS05270	-	140	47.3	94.1	0.92	6617.4	26344.6	46.8	0	0
B7H15_RS05275	B7H15_RS05275	-	124	95.1	112.1	0.23	11788.8	27796.5	17	0.0024	0.01853
B7H15_RS05280	B7H15_RS05280	-	3	0	0	0	0	0	0	1	1
B7H15_RS05285	B7H15_RS05285	-	6	15.4	25.4	0.58	92.1	305.3	10.1	0.3309	0.69731
B7H15_RS05290	B7H15_RS05290	-	44	140.3	133.4	-0.07	6171.3	11740.4	-6.8	0.6369	0.89061
B7H15_RS05295	B7H15_RS05295	-	16	109.5	182.1	0.71	1752.1	5826.6	72.6	0.0125	0.07701
B7H15_RS05300	B7H15_RS05300	-	76	97.6	85.8	-0.18	7415.2	13043.5	-11.8	0.06	0.2552
B7H15_RS05305	B7H15_RS05305	-	13	64.3	77.2	0.25	835.7	2008.1	12.9	0.3255	0.69488
B7H15_RS05310	B7H15_RS05310	-	74	202.1	203.7	0.01	14954.9	30146	1.6	0.9167	0.99016
B7H15_RS05320	B7H15_RS05320	-	9	81.3	79.2	-0.04	732.1	1425.6	-2.1	0.9047	0.98874
B7H15_RS05325	B7H15_RS05325	-	25	111.1	115	0.05	2778	5751.5	3.9	0.7978	0.95455
B7H15_RS05330	B7H15_RS05330	-	201	127.6	116.8	-0.12	25640.8	46965.8	-10.7	0.0386	0.18463
B7H15_RS05335	B7H15_RS05335	-	37	124.5	128.9	0.05	4605.7	9542.1	4.5	0.7188	0.91687
B7H15_RS05340	B7H15_RS05340	-	58	101.5	97.2	-0.06	5885.1	11270.5	-4.3	0.582	0.86924
B7H15_RS05345	B7H15_RS05345	-	32	151.7	179.7	0.24	4853.8	11498.9	28	0.0998	0.36095
B7H15_RS05350	B7H15_RS05350	-	38	181.2	160.8	-0.17	6884.7	12219	-20.4	0.1203	0.40529
B7H15_RS05355	B7H15_RS05355	-	148	150.1	149.2	-0.01	22219.1	44177.5	-0.9	0.892	0.98541
B7H15_RS05360	B7H15_RS05360	-	34	238.7	245.1	0.04	8117.2	16667	6.4	0.7209	0.91803
B7H15_RS05365	B7H15_RS05365	-	70	113.9	99.4	-0.19	7972.4	13911.7	-14.5	0.0775	0.30382
B7H15_RS05370	B7H15_RS05370	-	12	150.6	183.1	0.27	1806.8	4395.3	32.6	0.2133	0.56245
B7H15_RS05375	B7H15_RS05375	-	22	92.6	108.5	0.22	2036.5	4775.8	16	0.2051	0.55385
B7H15_RS05380	B7H15_RS05380	-	55	168.7	165.1	-0.03	9280.4	18156.6	-3.7	0.7475	0.92949
B7H15_RS05385	B7H15_RS05385	-	93	1.1	1.6	0.11	105.5	301.8	0.5	0.0899	0.33688
B7H15_RS05395	B7H15_RS05395	-	117	123.9	63.9	-0.9	14495.7	14954.4	-60	0	0
B7H15_RS05400	menD	-	134	69.3	40.2	-0.72	9282.3	10777.8	-29.1	0	0
B7H15_RS05405	menH	-	69	149.7	141.3	-0.08	10332.6	19499.1	-8.5	0.3159	0.68434
B7H15_RS05410	menB	-	58	14.5	3.8	-1.15	843.3	440.3	-10.7	0	0
B7H15_RS05415	sspC	-	27	72.8	75.8	0.05	1965	4090.8	3	0.8643	0.97801
B7H15_RS05420	sspB	-	103	88.3	87	-0.02	9094.3	17918.1	-1.3	0.8345	0.97027
B7H15_RS05425	sspA	-	74	85	75.6	-0.16	6291.8	11185	-9.5	0.2107	0.5614
B7H15_RS05430	B7H15_RS05430	-	102	103.5	104.8	0.02	10558.3	21379.1	1.3	0.8543	0.97746
B7H15_RS05435	B7H15_RS05435	-	124	262.5	280.2	0.09	32553.7	69492.9	17.7	0.1326	0.43218
B7H15_RS05440	B7H15_RS05440	-	34	46.9	41.7	-0.15	1596	2838.1	-5.2	0.3967	0.74527
B7H15_RS05445	B7H15_RS05445	-	6	243.7	294.4	0.27	1462.3	3533.3	50.7	0.4079	0.75598
B7H15_RS05450	B7H15_RS05450	-	338	178.1	174.7	-0.03	60196	118068	-3.4	0.5581	0.85235
B7H15_RS05455	B7H15_RS05455	-	31	160.2	148	-0.11	4966.5	9176.1	-12.2	0.2792	0.64677
B7H15_RS05460	B7H15_RS05460	Essential protein for resistance to osmotic stress from salt	40	111.5	108.3	-0.04	4460.3	8664.9	-3.2	0.7127	0.91512
B7H15_RS05465	B7H15_RS05465	-	102	24	45.8	0.81	2452.6	9348.61	21.8	0	0
B7H15_RS05470	fmtA	-	128	6.2	16.3	0.93	790.7	4165.8	10.1	0	0
B7H15_RS05475	qoxD	-	22	2.6	0.7	-0.4	56.4	32.2	-1.8	0.0033	0.02441
B7H15_RS05480	qoxC	-	50	0.9	0.9	-0.01	47.1	89.8	0	0.9278	0.99233
B7H15_RS05485	qoxB	-	166	1.8	1.3	-0.1	296	443.2	-0.4	0.1224	0.40844
B7H15_RS05490	qoxA	-	84	2.1	4	0.36	173.2	679.5	2	0.0022	0.01727
B7H15_RS05495	B7H15_RS05495	-	6	24.8	27.9	0.14	148.7	335.1	3.1	0.9454	1
B7H15_RS05500	B7H15_RS05500	-	28	140.3	133.2	-0.07	3927.7	7457.31	-7.1	0.6488	0.89153
B7H15_RS05510	folD	-	69	18.8	56.9	1.38	1294.6	7853.89	38.1	0	0
B7H15_RS05515	purE	-	30	3.8	10	0.78	112.8	600	6.2	0.0874	0.33226
B7H15_RS05520	purK	-	84	5.8	15.6	0.93	487.6	2621.4	9.8	0	0
B7H15_RS05525	B7H15_RS05525	-	62	8	18.1	0.83	494.9	2250.2	10.2	0	0
B7H15_RS05530	purS	-	27	19.6	65	1.51	529	3507.8	45.4	0	0
B7H15_RS05535	purQ	-	59	8.9	42.6	1.77	525.3	5022.59	33.7	0	0
B7H15_RS05540	purL	-	167	5	18.3	1.22	837.6	6104.8	13.3	0	0
B7H15_RS05545	purF	-	114	11.4	37.3	1.37	1298.2	8510.79	25.9	0	0
B7H15_RS05550	purM	-	78	4.8	13.2	0.9	372.6	2061.5	8.4	0.0001	0.00106
B7H15_RS05555	purN	-	54	8.3	24.8	1.16	448.1	2679.8	16.5	0.0001	0.00106
B7H15_RS05560	purH	-	120	6.7	22.9	1.25	805.8	5488.29	16.2	0	0
B7H15_RS05565	purD	-	89	11.3	27.4	0.99	1007.2	4881.7	16.1	0	0
B7H15_RS05570	B7H15_RS05570	-	90	158.5	160.3	0.02	14262.1	28856.3	1.8	0.8206	0.962
B7H15_RS05575	B7H15_RS05575	-	99	169.5	141.4	-0.25	16776.8	28006.4	-28	0.0005	0.00458
B7H15_RS05580	B7H15_RS05580	-	53	177.2	142.5	-0.3	9389.4	15101.8	-34.7	0.0005	0.00458
B7H15_RS05590	graF	-	9	105.2	128	0.27	946.7	2303.7	22.8	0.6683	0.89923
B7H15_RS05595	B7H15_RS05595	-	128	120.8	122.1	0.01	15462.7	31258.3	1.3	0.8206	0.962
B7H15_RS05605	B7H15_RS05605	-	95	183.9	179	-0.04	17474.4	34013.3	-4.9	0.6056	0.88044
B7H15_RS05610	B7H15_RS05610	-	36	112.5	121.5	0.11	4050.4	8748.5	9	0.3132	0.68235
B7H15_RS05615	B7H15_RS05615	-	19	32.2	40.9	0.3	611.7	1554.1	8.7	0.3161	0.68434
B7H15_RS05620	ptsP	-	139	40.4	6	-2.05	5619.5	1660.7	-34.5	0	0
B7H15_RS05625	nrdH	-	14	41.9	57.3	0.41	587.2	1603.8	15.3	0.2246	0.57951
B7H15_RS05630	B7H15_RS05630	-	119	99.1	98.4	-0.01	11798.8	23424.8	-0.7	0.9118	0.98917
B7H15_RS05635	B7H15_RS05635	-	92	83.3	93.7	0.16	7666.1	17242.1	10.4	0.1146	0.39366
B7H15_RS05640	B7H15_RS05640	-	50	21.6	47.4	0.98	1080.3	4739.9	25.8	0.0002	0.00202
B7H15_RS05650	B7H15_RS05650	-	161	0.1	0.1	0.01	13.3	41.8	0	0.3072	0.67802
B7H15_RS05655	B7H15_RS05655	-	17	1	0.6	-0.1	17	20.6	-0.4	0.4703	0.80137
B7H15_RS05660	B7H15_RS05660	-	16	179.3	201.1	0.16	2868.1	6434.3	21.8	0.1842	0.52471
B7H15_RS05665	def	-	40	1.6	1.6	-0.01	65.8	128.5	0	0.9444	1
B7H15_RS05670	B7H15_RS05670	-	55	169.5	181	0.09	9321.7	19912.6	11.5	0.345	0.70633
B7H15_RS05675	pdhA	-	68	0.6	0.2	-0.1	41.6	33.7	-0.4	0.0166	0.09674
B7H15_RS05680	B7H15_RS05680	-	60	0.7	0.6	-0.02	43.5	77.2	-0.1	0.8597	0.97793
B7H15_RS05685	B7H15_RS05685	-	86	0.7	0.5	-0.05	60.3	88.5	-0.2	0.459	0.79146
B7H15_RS05690	lpdA	-	106	0.4	0.7	0.09	37.8	146.8	0.3	0.438	0.77511
B7H15_RS05695	B7H15_RS05695	-	21	112.2	123.5	0.13	2356.3	5185.5	11.3	0.5912	0.87355
B7H15_RS05700	B7H15_RS05700	-	48	179.4	166.5	-0.1	8610.4	15984	-12.9	0.2118	0.56219
B7H15_RS05705	B7H15_RS05705	-	92	54.2	76.6	0.46	4981.8	14091	22.4	0.0003	0.00291
B7H15_RS05710	B7H15_RS05710	-	91	50.6	74.1	0.51	4609.1	13489.9	23.5	0	0
B7H15_RS05715	B7H15_RS05715	-	84	35.2	52.4	0.51	2956.8	8803.5	17.2	0.0002	0.00202
B7H15_RS05720	B7H15_RS05720	-	94	43.1	69.7	0.64	4052.2	13109.1	26.6	0	0
B7H15_RS05725	B7H15_RS05725	-	90	66.8	124.3	0.85	6009.7	22370.1	57.5	0	0
B7H15_RS05730	B7H15_RS05730	-	40	129.3	150.3	0.21	5173.8	12021.8	20.9	0.5202	0.83179
B7H15_RS05735	B7H15_RS05735	-	127	70.3	74.9	0.09	8926.9	19032.2	4.6	0.3474	0.70633
B7H15_RS05740	B7H15_RS05740	-	39	156.2	169	0.11	6092.4	13184.5	12.8	0.4303	0.76677
B7H15_RS05745	B7H15_RS05745	-	59	153	156.2	0.03	9028.1	18427	3.1	0.7256	0.91856
B7H15_RS05750	B7H15_RS05750	-	18	78	13.9	-2.14	1404	499.7	-64.1	0.0001	0.00106
B7H15_RS05755	typA	-	135	106.4	98	-0.11	14357.9	26452.4	-8.4	0.1117	0.38819
[truncated: 1,753 more rows]

## Sheet: Sputum D vs. TSB
#ORF	Gene Name	Description	Sites	Mean Control	Mean Experimental	Log 2 FC	Sum Control	Sum Experimental	Delta Mean	P Value	Adj P Value
[truncated: 2,803 more rows]

[truncated: 4 more sheets: Pooled vs. TSB, SCFM3 vs. TSB, Side by side, TRANSIT parameters]
