# Supplementary material for: Analysis of genetic requirements and nutrient availability for Staphylococcus aureus growth in cystic fibrosis sputum
Source: mBio. 2025 Apr 2;16(5):e00374-25. doi: 10.1128/mbio.00374-25 (PMC12077221; doi:10.1128/mbio.00374-25)
Supplement: Table S2 — ANOVA analysis of Tn-seq. [file mbio.00374-25-s0003.xlsx]

## Sheet: ANOVA without SCFM3
#ORF	Gene	TAs	Mean Sputum A	Mean Sputum B	Mean Sputum C	Mean Sputum D	Mean pool	Mean TSB	Log 2 FC Sputum A	Log 2 FC Sputum B	Log 2 FC Sputum C	Log 2 FC Sputum D	Log 2 FC pool	Log 2 FC TSB	MSR	MSE With Alpha	Fstat	P Value	Adj P Value	Status
B7H15_RS00005	dnaA	103	2.57	2.37	1.85	1.68	1.61	0.75	0.397	0.358	0.253	0.217	0.202	0	39.703	1415.96	0.02804	0.999626	1	-
B7H15_RS00010	dnaN	83	0.05	0.06	0.1	0.07	0.11	0	0.015	0.016	0.028	0.019	0.031	0	0.207431	1000.19	0.000207	1	1	-
B7H15_RS00015	yaaA	16	15.85	13.45	2.15	10.87	12.78	2.48	1.48	1.303	-0.065	1.086	1.25	0	708.064	2324.29	0.304636	0.909615	1	-
B7H15_RS00020	recF	90	5.3	4.03	4.72	3.46	4.8	3.35	0.303	0.114	0.22	0.018	0.231	0	66.6835	1707.31	0.039058	0.999161	1	-
B7H15_RS00025	gyrB	141	0.93	1.15	0.8	0.94	0.42	0.4	0.136	0.186	0.103	0.136	0.006	0	5.72411	1115.13	0.005133	0.999994	1	-
B7H15_RS00030	gyrA	205	3.78	2.27	3.4	2.63	3.18	3.8	-0.004	-0.276	-0.067	-0.206	-0.106	0	1341.82	3309.62	0.40543	0.845315	1	-
B7H15_RS00035	B7H15_RS00035	61	124.95	122.41	153.9	151.2	124.64	128.56	-0.039	-0.068	0.251	0.226	-0.043	0	25700.7	57007.5	0.45083	0.812793	1	-
B7H15_RS00040	hutH	115	169.46	171.86	164.21	166.89	203.53	154.82	0.126	0.146	0.082	0.105	0.384	0	60059.7	120155	0.499851	0.776533	1	-
B7H15_RS00050	serS	93	1.51	1.04	1.5	1.6	1.5	0.14	0.339	0.233	0.338	0.36	0.337	0	9.60339	1213.34	0.007915	0.999984	1	-
B7H15_RS00055	B7H15_RS00055	63	166.97	158.23	176.13	164.48	205.17	156.69	0.089	0.014	0.164	0.068	0.378	0	38004.8	120084	0.316484	0.903172	1	-
B7H15_RS00060	B7H15_RS00060	32	123.43	123.55	126.64	128.97	131.73	128.09	-0.051	-0.05	-0.016	0.009	0.039	0	8708.65	32934.9	0.26442	0.932308	1	-
B7H15_RS00065	B7H15_RS00065	71	131.69	127.96	36.28	128	96.98	126.84	0.052	0.012	-1.675	0.013	-0.37	0	220941	104613	2.11199	0.062034	0.983144	-
B7H15_RS00070	B7H15_RS00070	92	144.93	166.34	165.21	161.83	151.97	139.91	0.049	0.242	0.232	0.203	0.115	0	13543.2	76100.4	0.177965	0.970887	1	-
B7H15_RS00075	gdpP	148	1.28	2.16	14.47	9.65	2.49	4.11	-0.536	-0.348	1.096	0.685	-0.283	0	8265.8	1433.16	5.76753	2.8e-05	0.001336	-
B7H15_RS00080	rplI	36	53.45	45.83	37.92	57.82	46.18	43.13	0.28	0.079	-0.165	0.384	0.089	0	3027.02	12894.8	0.234748	0.947114	1	-
B7H15_RS00085	dnaB	97	2.54	2.72	8.62	4.68	3.55	0.19	0.537	0.572	1.391	0.899	0.719	0	969.331	3379.4	0.286835	0.920421	1	-
B7H15_RS00095	B7H15_RS00095	108	0.14	0.14	21.95	2.96	0.62	2.58	-0.561	-0.561	1.829	0.07	-0.432	0	16047.1	1483.45	10.8174	0	0	-
B7H15_RS00100	B7H15_RS00100	3	0	0	0	0	0	0	0	0	0	0	0	0	0	0	-1	1	1	No counts in all conditions
B7H15_RS00105	B7H15_RS00105	3	32.83	47.5	19.67	28.57	3.03	0	2.92	3.392	2.303	2.747	0.684	0	549.066	4945.11	0.111032	0.988928	1	-
B7H15_RS00110	yycF	56	0.05	0.03	0.12	0.08	0.05	0	0.015	0.01	0.035	0.023	0.014	0	0.160958	1000.23	0.000161	1	1	-
B7H15_RS00115	walK	151	0.35	0.14	0.1	0.25	0.18	0.16	0.053	-0.007	-0.017	0.025	0.005	0	3.20507	1003.45	0.003194	0.999998	1	-
B7H15_RS00120	yycH	98	139.7	140.22	90.19	97.37	110.44	182.92	-0.377	-0.372	-0.981	-0.876	-0.703	0	168275	84808.5	1.98418	0.07844	1	-
B7H15_RS00125	yycI	66	130.45	123.62	80.48	94.44	127.58	179.85	-0.449	-0.523	-1.113	-0.894	-0.479	0	116092	39083.4	2.97036	0.011575	0.263771	-
B7H15_RS00130	B7H15_RS00130	62	140.88	148.87	142.92	142.79	148.74	134.47	0.065	0.142	0.085	0.084	0.14	0	287945	440466	0.653729	0.658745	1	-
B7H15_RS00135	adsA	164	126.03	121.03	116.72	112.65	116.28	116.51	0.109	0.053	0.002	-0.047	-0.003	0	5986.13	86080.1	0.069541	0.996643	1	-
B7H15_RS00140	rlmH	24	83.23	86.19	86.66	85.49	97.63	86.26	-0.049	-0.001	0.006	-0.012	0.169	0	7333.89	37894.2	0.193536	0.964834	1	-
B7H15_RS00145	B7H15_RS00145	118	157.21	158.3	158.28	165.08	167.76	152.67	0.041	0.051	0.05	0.109	0.132	0	4874.68	153112	0.031837	0.99949	1	-
B7H15_RS00150	B7H15_RS00150	60	146.9	148.83	156.78	151.61	165.11	161.66	-0.134	-0.116	-0.043	-0.09	0.03	0	15400.8	79044.1	0.194839	0.964502	1	-
B7H15_RS00155	B7H15_RS00155	31	212.21	199.59	215.85	205.38	251.56	232.52	-0.129	-0.215	-0.105	-0.175	0.111	0	104353	203784	0.512074	0.767126	1	-
B7H15_RS00165	B7H15_RS00165	55	118.55	120	113.11	121.49	138.97	109.13	0.114	0.131	0.049	0.148	0.335	0	17136.6	100246	0.170945	0.973307	1	-
B7H15_RS00170	B7H15_RS00170	37	72.58	77.41	72.17	72.13	71.2	71.46	0.021	0.108	0.013	0.012	-0.005	0	1004.03	28386.8	0.03537	0.999337	1	-
B7H15_RS00175	mecA	177	189.59	189.99	181.09	184.69	211.9	166.01	0.186	0.189	0.122	0.15	0.343	0	197883	249779	0.79223	0.555164	1	-
B7H15_RS00185	B7H15_RS00185	17	228.07	242.08	230.16	224.08	254.33	226.17	0.012	0.096	0.025	-0.013	0.166	0	92517.9	207337	0.446219	0.815655	1	-
B7H15_RS00195	B7H15_RS00195	32	169.27	158.52	163.94	166.82	210.92	175.73	-0.052	-0.144	-0.097	-0.073	0.257	0	37040.5	108840	0.340321	0.888297	1	-
B7H15_RS00200	B7H15_RS00200	24	128.03	129.03	125.61	147.43	134.86	154.42	-0.261	-0.25	-0.288	-0.065	-0.189	0	3921.11	41664.7	0.094111	0.993084	1	-
B7H15_RS00205	B7H15_RS00205	33	449.17	462.82	459.07	452.06	407.53	469.25	-0.062	-0.02	-0.031	-0.053	-0.201	0	42620.9	389905	0.109311	0.990243	1	-
B7H15_RS00210	B7H15_RS00210	117	260.71	261.9	250.77	260.81	290.04	254.61	0.034	0.04	-0.021	0.034	0.185	0	179691	382897	0.469293	0.799331	1	-
B7H15_RS00215	B7H15_RS00215	87	315.54	316.88	306.35	321.44	267.18	319.77	-0.019	-0.013	-0.061	0.007	-0.255	0	16764	179566	0.093358	0.993268	1	-
B7H15_RS00220	B7H15_RS00220	153	153.35	153.45	154.04	152.39	157.56	154.22	-0.008	-0.007	-0.002	-0.017	0.03	0	295402	449160	0.657675	0.655665	1	-
B7H15_RS00225	B7H15_RS00225	26	106.6	113.7	104.88	109.83	130.16	108.29	-0.022	0.067	-0.044	0.019	0.255	0	4472.33	42937.6	0.104159	0.991253	1	-
B7H15_RS00230	B7H15_RS00230	110	240.16	225.44	221.64	231.77	265.89	235.89	0.025	-0.064	-0.088	-0.025	0.169	0	52028.4	136243	0.381879	0.861418	1	-
B7H15_RS00235	B7H15_RS00235	149	228.15	233.42	232.74	229.53	235.65	225.41	0.017	0.049	0.045	0.026	0.063	0	2737.55	163119	0.016783	0.999894	1	-
B7H15_RS15395	B7H15_RS15395	14	182.45	206.05	180.55	199.14	234.36	189.01	-0.05	0.121	-0.064	0.073	0.303	0	22071.7	67987.1	0.324645	0.897515	1	-
B7H15_RS00245	B7H15_RS00245	37	226.41	235.63	229.61	235.34	212.26	256.62	-0.177	-0.121	-0.157	-0.122	-0.268	0	4828.4	128280	0.03764	0.999229	1	-
B7H15_RS00250	B7H15_RS00250	60	252.94	257.74	258.02	253.79	322.31	243.95	0.051	0.078	0.079	0.056	0.395	0	202775	296518	0.683854	0.635804	1	-
B7H15_RS15405	B7H15_RS15405	21	99.3	106.16	113.57	115.94	98.73	127.35	-0.344	-0.252	-0.159	-0.13	-0.351	0	5700.11	34490.6	0.165266	0.975061	1	-
B7H15_RS00260	B7H15_RS00260	85	152.17	147.61	148.5	142.64	188.8	149.39	0.026	-0.017	-0.008	-0.064	0.328	0	51897.3	84012.4	0.617733	0.686341	1	-
B7H15_RS15470	B7H15_RS15470	16	224.81	239.4	258.3	243.42	239.2	118.69	0.894	0.983	1.09	1.006	0.981	0	12924.1	364469	0.03546	0.999326	1	-
B7H15_RS00270	B7H15_RS00270	34	130.4	130.98	145.32	134.59	147.32	132.46	-0.022	-0.016	0.129	0.022	0.148	0	8379.74	66127.9	0.12672	0.986314	1	-
B7H15_RS00275	B7H15_RS00275	40	222.32	235.47	207.14	239.34	309.43	238.6	-0.1	-0.019	-0.199	0.004	0.368	0	245137	326342	0.751168	0.585559	1	-
B7H15_RS00290	B7H15_RS00290	51	358.62	347.66	328.31	343.94	503.43	340.9	0.072	0.028	-0.053	0.013	0.556	0	492406	761716	0.646443	0.664339	1	-
B7H15_RS00295	B7H15_RS00295	93	138.28	144.62	144.69	137.11	186.84	143.02	-0.047	0.016	0.016	-0.059	0.374	0	134218	93864.6	1.42991	0.21079	1	-
B7H15_RS00300	B7H15_RS00300	19	170.97	166.94	173.82	193.8	150.06	158.68	0.104	0.071	0.128	0.28	-0.078	0	17753.5	77997.2	0.227617	0.950203	1	-
B7H15_RS00305	B7H15_RS00305	38	231.8	227.82	190.82	223.19	267.34	247.59	-0.093	-0.118	-0.367	-0.147	0.109	0	78908.6	204675	0.385532	0.858723	1	-
B7H15_RS00310	B7H15_RS00310	27	222.06	225.98	217.33	217.36	323.33	202.22	0.132	0.157	0.102	0.102	0.664	0	128386	176985	0.725407	0.604842	1	-
B7H15_RS00315	B7H15_RS00315	36	242.61	229.71	243.04	258.01	300.86	247.43	-0.028	-0.105	-0.025	0.059	0.277	0	96469.2	239878	0.402159	0.847298	1	-
B7H15_RS00330	arcC	75	280.4	277.3	268.28	290.92	351.08	250.15	0.162	0.146	0.099	0.214	0.481	0	226196	352753	0.64123	0.6683	1	-
B7H15_RS00335	argF	67	206.22	199.62	197.78	196.39	174.38	185.14	0.152	0.106	0.093	0.083	-0.084	0	15825.5	132992	0.118995	0.988188	1	-
B7H15_RS00340	B7H15_RS00340	76	119.24	117.57	108.16	119.87	123.68	122.26	-0.035	-0.054	-0.169	-0.027	0.016	0	4326.19	42871	0.100912	0.991927	1	-
B7H15_RS00345	arcD	146	231.9	243.83	250.88	250.71	304.2	278.52	-0.259	-0.188	-0.148	-0.149	0.125	0	381877	420877	0.907335	0.475281	1	-
B7H15_RS00350	arcA	111	303.92	297.61	300.48	308.22	404.12	283.06	0.101	0.071	0.085	0.121	0.506	0	423339	531046	0.79718	0.551681	1	-
B7H15_RS00355	B7H15_RS00355	44	210.24	203.89	207.01	210.46	239.96	212.8	-0.017	-0.06	-0.039	-0.016	0.17	0	15073.8	82903.7	0.181822	0.969413	1	-
B7H15_RS00360	B7H15_RS00360	43	316.13	307.36	318.8	292.67	357.03	268.61	0.231	0.191	0.243	0.122	0.404	0	137068	389385	0.352011	0.880949	1	-
B7H15_RS00370	B7H15_RS00370	62	178.97	183.85	190.29	189.07	215.9	184.98	-0.046	-0.009	0.04	0.031	0.218	0	23816.4	135739	0.175458	0.971747	1	-
B7H15_RS00375	B7H15_RS00375	79	240.66	238.88	233.8	231.95	303.76	231.99	0.052	0.041	0.011	0	0.382	0	128712	239774	0.536808	0.748484	1	-
B7H15_RS00380	B7H15_RS00380	94	179.88	175.86	184.81	181.08	181.86	193.59	-0.103	-0.135	-0.065	-0.094	-0.088	0	6980.81	86541.3	0.080665	0.995223	1	-
B7H15_RS00385	B7H15_RS00385	51	186.7	169.83	152.61	152.2	160.46	167.21	0.155	0.022	-0.128	-0.132	-0.058	0	20262.5	78141	0.259307	0.935084	1	-
B7H15_RS00390	B7H15_RS00390	104	242.9	235.12	211.71	212.25	328.48	221.61	0.13	0.084	-0.064	-0.061	0.557	0	733882	424863	1.72734	0.125423	1	-
B7H15_RS00395	B7H15_RS00395	77	161.43	164.39	152.3	161.82	160.53	165.1	-0.031	-0.006	-0.113	-0.028	-0.039	0	5405.63	104820	0.05157	0.998355	1	-
B7H15_RS00400	B7H15_RS00400	55	167.19	167.51	156.51	162.57	173.39	179.78	-0.102	-0.099	-0.194	-0.141	-0.051	0	4727.77	68607.1	0.068911	0.996703	1	-
B7H15_RS00405	B7H15_RS00405	59	184.71	170.89	177.85	170.61	172.73	188.21	-0.026	-0.135	-0.08	-0.138	-0.12	0	207241	373695	0.554573	0.734879	1	-
B7H15_RS00410	B7H15_RS00410	62	223.87	229.13	205.47	211.53	291.12	219.92	0.025	0.058	-0.096	-0.055	0.397	0	121045	150652	0.803472	0.547353	1	-
B7H15_RS00415	B7H15_RS00415	171	224.62	220.57	190.69	192.83	262.72	205.67	0.124	0.099	-0.106	-0.091	0.346	0	300633	215750	1.39343	0.223648	1	-
B7H15_RS00420	B7H15_RS00420	51	248.4	246.79	217.82	211.9	299.27	210.72	0.232	0.223	0.047	0.008	0.496	0	146677	184313	0.795802	0.552947	1	-
B7H15_RS00425	B7H15_RS00425	16	303.43	341.81	339.97	332.14	293.75	338.77	-0.156	0.013	0.005	-0.028	-0.203	0	5285.78	179204	0.029496	0.99957	1	-
B7H15_RS00430	B7H15_RS00430	7	182.54	185.78	210.51	209.62	136.71	154.33	0.235	0.26	0.436	0.43	-0.169	0	10509.5	32135.7	0.327033	0.895084	1	-
B7H15_RS00435	B7H15_RS00435	202	339.15	333.07	354.04	357.62	379.83	339.54	-0.002	-0.027	0.059	0.074	0.16	0	124283	747367	0.166294	0.974956	1	-
B7H15_RS00445	B7H15_RS00445	14	171.28	168.65	148.26	179.49	205.12	149.88	0.187	0.165	-0.015	0.252	0.44	0	27620.7	104847	0.263438	0.932381	1	-
B7H15_RS00450	B7H15_RS00450	91	230.19	236.7	241.16	241.84	311.86	255.19	-0.146	-0.106	-0.08	-0.076	0.284	0	170733	145698	1.17183	0.321013	1	-
B7H15_RS00455	cstR	22	76.77	73.69	77.68	78.72	76.88	50.72	0.553	0.498	0.569	0.587	0.555	0	4469.04	22880.6	0.19532	0.964103	1	-
B7H15_RS00460	cstA	90	173.54	169.37	170.82	171.54	146.14	182.6	-0.071	-0.105	-0.094	-0.088	-0.312	0	24491.5	76484.5	0.320216	0.900981	1	-
B7H15_RS00465	cstB	113	177.84	182.75	188.48	180.41	204.36	179.16	-0.01	0.028	0.071	0.01	0.185	0	28846.2	148567	0.194163	0.964823	1	-
B7H15_RS00490	B7H15_RS00490	60	119.27	124.48	113.91	116.19	143.35	115.3	0.047	0.106	-0.017	0.011	0.302	0	12659.2	66545.9	0.190233	0.966294	1	-
B7H15_RS00495	B7H15_RS00495	25	82.41	80.78	80.54	89.79	108.42	78.9	0.059	0.032	0.028	0.176	0.435	0	33873.9	50766.8	0.667246	0.648619	1	-
B7H15_RS00500	B7H15_RS00500	28	121.68	110.98	125.86	129.55	110.52	105.13	0.202	0.075	0.249	0.289	0.069	0	2796.02	59996	0.046604	0.998703	1	-
B7H15_RS00505	B7H15_RS00505	135	187.24	184.15	175.88	191.66	179.31	192.14	-0.036	-0.06	-0.124	-0.004	-0.097	0	9187.25	124049	0.074061	0.9961	1	-
B7H15_RS00515	B7H15_RS00515	91	224.96	239.35	225.28	235.79	235.76	228.74	-0.024	0.064	-0.022	0.043	0.043	0	12133.7	125918	0.096362	0.992753	1	-
B7H15_RS00520	B7H15_RS00520	55	169.77	160.06	177.74	172.49	179.09	175.78	-0.049	-0.131	0.016	-0.026	0.026	0	7515.82	57539.1	0.130621	0.985378	1	-
B7H15_RS00525	B7H15_RS00525	83	173.09	165.92	172.44	177.14	174.09	185.78	-0.099	-0.159	-0.105	-0.067	-0.091	0	18731	123060	0.15221	0.979394	1	-
B7H15_RS00530	B7H15_RS00530	65	172.8	163.73	165.22	180.68	182.81	179.72	-0.055	-0.131	-0.118	0.007	0.024	0	39606.2	148921	0.265954	0.931675	1	-
B7H15_RS00535	B7H15_RS00535	268	191.77	193.01	190	195.86	240.36	190.17	0.012	0.021	-0.001	0.041	0.33	0	243255	148125	1.64223	0.145352	1	-
B7H15_RS00540	B7H15_RS00540	41	157.5	158.69	164.29	166.2	213.88	176.78	-0.162	-0.151	-0.103	-0.086	0.268	0	58648.7	77080.2	0.760879	0.578413	1	-
B7H15_RS00545	B7H15_RS00545	81	210.21	200.41	200.21	209.68	209.96	224.75	-0.094	-0.162	-0.163	-0.098	-0.096	0	31536.3	152709	0.206512	0.959802	1	-
B7H15_RS00550	B7H15_RS00550	73	206.6	205.45	206.1	211.02	306.14	212.57	-0.04	-0.048	-0.044	-0.01	0.516	0	261529	127835	2.04584	0.070208	1	-
B7H15_RS00555	B7H15_RS00555	72	149.11	154.27	150.3	159.8	239.43	166.06	-0.151	-0.103	-0.14	-0.054	0.515	0	191705	82589.3	2.32119	0.041615	0.74298	-
B7H15_RS00560	B7H15_RS00560	70	133.34	139.2	137.89	141.59	219.04	143.76	-0.105	-0.045	-0.058	-0.021	0.591	0	177076	77073.3	2.2975	0.043586	0.773241	-
B7H15_RS00565	B7H15_RS00565	65	159.04	158.89	160.65	155.67	251.91	153.49	0.05	0.048	0.064	0.02	0.697	0	227671	132285	1.72107	0.127421	1	-
B7H15_RS00570	B7H15_RS00570	69	224.41	225.27	218.25	217.2	328.46	219.24	0.033	0.038	-0.006	-0.013	0.572	0	245402	265948	0.922745	0.46546	1	-
B7H15_RS00575	B7H15_RS00575	161	209.86	212.42	221.54	218.26	206.69	214.97	-0.034	-0.017	0.042	0.021	-0.055	0	11009.4	128571	0.085629	0.994509	1	-
B7H15_RS00580	B7H15_RS00580	74	181.22	171.03	179.42	185.92	231.26	174.6	0.052	-0.029	0.038	0.088	0.396	0	192571	260663	0.738771	0.594515	1	-
B7H15_RS00585	B7H15_RS00585	116	157.74	159.86	159.19	158.1	197.72	162.05	-0.038	-0.019	-0.025	-0.035	0.279	0	61780	100880	0.612409	0.690432	1	-
B7H15_RS00590	B7H15_RS00590	130	146.17	145.39	151.75	154.37	149.14	142.08	0.04	0.032	0.092	0.116	0.068	0	5221.8	67187.5	0.07772	0.995628	1	-
B7H15_RS00595	B7H15_RS00595	135	153.47	154.39	138.93	155.81	187.06	164.94	-0.101	-0.092	-0.24	-0.08	0.177	0	73918.9	66969.1	1.10378	0.356392	1	-
B7H15_RS00600	B7H15_RS00600	89	130.97	138.85	122.67	145.48	192.46	158.43	-0.265	-0.184	-0.356	-0.119	0.273	0	234397	182716	1.28284	0.268954	1	-
B7H15_RS00605	B7H15_RS00605	152	281.47	281.59	276.06	290.24	297.69	320.8	-0.186	-0.185	-0.213	-0.142	-0.106	0	162054	344359	0.470596	0.798388	1	-
B7H15_RS00610	B7H15_RS00610	53	287.88	281.94	289.52	287.4	300	251.23	0.193	0.163	0.201	0.19	0.251	0	6753.69	229694	0.029403	0.999579	1	-
B7H15_RS00615	B7H15_RS00615	124	194.54	202.33	198.61	207.76	223.02	177.99	0.125	0.18	0.154	0.218	0.317	0	64432.9	178100	0.361779	0.874802	1	-
B7H15_RS00620	spa	73	125.74	131.42	96.69	127.3	94.78	110.65	0.177	0.238	-0.186	0.194	-0.213	0	37363.4	47965.7	0.77896	0.564978	1	-
B7H15_RS00630	sarS	63	195.94	189.59	154.58	217.52	185.38	160.87	0.277	0.23	-0.056	0.424	0.199	0	52948.4	113335	0.467183	0.800812	1	-
B7H15_RS00635	sirC	89	30.3	31.85	87.99	74.3	29.93	171.68	-2.323	-2.261	-0.926	-1.156	-2.339	0	374927	18021.9	20.804	0	0	-
B7H15_RS00640	sirB	79	22.35	27.56	64.98	57.41	22.08	150.54	-2.508	-2.256	-1.152	-1.317	-2.522	0	236240	9813.83	24.0721	0	0	-
B7H15_RS00645	sirA	74	38.98	45.69	119.92	106.08	62.09	154.78	-1.861	-1.656	-0.355	-0.525	-1.252	0	726741	329861	2.20317	0.052144	0.880488	-
B7H15_RS00650	sbnA	63	131.79	127.75	145.06	130.66	162.23	126.4	0.058	0.015	0.192	0.046	0.348	0	94807.6	142044	0.667452	0.648268	1	-
B7H15_RS00655	sbnB	69	112.97	115.08	117.07	106.9	103.55	109.16	0.047	0.073	0.097	-0.029	-0.073	0	2463.89	40977.9	0.060127	0.997621	1	-
B7H15_RS00660	sbnC	130	174.24	173.46	170	173.67	155.33	162.22	0.1	0.094	0.066	0.096	-0.061	0	9161.95	95965.9	0.095471	0.992914	1	-
B7H15_RS00665	sbnD	97	172.89	170.95	172.49	168.76	182.13	172.35	0.004	-0.011	0.001	-0.03	0.077	0	7198.85	92163	0.07811	0.995573	1	-
B7H15_RS00670	sbnE	128	215.62	222.6	212.15	198.49	263.88	214.16	0.01	0.055	-0.013	-0.107	0.295	0	141763	231193	0.613181	0.689837	1	-
B7H15_RS00675	sbnF	136	151.39	161.4	155.37	150.57	192.17	149.86	0.014	0.104	0.05	0.007	0.348	0	172329	154457	1.11571	0.349929	1	-
B7H15_RS00680	sbnG	51	123.09	131.76	119.93	107.02	135.28	112.04	0.13	0.225	0.094	-0.063	0.261	0	26457	66237.3	0.399427	0.849293	1	-
B7H15_RS00685	sbnH	79	226.3	217.68	221.18	210.83	269	201.04	0.167	0.112	0.134	0.067	0.411	0	77380.1	182792	0.423322	0.832632	1	-
B7H15_RS00690	sbnI	50	245.06	243.51	235.9	227.02	377.5	241.68	0.02	0.011	-0.034	-0.088	0.633	0	660615	727593	0.907947	0.475435	1	-
B7H15_RS00700	B7H15_RS00700	36	96.88	92.39	91.25	95.24	99.31	60.08	0.647	0.582	0.565	0.623	0.681	0	19213.8	52335.4	0.367129	0.871027	1	-
B7H15_RS00705	B7H15_RS00705	67	220.38	217.35	221.28	223.7	253.44	222.92	-0.016	-0.036	-0.01	0.005	0.181	0	44297	153443	0.288686	0.919332	1	-
B7H15_RS00710	B7H15_RS00710	41	136.84	127.2	150.19	139.63	157.8	147.81	-0.108	-0.209	0.022	-0.079	0.091	0	22524.1	63568.7	0.354327	0.87944	1	-
B7H15_RS00715	B7H15_RS00715	13	148.41	150.49	138.88	168.12	132.73	151.72	-0.031	-0.011	-0.123	0.144	-0.186	0	6280.51	49500.1	0.126879	0.986107	1	-
B7H15_RS00720	B7H15_RS00720	92	187.07	187.07	180.75	192.79	229.56	191.44	-0.032	-0.032	-0.081	0.01	0.256	0	144642	218582	0.661731	0.652595	1	-
B7H15_RS00725	B7H15_RS00725	61	166.18	162.39	157.43	163.14	157.02	155.87	0.09	0.057	0.014	0.064	0.01	0	1914.01	93306.5	0.020513	0.999826	1	-
B7H15_RS00730	B7H15_RS00730	99	191.69	192.21	189.43	187.65	192.77	188.38	0.024	0.028	0.008	-0.005	0.032	0	4388.29	145219	0.030218	0.999551	1	-
B7H15_RS00735	B7H15_RS00735	134	208.37	203.48	205.41	215.8	262.86	215.59	-0.048	-0.081	-0.068	0.001	0.28	0	182178	136886	1.33087	0.248318	1	-
B7H15_RS00740	B7H15_RS00740	151	199.72	197.74	197.09	196.7	252.16	213.79	-0.096	-0.11	-0.115	-0.117	0.233	0	267332	247128	1.08175	0.368494	1	-
B7H15_RS00745	B7H15_RS00745	40	307.6	317.06	318.29	308.58	251.71	278.35	0.142	0.185	0.19	0.146	-0.142	0	49093.2	252770	0.194221	0.964685	1	-
B7H15_RS15475	B7H15_RS15475	10	167.12	173.27	146.57	163.08	163.43	124.22	0.414	0.464	0.23	0.379	0.382	0	4370.2	43762.9	0.099861	0.99193	1	-
B7H15_RS00755	B7H15_RS00755	55	221.01	203.22	201.14	215.81	400.7	216.3	0.03	-0.088	-0.102	-0.003	0.874	0	758757	663801	1.14305	0.336265	1	-
B7H15_RS00760	deoD	45	193.89	201.14	169.68	180.07	211.5	203.3	-0.067	-0.015	-0.254	-0.171	0.056	0	21233.2	59708.2	0.355616	0.878633	1	-
B7H15_RS00765	tet(38)	144	236.46	255.4	235.14	236.86	325.04	235.97	0.003	0.112	-0.005	0.005	0.454	0	437995	595419	0.735609	0.596753	1	-
B7H15_RS00770	deoC	31	158.95	171.59	163.49	164.7	170.48	169.19	-0.087	0.02	-0.048	-0.038	0.011	0	7270.58	56101.3	0.129598	0.985587	1	-
B7H15_RS00775	deoB	94	59.68	61.79	40.63	40.96	61.57	59.11	0.013	0.059	-0.491	-0.48	0.054	0	21213.7	13877.2	1.52867	0.178077	1	-
B7H15_RS00780	phnE	76	164.21	161.66	171.8	166.1	180.32	171.34	-0.06	-0.081	0.004	-0.044	0.072	0	9264.87	74702.8	0.124023	0.987021	1	-
B7H15_RS00785	phnE	72	163.21	156.41	154.85	162.7	155.04	148.45	0.133	0.073	0.059	0.128	0.061	0	5194.56	92398.1	0.056219	0.997975	1	-
B7H15_RS00790	phnC	62	178.46	175.82	171.62	182.36	172.85	164.08	0.118	0.097	0.063	0.148	0.073	0	2258.35	134394	0.016804	0.999894	1	-
B7H15_RS00795	B7H15_RS00795	72	163.36	167.24	156.35	164.43	129.04	178.45	-0.124	-0.091	-0.185	-0.115	-0.453	0	9989.12	85486.2	0.116851	0.988673	1	-
B7H15_RS00800	B7H15_RS00800	99	191.08	192.98	202.18	197.96	310.26	173.68	0.134	0.148	0.213	0.184	0.819	0	430425	449149	0.958313	0.442347	1	-
B7H15_RS00805	B7H15_RS00805	119	176.41	173.37	171.61	171.57	187.14	174.24	0.017	-0.007	-0.021	-0.022	0.1	0	8249.27	150059	0.054973	0.998084	1	-
B7H15_RS00825	B7H15_RS00825	36	96.69	105	95.92	111.39	104.99	117.94	-0.274	-0.16	-0.285	-0.079	-0.161	0	3930.18	23923.5	0.164281	0.975498	1	-
B7H15_RS00850	adhE	184	188.47	184.86	184.41	194.23	241.35	183.45	0.038	0.011	0.007	0.08	0.387	0	230498	245111	0.940382	0.453587	1	-
B7H15_RS00855	capA	63	184.47	190.51	186.21	186.27	138.81	167.82	0.133	0.178	0.146	0.146	-0.265	0	47601.8	133837	0.355669	0.878681	1	-
B7H15_RS00860	cap8B	56	112.97	112.85	118.03	118.54	120.68	114.17	-0.015	-0.016	0.046	0.052	0.077	0	2156.4	51661.4	0.041741	0.999012	1	-
B7H15_RS00865	cap8C	63	165.68	179.62	183.76	169.53	162.24	143.76	0.198	0.312	0.344	0.231	0.169	0	8652.99	136219	0.063523	0.997286	1	-
B7H15_RS00875	cap8E	78	136.18	132.16	160.05	137.96	165.58	125.06	0.118	0.077	0.344	0.136	0.391	0	98732.4	133288	0.740745	0.593037	1	-
B7H15_RS00880	cap8F	102	203.72	199	221.06	198.46	205.51	195.68	0.057	0.024	0.172	0.02	0.069	0	15135.5	146583	0.103255	0.991493	1	-
B7H15_RS00885	cap8G	85	151.29	152.81	170.09	149.44	150.5	150.41	0.008	0.022	0.172	-0.009	0.001	0	8542.98	85303.5	0.100148	0.992071	1	-
B7H15_RS00890	B7H15_RS00890	50	243.65	243.32	222.95	223.14	251.48	208.91	0.217	0.215	0.092	0.093	0.262	0	70853.5	232032	0.305361	0.909715	1	-
B7H15_RS00895	B7H15_RS00895	106	144.5	145.15	143.58	141.04	153.72	131.17	0.135	0.141	0.126	0.101	0.221	0	12546.9	78269.2	0.160304	0.976888	1	-
B7H15_RS00900	B7H15_RS00900	144	206.49	196.41	206.32	209.1	359.55	203.89	0.018	-0.053	0.017	0.036	0.803	0	1.15708e+06	352659	3.28101	0.005948	0.146245	-
B7H15_RS00905	B7H15_RS00905	146	223.96	222.18	234.1	222.18	265.26	218.06	0.038	0.026	0.1	0.026	0.277	0	533602	515330	1.03546	0.395043	1	-
B7H15_RS00910	cap8L	92	164.44	155.86	159.43	160.38	222.96	168.46	-0.034	-0.109	-0.077	-0.069	0.394	0	215313	198154	1.08659	0.366082	1	-
B7H15_RS00915	cap8M	52	341.5	323.01	330.79	330.49	424.39	268.12	0.343	0.264	0.298	0.297	0.653	0	1.55836e+06	2.24416e+06	0.694408	0.627842	1	-
B7H15_RS00920	capN	67	234.25	228.29	220.82	231.89	250.14	226.02	0.05	0.014	-0.033	0.036	0.143	0	39053.7	174233	0.224147	0.952122	1	-
B7H15_RS00925	cap8O	90	158.08	168.53	156.13	169.52	142.52	166	-0.068	0.021	-0.086	0.029	-0.213	0	18898	79494.9	0.237727	0.945859	1	-
B7H15_RS00930	cap8P	75	192.19	197.03	183.99	189.81	196.16	203.26	-0.079	-0.044	-0.14	-0.096	-0.05	0	6349.05	100039	0.063466	0.997294	1	-
B7H15_RS00935	isdI	28	165.55	164.14	177.35	176.15	251.97	158.23	0.063	0.051	0.16	0.15	0.655	0	72560.5	87118.6	0.832894	0.527111	1	-
B7H15_RS00940	B7H15_RS00940	38	127.58	133.65	133.58	149.31	121.24	119.36	0.092	0.157	0.156	0.311	0.022	0	6755.06	63749.6	0.105962	0.990929	1	-
B7H15_RS00945	B7H15_RS00945	103	118.99	123.32	118.69	119.51	138.96	120.54	-0.018	0.032	-0.021	-0.012	0.197	0	22342.3	77520	0.288213	0.919658	1	-
B7H15_RS00950	B7H15_RS00950	78	156.78	153.95	144.91	158.32	196.61	144.1	0.118	0.092	0.008	0.131	0.435	0	346959	371424	0.934131	0.457973	1	-
B7H15_RS00955	B7H15_RS00955	15	196.11	185.54	147.34	167.45	169.29	157.59	0.307	0.229	-0.094	0.085	0.1	0	7660.7	40226.7	0.190438	0.965861	1	-
B7H15_RS00960	B7H15_RS00960	37	358.26	343.39	350.05	355.91	316.13	286.89	0.316	0.255	0.283	0.306	0.138	0	7889.9	524733	0.015036	0.999919	1	-
B7H15_RS00965	B7H15_RS00965	56	153.6	139.42	136.57	137.15	202.37	154.7	-0.01	-0.145	-0.174	-0.168	0.377	0	308693	270181	1.14254	0.336506	1	-
B7H15_RS00970	B7H15_RS00970	68	75.46	66.99	67.25	77.41	72.74	72.32	0.057	-0.103	-0.098	0.092	0.008	0	3977.69	27035.8	0.147127	0.980891	1	-
B7H15_RS00975	B7H15_RS00975	59	125.38	123.33	115.49	130.73	148.68	121.19	0.047	0.024	-0.067	0.105	0.284	0	17257.2	98531.5	0.175144	0.971853	1	-
B7H15_RS00980	B7H15_RS00980	66	152.08	150.55	147.76	142.44	116.77	139.67	0.119	0.105	0.078	0.027	-0.249	0	22518.6	53568.1	0.420373	0.834693	1	-
B7H15_RS00985	B7H15_RS00985	30	247.64	264.3	250.89	270.58	327.47	183.87	0.42	0.512	0.438	0.545	0.816	0	71407.8	380898	0.187472	0.967233	1	-
B7H15_RS00990	B7H15_RS00990	76	164.32	160.98	171.35	167.46	219.77	179.62	-0.125	-0.154	-0.066	-0.098	0.284	0	85994.4	112274	0.765932	0.574473	1	-
B7H15_RS00995	B7H15_RS00995	129	293.16	282.44	290.1	288.95	318.06	279.83	0.066	0.013	0.051	0.045	0.182	0	164717	351707	0.468336	0.800046	1	-
B7H15_RS01000	B7H15_RS01000	576	221.07	217.75	216.78	219.75	250.57	229.28	-0.051	-0.073	-0.079	-0.06	0.125	0	238512	181441	1.31454	0.254563	1	-
B7H15_RS01005	B7H15_RS01005	50	260.5	250.6	262.59	267.62	318.51	270.75	-0.055	-0.109	-0.043	-0.016	0.23	0	142006	296421	0.479069	0.791971	1	-
B7H15_RS01010	B7H15_RS01010	35	84.41	84.75	82.72	87.11	170.56	83.83	0.009	0.015	-0.018	0.052	0.983	0	84357.4	57802.8	1.4594	0.202276	1	-
B7H15_RS01015	argB	61	224.86	222.03	224.65	235.44	221.1	252.38	-0.163	-0.181	-0.164	-0.098	-0.187	0	511026	810263	0.630692	0.676397	1	-
B7H15_RS01020	argJ	83	151.81	162.04	147.42	157.36	147.33	157.61	-0.052	0.039	-0.093	-0.002	-0.094	0	7871.17	87288.8	0.090174	0.993792	1	-
B7H15_RS01025	argC	79	219.46	220.18	227.4	223.65	227.76	248.29	-0.174	-0.17	-0.124	-0.148	-0.122	0	180364	397609	0.453623	0.810798	1	-
B7H15_RS01030	rocD	77	216.9	202.12	205.96	219.22	209.25	190.52	0.183	0.083	0.11	0.198	0.132	0	5407.61	227281	0.023793	0.99975	1	-
B7H15_RS01035	brnQ	122	168.27	162.85	182.18	116.29	170.53	156.67	0.1	0.054	0.211	-0.415	0.119	0	190750	143667	1.32772	0.249678	1	-
B7H15_RS01040	B7H15_RS01040	37	144.44	140.83	133.95	145.73	286.49	135.66	0.087	0.052	-0.018	0.1	1.051	0	606904	317000	1.91452	0.090863	1	-
B7H15_RS01045	B7H15_RS01045	130	228.75	213.52	195.49	215.33	232.9	220.3	0.053	-0.044	-0.168	-0.032	0.079	0	69904.8	158693	0.440503	0.820383	1	-
B7H15_RS01050	B7H15_RS01050	10	355.82	314.21	285.31	315.8	323.64	299.99	0.243	0.066	-0.071	0.073	0.108	0	15963.9	50764.1	0.314472	0.903304	1	-
B7H15_RS01055	ptsG	156	185.53	185.04	212.64	198.91	209.3	216.19	-0.215	-0.219	-0.023	-0.117	-0.046	0	53060.3	118862	0.446402	0.816126	1	-
B7H15_RS01060	B7H15_RS01060	70	127.57	122	110.4	127.48	159.82	114.59	0.149	0.087	-0.051	0.148	0.463	0	43769	52833.9	0.828426	0.529576	1	-
B7H15_RS01065	murQ	64	164.34	161.14	165.52	154.85	150.67	160.58	0.032	0.005	0.042	-0.051	-0.089	0	11413.9	139974	0.081543	0.995093	1	-
B7H15_RS01070	B7H15_RS01070	130	136.1	140.19	127.78	140.63	238.12	143.96	-0.078	-0.037	-0.166	-0.033	0.707	0	479483	103248	4.64397	0.000329	0.012304	-
B7H15_RS01075	B7H15_RS01075	63	208.38	201.71	188.46	199.02	236.17	220.92	-0.082	-0.128	-0.224	-0.147	0.094	0	57658.7	129682	0.444614	0.817315	1	-
B7H15_RS01080	B7H15_RS01080	33	239.93	236.4	217.38	227.43	311.28	244.89	-0.029	-0.05	-0.168	-0.105	0.34	0	1.41805e+06	1.5147e+06	0.936192	0.457462	1	-
B7H15_RS01085	B7H15_RS01085	237	121.7	118.37	126.16	125.87	150.15	124.11	-0.027	-0.066	0.023	0.02	0.265	0	122908	121145	1.01455	0.407307	1	-
B7H15_RS01090	B7H15_RS01090	77	111.86	102.78	132.63	106.05	126.82	96.25	0.207	0.09	0.443	0.133	0.381	0	26302.7	61321.7	0.428929	0.828635	1	-
B7H15_RS01095	B7H15_RS01095	89	126.07	122.32	121.04	125.62	128.56	120.69	0.061	0.019	0.004	0.056	0.088	0	1419.24	54990.4	0.025809	0.999695	1	-
B7H15_RS01100	B7H15_RS01100	118	180.29	184.95	182.08	178.65	191.75	188.87	-0.065	-0.03	-0.051	-0.078	0.021	0	7731.16	126096	0.061311	0.997512	1	-
B7H15_RS01105	B7H15_RS01105	112	96.64	98.69	93.88	94.25	97.62	90.47	0.09	0.119	0.051	0.056	0.104	0	1963.3	50680.1	0.038739	0.999178	1	-
B7H15_RS01110	B7H15_RS01110	132	168.66	162.52	172.4	175.21	192.12	150.11	0.163	0.111	0.194	0.216	0.346	0	55791.8	134857	0.413711	0.839487	1	-
B7H15_RS01115	B7H15_RS01115	117	136.75	137.58	137.86	144.15	152.04	147.86	-0.109	-0.1	-0.098	-0.035	0.039	0	65924.8	121567	0.54229	0.74432	1	-
B7H15_RS01120	B7H15_RS01120	144	131.55	129.34	132.27	131.43	140.86	137.63	-0.063	-0.086	-0.055	-0.064	0.032	0	16077.7	66733	0.240926	0.944366	1	-
B7H15_RS01125	ggt	146	174.38	174.46	175.94	183.66	156.38	178.16	-0.03	-0.029	-0.018	0.043	-0.183	0	28733.8	113585	0.252971	0.938437	1	-
B7H15_RS01130	B7H15_RS01130	62	155.58	153.15	136.62	144.28	123.33	137.48	0.172	0.15	-0.009	0.067	-0.151	0	10261.5	49213.3	0.20851	0.958935	1	-
B7H15_RS01135	B7H15_RS01135	46	207.52	205.24	213.98	196.23	237.49	194.79	0.089	0.074	0.132	0.01	0.279	0	22625.8	86765.4	0.26077	0.934308	1	-
B7H15_RS01140	B7H15_RS01140	47	179.19	177.28	169.51	178.54	188.48	173.59	0.045	0.03	-0.033	0.039	0.116	0	5479.39	123769	0.044271	0.998859	1	-
B7H15_RS01145	ugpC	77	155.26	156.96	150.91	156.34	124.23	145.88	0.087	0.102	0.047	0.097	-0.223	0	25715.6	54891.6	0.468481	0.799884	1	-
B7H15_RS01150	B7H15_RS01150	100	141.8	141.63	124.43	140.88	169.92	140.18	0.016	0.014	-0.166	0.007	0.269	0	42191.9	55413.8	0.761397	0.577733	1	-
B7H15_RS01155	B7H15_RS01155	107	157.2	158.7	158.28	159.04	153.79	158.77	-0.014	-0.001	-0.004	0.002	-0.045	0	464.83	93356.6	0.004979	0.999995	1	-
B7H15_RS01160	B7H15_RS01160	74	187.72	198.98	190.25	183.63	243.68	187.95	-0.002	0.08	0.017	-0.033	0.366	0	217012	223035	0.972995	0.433281	1	-
B7H15_RS01165	B7H15_RS01165	56	171.07	173.7	161.56	164.93	157.86	173.92	-0.023	-0.002	-0.103	-0.074	-0.136	0	5905.95	106931	0.055231	0.998057	1	-
B7H15_RS01170	B7H15_RS01170	67	142.77	147.14	146.82	143.5	170.74	138.57	0.042	0.084	0.081	0.049	0.292	0	46063.3	96597.1	0.47686	0.793662	1	-
B7H15_RS01175	B7H15_RS01175	78	189.47	205.4	206.08	213.72	199.05	201.86	-0.089	0.024	0.029	0.08	-0.02	0	13954.6	167387	0.083367	0.994835	1	-
B7H15_RS01180	B7H15_RS01180	63	221.02	208.23	208.07	211.77	233.87	218.73	0.015	-0.069	-0.07	-0.046	0.094	0	15610	111125	0.140473	0.982774	1	-
B7H15_RS01185	uhpT	110	144.31	141.46	142.78	147.93	178.18	144.8	-0.005	-0.033	-0.02	0.03	0.29	0	43117.9	77510.8	0.556283	0.733602	1	-
B7H15_RS01190	B7H15_RS01190	66	162.08	165.07	169.2	167.89	225.86	176.23	-0.117	-0.092	-0.057	-0.068	0.349	0	197600	224281	0.881039	0.49325	1	-
B7H15_RS01195	B7H15_RS01195	138	254.94	257.9	247.93	258.54	242.43	248.4	0.037	0.053	-0.003	0.057	-0.034	0	6537.32	261094	0.025038	0.999717	1	-
B7H15_RS01200	B7H15_RS01200	71	123	126.83	122.31	123.2	100.57	127.31	-0.048	-0.005	-0.056	-0.045	-0.326	0	12836.1	44757.3	0.286794	0.9204	1	-
B7H15_RS01205	pflB	172	169.26	171.05	172.09	177.59	193.66	179.38	-0.081	-0.067	-0.058	-0.014	0.108	0	36003.4	87646	0.410781	0.841565	1	-
B7H15_RS01210	pflA	54	172.2	173.77	172.23	180.17	268.02	183.25	-0.087	-0.075	-0.087	-0.024	0.536	0	174407	130473	1.33673	0.246946	1	-
B7H15_RS01220	B7H15_RS01220	166	155.37	152.58	155.32	160.02	183.31	159.45	-0.036	-0.062	-0.037	0.005	0.195	0	45154.4	105525	0.427904	0.82945	1	-
B7H15_RS01225	B7H15_RS01225	33	203.48	197.59	207.04	189.73	149.32	195.39	0.057	0.016	0.082	-0.041	-0.377	0	45587.2	122349	0.3726	0.867366	1	-
B7H15_RS01230	coa	148	190.59	197.83	174.57	191.32	230.3	180.8	0.074	0.126	-0.049	0.079	0.341	0	140165	140043	1.00087	0.415725	1	-
B7H15_RS01235	B7H15_RS01235	8	199.19	224.9	243	195.33	130.43	169.38	0.228	0.399	0.508	0.2	-0.365	0	18490	77206.4	0.239488	0.943881	1	-
B7H15_RS01240	B7H15_RS01240	71	116.84	134.83	214.06	146.3	160.3	188.31	-0.666	-0.467	0.18	-0.354	-0.226	0	193378	73872.4	2.61772	0.023338	0.474026	-
B7H15_RS01245	B7H15_RS01245	164	91.9	109.71	181.34	103.61	119.18	175.74	-0.899	-0.656	0.044	-0.735	-0.541	0	414347	94172.6	4.39987	0.000551	0.0193	-
B7H15_RS01250	B7H15_RS01250	90	101.02	111.13	157.45	109.85	184.49	121.31	-0.253	-0.121	0.363	-0.137	0.585	0	310065	159749	1.94095	0.085083	1	-
B7H15_RS01255	B7H15_RS01255	115	160.49	158.52	202.29	164.2	217.76	179.7	-0.158	-0.176	0.167	-0.126	0.27	0	139941	85854.4	1.62999	0.149039	1	-
B7H15_RS01260	B7H15_RS01260	112	113.6	114.86	146.86	129.34	118.23	123.66	-0.117	-0.102	0.239	0.062	-0.062	0	34717.6	57516.6	0.60361	0.697206	1	-
B7H15_RS01265	B7H15_RS01265	89	176.73	177.38	166.52	176.6	231.17	173.07	0.029	0.035	-0.054	0.028	0.407	0	162053	204276	0.793306	0.554529	1	-
B7H15_RS01270	B7H15_RS01270	131	203.54	205.5	197.16	205.93	258.67	198.1	0.038	0.052	-0.007	0.055	0.377	0	283700	278469	1.01878	0.404971	1	-
B7H15_RS01275	B7H15_RS01275	30	229.12	226.77	258.19	223.33	219.73	128.16	0.814	0.8	0.983	0.778	0.755	0	11059.7	378621	0.02921	0.999584	1	-
B7H15_RS01280	B7H15_RS01280	22	125.49	130.43	114.54	132.77	110.29	99.75	0.317	0.371	0.191	0.395	0.138	0	2709.61	49886.6	0.054315	0.998118	1	-
B7H15_RS01285	B7H15_RS01285	84	183.22	175.02	185.96	183.73	223.23	182.36	0.007	-0.058	0.027	0.011	0.285	0	96366.6	194610	0.495179	0.780015	1	-
B7H15_RS01290	B7H15_RS01290	6	64.14	91.39	75.37	92.34	56.14	76.23	-0.233	0.247	-0.015	0.261	-0.41	0	2442.47	7299.69	0.334598	0.890049	1	-
B7H15_RS01295	B7H15_RS01295	57	183.99	182.53	173.32	177.52	155.68	173.08	0.086	0.075	0.002	0.036	-0.148	0	4532.95	83580.1	0.054235	0.998141	1	-
B7H15_RS01305	B7H15_RS01305	107	168.18	167.36	161.61	167.04	212.11	173.62	-0.045	-0.051	-0.1	-0.054	0.282	0	171404	154070	1.1125	0.351797	1	-
B7H15_RS01310	B7H15_RS01310	65	153.7	145.46	142.15	153.36	175.3	153.37	0.003	-0.074	-0.106	0	0.187	0	16836.6	54045.3	0.311527	0.906137	1	-
B7H15_RS01315	B7H15_RS01315	6	127.35	91.2	103.28	93.12	29.38	0.95	4.475	4.015	4.186	4.044	2.531	0	10083.4	63552.4	0.158662	0.976546	1	-
B7H15_RS01320	B7H15_RS01320	149	135.88	141.78	134.05	142	173.68	145.85	-0.099	-0.04	-0.117	-0.037	0.244	0	62236.5	67305.7	0.924683	0.463843	1	-
B7H15_RS01325	B7H15_RS01325	27	168.85	165.75	158.98	163.44	169.88	143.37	0.229	0.203	0.144	0.183	0.237	0	23043.5	107345	0.214668	0.95613	1	-
B7H15_RS01330	B7H15_RS01330	23	82.03	74.13	69.56	72.83	64.1	77.82	0.072	-0.066	-0.152	-0.09	-0.261	0	1170.44	10451.4	0.111988	0.989647	1	-
B7H15_RS01335	B7H15_RS01335	96	192.98	196.18	194.03	191.58	227.47	209.02	-0.112	-0.089	-0.105	-0.123	0.119	0	39704.2	97884.4	0.405624	0.84511	1	-
B7H15_RS01340	B7H15_RS01340	68	167.05	162.03	178.05	171.59	199.02	172.65	-0.046	-0.089	0.043	-0.009	0.2	0	33981	88914.2	0.382177	0.861144	1	-
B7H15_RS01345	B7H15_RS01345	11	123.45	134.89	129.5	144.11	118.14	169.39	-0.441	-0.318	-0.375	-0.226	-0.502	0	4780.23	33937.2	0.140855	0.982346	1	-
B7H15_RS01350	B7H15_RS01350	70	212.96	216.81	215.8	217.16	277.31	212.75	0.001	0.027	0.02	0.029	0.375	0	84631	179862	0.470533	0.798354	1	-
B7H15_RS01355	B7H15_RS01355	62	237.89	229.19	240.42	221.6	391.09	250.37	-0.072	-0.125	-0.057	-0.172	0.633	0	713015	407556	1.74949	0.12118	1	-
B7H15_RS01360	B7H15_RS01360	96	242.46	250.7	254.26	256.97	320.12	270.27	-0.154	-0.106	-0.086	-0.071	0.24	0	360666	427612	0.843441	0.518927	1	-
B7H15_RS01365	B7H15_RS01365	145	268.92	260.42	278.17	239.13	284.45	248.79	0.11	0.065	0.158	-0.056	0.19	0	116277	424925	0.273642	0.927684	1	-
B7H15_RS01370	B7H15_RS01370	92	0.73	0.75	0.69	1.44	0.31	0.1	0.167	0.171	0.157	0.335	0.058	0	31.8639	1078.4	0.029547	0.999575	1	-
B7H15_RS01375	B7H15_RS01375	64	9.09	9.71	7.99	8.51	2.9	1.41	1.136	1.198	1.018	1.075	0.3	0	413.137	5990.78	0.068962	0.9967	1	-
B7H15_RS01380	B7H15_RS01380	89	3.63	2.72	2.89	2.22	2.82	2.92	0.125	-0.037	-0.004	-0.133	-0.019	0	36.1337	1274.08	0.028361	0.999616	1	-
B7H15_RS01385	B7H15_RS01385	142	10.01	10.27	10.07	10.31	10.03	9.28	0.072	0.097	0.078	0.1	0.074	0	373.713	4510.16	0.08286	0.994917	1	-
B7H15_RS01390	tarS	142	220.1	231	262.82	269.81	287.33	234.61	-0.09	-0.022	0.161	0.198	0.287	0	186073	261407	0.711812	0.614567	1	-
B7H15_RS01395	scdA	54	158.67	160.69	153.88	150.7	163.11	140.01	0.175	0.192	0.132	0.103	0.213	0	410213	575179	0.713192	0.613689	1	-
B7H15_RS01400	B7H15_RS01400	133	127.79	126.65	131.1	129.48	136.08	124.02	0.042	0.029	0.077	0.06	0.129	0	7612.7	65853.3	0.115601	0.988967	1	-
B7H15_RS01405	B7H15_RS01405	56	239.58	238.96	255.96	259.31	230.98	249	-0.055	-0.058	0.039	0.057	-0.106	0	14885.8	128486	0.115856	0.988882	1	-
B7H15_RS01410	lrgA	41	114.82	112.39	108.27	118.16	115.58	108.42	0.079	0.05	-0.002	0.119	0.088	0	1109	29032.6	0.038199	0.999202	1	-
B7H15_RS01415	lrgB	68	101.58	88.43	91.87	98.91	88.27	99.58	0.027	-0.163	-0.11	-0.009	-0.165	0	3659.47	31726.8	0.115343	0.989003	1	-
B7H15_RS01420	B7H15_RS01420	58	212.69	202.18	210.92	205.89	239.55	202.84	0.067	-0.005	0.055	0.021	0.235	0	28623.2	125914	0.227324	0.950659	1	-
B7H15_RS01430	B7H15_RS01430	56	180.34	190.42	184.67	193.72	192.4	191.36	-0.083	-0.007	-0.05	0.017	0.008	0	1738.88	105925	0.016416	0.9999	1	-
B7H15_RS01435	B7H15_RS01435	97	140.2	138.83	161.66	136.53	179.88	148.33	-0.079	-0.092	0.12	-0.115	0.27	0	91723.1	99818	0.918903	0.467791	1	-
B7H15_RS01445	B7H15_RS01445	55	183.66	188.81	191.33	182.9	191.07	159.29	0.2	0.238	0.257	0.194	0.255	0	2895.03	210006	0.013785	0.999935	1	-
B7H15_RS01450	B7H15_RS01450	16	290.4	292.28	299.06	306.35	336.92	311.36	-0.099	-0.09	-0.057	-0.023	0.112	0	123074	383901	0.320588	0.900104	1	-
B7H15_RS01455	rbsK	67	258.42	250.21	246.15	239.57	331.71	279.18	-0.109	-0.155	-0.178	-0.217	0.245	0	205485	344668	0.596183	0.702923	1	-
B7H15_RS01460	rbsD	31	179.41	170.8	165.76	170.22	185.6	172.48	0.055	-0.014	-0.056	-0.019	0.103	0	35289	114556	0.30805	0.907986	1	-
B7H15_RS01465	rbsU	65	139.74	151.75	139.57	136.63	156.77	140.28	-0.005	0.11	-0.007	-0.037	0.155	0	138210	244964	0.564205	0.727501	1	-
B7H15_RS01470	B7H15_RS01470	74	171.83	168.32	156.4	167.76	147.97	171.49	0.003	-0.026	-0.129	-0.031	-0.206	0	4711.08	95470.6	0.049346	0.998521	1	-
B7H15_RS01475	B7H15_RS01475	22	130.81	133.56	115.52	115.62	133.86	120.54	0.113	0.142	-0.059	-0.058	0.145	0	3872.82	44685.1	0.086669	0.994289	1	-
B7H15_RS01480	B7H15_RS01480	35	123.82	120.92	121.03	117.13	149.4	117.71	0.07	0.037	0.039	-0.007	0.331	0	33192.9	50806.8	0.653316	0.659139	1	-
B7H15_RS01490	B7H15_RS01490	106	211.95	208.47	213.61	204.17	223.38	217.3	-0.035	-0.058	-0.024	-0.088	0.039	0	50076.9	156025	0.320955	0.900555	1	-
B7H15_RS01495	B7H15_RS01495	77	165.05	170.06	166.78	165.14	238.53	170.78	-0.048	-0.006	-0.033	-0.047	0.47	0	164236	138115	1.18913	0.312569	1	-
B7H15_RS01500	lytM	74	307.36	307.3	259.03	282.59	356.54	312.41	-0.023	-0.023	-0.266	-0.142	0.188	0	194612	197718	0.98429	0.426265	1	-
B7H15_RS01505	B7H15_RS01505	55	235.82	230.52	213.32	238.81	274.88	237	-0.007	-0.039	-0.149	0.011	0.21	0	49731.4	140649	0.353586	0.879999	1	-
B7H15_RS01510	B7H15_RS01510	89	255.77	258.61	239.8	247.37	306.55	258.81	-0.017	-0.001	-0.108	-0.064	0.24	0	166032	227473	0.729897	0.601081	1	-
B7H15_RS01515	B7H15_RS01515	112	280.06	284.74	274.34	293.43	342.07	261.84	0.095	0.119	0.066	0.161	0.379	0	180613	494009	0.365607	0.872276	1	-
B7H15_RS01520	B7H15_RS01520	128	206.56	208.38	218.98	203.47	183.48	172.49	0.253	0.266	0.336	0.232	0.087	0	55078.3	146888	0.374967	0.866079	1	-
B7H15_RS01525	B7H15_RS01525	75	199.81	194.12	198.68	205.34	250.72	208.1	-0.057	-0.098	-0.065	-0.019	0.263	0	136634	178728	0.764479	0.575541	1	-
B7H15_RS01530	B7H15_RS01530	65	219.39	222.81	229.05	216.65	260.72	223.53	-0.026	-0.005	0.034	-0.044	0.218	0	41476.8	157648	0.263097	0.933168	1	-
B7H15_RS01535	B7H15_RS01535	58	244.93	261.06	265.3	254.35	217.62	256.74	-0.067	0.024	0.046	-0.013	-0.234	0	30150.1	120455	0.250303	0.939669	1	-
B7H15_RS01540	esxA	12	210.25	224.71	181.41	196.98	152.58	186.96	0.165	0.259	-0.042	0.073	-0.285	0	7942	39381.6	0.201668	0.961247	1	-
B7H15_RS01545	esaA	237	204.49	201.22	216.12	216.3	208.77	195.81	0.061	0.038	0.139	0.14	0.09	0	29746.5	176580	0.168459	0.974234	1	-
B7H15_RS01550	essA	29	127.45	136.26	130.78	136.44	134.24	119.47	0.09	0.183	0.125	0.184	0.162	0	16443.1	89333.5	0.184064	0.968507	1	-
B7H15_RS01555	esaB	24	149.55	161.5	152.42	149.08	224.17	169.23	-0.173	-0.065	-0.146	-0.177	0.395	0	47696.6	80002.5	0.596188	0.702911	1	-
B7H15_RS01560	essB	118	140.57	142.16	148.1	149.73	161.2	134.84	0.058	0.074	0.131	0.146	0.249	0	37732.7	99391.5	0.379637	0.862938	1	-
B7H15_RS01565	essC	327	187.96	185.74	185.43	181.93	213.07	177.7	0.079	0.062	0.06	0.033	0.255	0	115375	156708	0.736238	0.596218	1	-
B7H15_RS01570	esaC	27	189.33	189.53	198.21	182.91	170.82	155.3	0.278	0.279	0.342	0.229	0.133	0	2494.4	113050	0.022065	0.999791	1	-
B7H15_RS01575	esxB	20	159.79	164.56	188.58	173.75	193.2	183.88	-0.197	-0.156	0.035	-0.08	0.069	0	7971.62	111557	0.071458	0.996372	1	-
B7H15_RS01580	B7H15_RS01580	57	146.23	137.33	146.98	150.35	178.05	146.53	-0.003	-0.09	0.004	0.036	0.273	0	37186.2	76346.1	0.487073	0.786031	1	-
B7H15_RS01585	B7H15_RS01585	19	162.53	164.53	156.82	168.68	121.85	146.02	0.15	0.167	0.1	0.202	-0.252	0	10342.5	60667.1	0.170479	0.973265	1	-
B7H15_RS01590	B7H15_RS01590	123	230.22	228.02	225.5	232.7	219.96	201.87	0.185	0.172	0.156	0.2	0.121	0	8263.08	176989	0.046687	0.998708	1	-
B7H15_RS01595	B7H15_RS01595	50	131.52	136.96	135.99	139.24	142.95	131.89	-0.004	0.053	0.043	0.075	0.112	0	4286.14	48394.8	0.088566	0.994035	1	-
B7H15_RS01600	B7H15_RS01600	76	146.25	152.87	141.38	151.58	139.45	136.47	0.096	0.158	0.049	0.146	0.03	0	3565.38	68764.1	0.051849	0.998333	1	-
B7H15_RS01605	B7H15_RS01605	75	189.7	197.94	199.42	197.03	259.06	205.77	-0.114	-0.055	-0.044	-0.061	0.325	0	136469	140937	0.968301	0.436211	1	-
B7H15_RS01610	B7H15_RS01610	25	201.38	185.24	184.38	189.78	194.49	185.72	0.114	-0.004	-0.01	0.03	0.065	0	25283.9	87501.5	0.288953	0.918889	1	-
B7H15_RS01615	B7H15_RS01615	52	211.02	212.33	200.91	208	206.65	209.16	0.013	0.021	-0.057	-0.008	-0.017	0	5046.22	105046	0.048038	0.998611	1	-
B7H15_RS01620	B7H15_RS01620	47	233.81	248.82	232.04	247.23	210.04	217.88	0.1	0.188	0.089	0.178	-0.052	0	13263.1	202582	0.06547	0.997079	1	-
B7H15_RS01630	B7H15_RS01630	44	185	190.55	188.44	185.8	226.8	183.63	0.01	0.052	0.036	0.016	0.297	0	32683.4	111283	0.293697	0.916411	1	-
B7H15_RS01635	B7H15_RS01635	77	169.01	164.03	164.75	166.66	203.56	163.49	0.046	0.005	0.011	0.027	0.308	0	296059	321254	0.921574	0.466158	1	-
B7H15_RS01640	B7H15_RS01640	48	262.36	251.07	250.91	275.96	281.32	230.2	0.185	0.123	0.122	0.257	0.284	0	24396.3	216838	0.11251	0.989598	1	-
B7H15_RS01645	B7H15_RS01645	39	200.3	190.18	189.87	193.92	181.29	190.09	0.074	0.001	-0.002	0.028	-0.067	0	2935.43	103104	0.028471	0.99961	1	-
B7H15_RS01650	B7H15_RS01650	43	185.93	187.71	186.47	189.51	207.11	192.14	-0.046	-0.033	-0.042	-0.019	0.106	0	28226.6	104781	0.269386	0.929778	1	-
B7H15_RS01655	B7H15_RS01655	53	307.47	296.02	312.05	303.76	363.03	296.9	0.05	-0.004	0.071	0.032	0.286	0	108780	187662	0.579658	0.715625	1	-
B7H15_RS01660	B7H15_RS01660	40	196.93	194.78	201.98	210.76	263.69	204.91	-0.056	-0.071	-0.02	0.04	0.356	0	97043.7	168631	0.57548	0.718819	1	-
B7H15_RS01665	B7H15_RS01665	38	270.49	264.4	290.3	254.75	258.91	232.68	0.213	0.181	0.313	0.128	0.151	0	29380.7	216785	0.135529	0.984072	1	-
B7H15_RS01670	B7H15_RS01670	38	304.18	315.32	295.56	317.59	456.75	264.43	0.199	0.25	0.158	0.26	0.777	0	550610	573760	0.959653	0.442314	1	-
B7H15_RS01675	B7H15_RS01675	84	181.29	187.35	179.37	181.71	206.05	174.79	0.051	0.097	0.036	0.054	0.231	0	62872.5	137502	0.457249	0.808155	1	-
B7H15_RS01680	brnQ	115	203.11	206.12	228.07	213.18	203.31	206.53	-0.024	-0.003	0.14	0.045	-0.022	0	24037.8	172703	0.139186	0.983157	1	-
B7H15_RS01690	B7H15_RS01690	73	175.99	183.4	182.05	179.52	169.89	181.81	-0.046	0.012	0.002	-0.018	-0.095	0	9194.76	159142	0.057777	0.997838	1	-
B7H15_RS01700	B7H15_RS01700	81	180.71	184.92	191.59	185.86	265.48	186.21	-0.042	-0.01	0.04	-0.003	0.5	0	278812	222763	1.25161	0.28296	1	-
B7H15_RS01705	B7H15_RS01705	55	140.09	152.1	138.87	158.74	148.72	130.68	0.097	0.211	0.085	0.271	0.18	0	9112.04	52517.1	0.173506	0.97242	1	-
B7H15_RS15480	B7H15_RS15480	18	284.6	243.19	308.92	307.01	267.28	186.52	0.597	0.374	0.713	0.704	0.508	0	139300	829467	0.167939	0.974116	1	-
B7H15_RS01715	B7H15_RS01715	89	182.43	152.63	201.36	182.79	187.23	191.86	-0.071	-0.321	0.068	-0.068	-0.034	0	208944	318798	0.655412	0.657427	1	-
B7H15_RS01720	B7H15_RS01720	89	182.92	178.38	169.01	184.45	234.78	177.29	0.044	0.009	-0.067	0.056	0.395	0	637256	564504	1.12888	0.343184	1	-
B7H15_RS01725	B7H15_RS01725	60	114.24	110.83	104.46	117.92	137.23	119.14	-0.058	-0.1	-0.182	-0.014	0.196	0	49986.7	74019.5	0.675318	0.642286	1	-
B7H15_RS01730	B7H15_RS01730	112	116.82	115.27	106.32	121.45	141.02	110.67	0.075	0.056	-0.055	0.129	0.336	0	32063.4	54232.4	0.591222	0.706744	1	-
B7H15_RS01735	B7H15_RS01735	128	188.46	197.51	171.73	193.74	207.77	194.29	-0.043	0.023	-0.173	-0.004	0.094	0	46554.8	115642	0.402576	0.847262	1	-
B7H15_RS01740	B7H15_RS01740	57	172.78	180.32	171.87	188.41	169.21	176.35	-0.029	0.031	-0.036	0.093	-0.058	0	4855.3	140648	0.034521	0.999377	1	-
B7H15_RS01745	B7H15_RS01745	63	162.11	161.37	145.96	163.46	169.07	153.64	0.075	0.069	-0.072	0.087	0.134	0	6881.3	61697.4	0.111533	0.989818	1	-
B7H15_RS01750	B7H15_RS01750	65	201.5	203.69	198.15	212.34	235.17	188.12	0.097	0.112	0.073	0.17	0.315	0	28428.8	123151	0.230845	0.949054	1	-
B7H15_RS01755	B7H15_RS01755	46	80.02	72.42	3.63	51.32	46.51	221.22	-1.412	-1.547	-4.712	-2.006	-2.135	0	404509	31983.8	12.6473	0	0	-
B7H15_RS01760	B7H15_RS01760	109	184.99	177.19	178.72	182.92	349.41	171.73	0.104	0.044	0.056	0.089	1.004	0	1.31521e+06	550434	2.38941	0.036148	0.666758	-
B7H15_RS01765	lip2	142	186.32	186.16	180.77	176.25	233.19	171.38	0.117	0.116	0.075	0.039	0.433	0	140791	172951	0.814051	0.539545	1	-
B7H15_RS01770	B7H15_RS01770	64	125.49	125.95	124.06	122.75	139.8	130.48	-0.054	-0.049	-0.07	-0.085	0.096	0	10655.2	41496.6	0.256772	0.936423	1	-
B7H15_RS01775	B7H15_RS01775	70	142.37	154.16	145.27	143.04	130.94	135.94	0.064	0.175	0.092	0.071	-0.052	0	9234	110353	0.083677	0.994787	1	-
B7H15_RS01780	B7H15_RS01780	8	80.11	67.9	64.81	85.06	49.99	33.39	1.149	0.925	0.863	1.23	0.519	0	2713.14	17112.7	0.158545	0.976826	1	-
B7H15_RS01785	B7H15_RS01785	75	187.5	181.76	188.29	179.93	180.55	181.48	0.046	0.002	0.052	-0.012	-0.007	0	3792.41	169382	0.02239	0.999785	1	-
B7H15_RS01790	B7H15_RS01790	18	75.72	94.61	96.99	84.4	72.64	87.72	-0.2	0.103	0.138	-0.053	-0.256	0	1828.39	21414	0.085383	0.99447	1	-
B7H15_RS01795	B7H15_RS01795	54	251.11	261.72	261.67	263.79	228.78	264.92	-0.076	-0.017	-0.017	-0.006	-0.207	0	50491.4	293960	0.171763	0.973024	1	-
B7H15_RS01800	B7H15_RS01800	65	274.17	267.2	259.92	270.45	350.17	245.19	0.158	0.122	0.083	0.139	0.506	0	156375	289827	0.539546	0.746378	1	-
B7H15_RS01805	B7H15_RS01805	78	134.01	134.26	118.84	125.8	109.2	130.3	0.039	0.042	-0.128	-0.049	-0.245	0	15037.9	43557.1	0.345245	0.885416	1	-
B7H15_RS01810	B7H15_RS01810	60	123.82	119.55	117.36	110.37	131.08	115.15	0.1	0.052	0.026	-0.059	0.18	0	6561.53	50690.3	0.129444	0.985681	1	-
B7H15_RS01815	B7H15_RS01815	107	97.37	99.8	100.59	95.98	90.79	96.19	0.017	0.05	0.061	-0.003	-0.079	0	1782.69	49715.4	0.035858	0.999319	1	-
B7H15_RS01820	B7H15_RS01820	22	146.46	140.83	138.19	151.46	100.15	137.65	0.086	0.032	0.005	0.133	-0.44	0	15227.4	24949.1	0.61034	0.692071	1	-
B7H15_RS01825	B7H15_RS01825	30	128.56	135.45	117.31	108.27	103.11	99.06	0.36	0.433	0.233	0.122	0.055	0	6692.53	44996.4	0.148735	0.980334	1	-
B7H15_RS01830	B7H15_RS01830	151	240.15	238.77	247.57	244.99	301.95	243.54	-0.02	-0.028	0.023	0.008	0.304	0	392785	281721	1.39424	0.223418	1	-
B7H15_RS01840	mepR	30	194.21	191.7	194.58	174.62	184.93	167.93	0.204	0.186	0.207	0.055	0.135	0	9406.48	171359	0.054893	0.998077	1	-
B7H15_RS01845	mepA	127	156.05	150.37	146.49	147.2	164.29	147.7	0.077	0.025	-0.012	-0.005	0.149	0	36097.1	122388	0.294941	0.915879	1	-
B7H15_RS01850	B7H15_RS01850	37	160.49	166.84	160.66	155.49	157.08	128.18	0.313	0.368	0.315	0.269	0.283	0	90400.9	225395	0.401078	0.848056	1	-
B7H15_RS01855	glpT	110	148.48	157.47	154.67	151.67	165.42	146.44	0.019	0.101	0.076	0.049	0.17	0	34651.5	96449	0.359273	0.876426	1	-
B7H15_RS01860	B7H15_RS01860	72	144.25	149.5	135.09	141.36	149.31	152.23	-0.075	-0.025	-0.167	-0.103	-0.027	0	5992.57	53481	0.112051	0.989714	1	-
B7H15_RS01865	B7H15_RS01865	69	206.07	209.34	205.81	202.05	263.64	206.97	-0.006	0.016	-0.008	-0.034	0.342	0	122256	249133	0.490726	0.783329	1	-
B7H15_RS01870	B7H15_RS01870	37	188.75	193.96	191.69	172.74	149.03	172.39	0.127	0.166	0.149	0.003	-0.204	0	11084.3	73118.3	0.151594	0.979509	1	-
B7H15_RS01875	B7H15_RS01875	98	241.45	230.79	236.43	227.05	226.42	224.33	0.104	0.04	0.074	0.017	0.013	0	170825	498650	0.342574	0.887144	1	-
B7H15_RS15150	B7H15_RS15150	13	164.74	147.21	140.5	144.11	165.87	194.57	-0.234	-0.391	-0.456	-0.42	-0.224	0	294250	424864	0.692573	0.629899	1	-
B7H15_RS01885	B7H15_RS01885	38	93.56	97.94	102.9	110.32	74.12	90.39	0.047	0.11	0.178	0.274	-0.27	0	9702.98	24842.3	0.390583	0.855284	1	-
B7H15_RS01890	B7H15_RS01890	61	158.12	170.21	160.92	167.37	184.02	173.46	-0.13	-0.026	-0.105	-0.05	0.083	0	13236.7	82196.6	0.161037	0.976616	1	-
B7H15_RS01895	efeB	90	119.76	120.2	119.64	123.56	173.22	126.23	-0.073	-0.068	-0.074	-0.03	0.442	0	92942	68637.1	1.35411	0.239299	1	-
B7H15_RS01900	B7H15_RS01900	144	147.99	149.31	150.92	152.46	164.98	152.54	-0.042	-0.03	-0.015	-0.001	0.11	0	14027.5	90565	0.154889	0.978601	1	-
B7H15_RS01905	tatC	58	210.7	219.49	195.11	209.46	205.41	214.39	-0.024	0.033	-0.133	-0.033	-0.06	0	4676.93	128972	0.036263	0.999298	1	-
B7H15_RS01910	B7H15_RS01910	16	91.02	88.07	81.18	75.6	108.86	84.69	0.098	0.053	-0.058	-0.154	0.344	0	3325.92	18457.7	0.180191	0.969751	1	-
B7H15_RS01915	B7H15_RS01915	22	371.59	355.96	350.06	367.03	329.1	251	0.557	0.496	0.472	0.539	0.384	0	12223.5	457819	0.0267	0.999665	1	-
B7H15_RS01920	B7H15_RS01920	11	48.05	59.7	69.6	52.9	29.44	39.18	0.264	0.55	0.756	0.39	-0.359	0	3602.06	6687.96	0.538589	0.746672	1	-
B7H15_RS01925	B7H15_RS01925	69	228.86	233.46	233.45	229.43	308.4	217.49	0.072	0.1	0.1	0.075	0.494	0	269538	244074	1.10433	0.356582	1	-
B7H15_RS01930	B7H15_RS01930	70	131.94	133.09	124.05	134.95	157.3	139.11	-0.074	-0.062	-0.159	-0.042	0.171	0	19151.1	81094.2	0.236159	0.946574	1	-
B7H15_RS01935	B7H15_RS01935	67	434.6	430.63	451.21	450.45	471.2	468.04	-0.106	-0.119	-0.052	-0.055	0.01	0	89274.6	519580	0.171821	0.973025	1	-
B7H15_RS01940	B7H15_RS01940	113	259.52	260.81	280.85	261.83	295.41	279.76	-0.106	-0.099	0.006	-0.094	0.077	0	57533	193410	0.297466	0.914423	1	-
B7H15_RS01945	B7H15_RS01945	82	5.06	3.86	3.33	3.47	4.61	4.76	0.044	-0.14	-0.228	-0.204	-0.022	0	1107.6	2568.76	0.43118	0.827035	1	-
B7H15_RS01950	B7H15_RS01950	47	96.24	94.11	93.46	90.77	87.12	95.91	0.005	-0.026	-0.035	-0.076	-0.131	0	953.342	32127.3	0.029674	0.999569	1	-
B7H15_RS01955	metE	167	195.9	201.02	34.02	128.15	171.99	190.3	0.041	0.077	-2.323	-0.553	-0.142	0	1.33094e+06	64925.8	20.4994	0	0	-
B7H15_RS01960	B7H15_RS01960	131	170.1	169.3	33.25	150.89	166.76	160.53	0.081	0.074	-2.113	-0.087	0.053	0	771270	119164	6.47236	6e-06	0.000328	-
B7H15_RS01965	B7H15_RS01965	72	119.75	118.03	23.3	102.64	92.48	108.9	0.131	0.111	-2.009	-0.081	-0.225	0	188999	24115	7.83742	0	2.7e-05	-
B7H15_RS01970	B7H15_RS01970	87	145.93	143.55	30.07	123.47	146.53	149.14	-0.03	-0.053	-2.136	-0.263	-0.025	0	384962	62614.1	6.14816	1.3e-05	0.000655	-
B7H15_RS01980	B7H15_RS01980	56	199.3	189.06	200.42	197.89	202.02	186.29	0.095	0.021	0.103	0.085	0.114	0	2002.61	60597.7	0.033048	0.99944	1	-
B7H15_RS01985	B7H15_RS01985	87	180.56	176.98	166.98	167.38	207.02	189.11	-0.065	-0.093	-0.175	-0.171	0.127	0	70072.3	135947	0.515438	0.764741	1	-
B7H15_RS01990	B7H15_RS01990	15	9.1	10.22	19.75	13.02	13.53	1.13	1.203	1.313	2.014	1.556	1.597	0	2807.09	9124.23	0.307652	0.90779	1	-
B7H15_RS01995	ychF	89	54.73	55.74	65.75	72.83	66.98	56.76	-0.048	-0.024	0.196	0.334	0.221	0	17092.3	28242.9	0.60519	0.695991	1	-
B7H15_RS02000	B7H15_RS02000	16	226.96	248.95	230.42	236.81	137.88	188.09	0.265	0.395	0.286	0.325	-0.434	0	30506.3	127663	0.23896	0.944773	1	-
B7H15_RS02010	rpsF	22	0	0	0	0	0	0	0	0	0	0	0	0	0.013424	1000.01	1.3e-05	1	1	-
B7H15_RS02015	ssb	28	0.06	0.14	0	0	0	0	0.017	0.039	0	0	0	0	0.132108	1000.17	0.000132	1	1	-
B7H15_RS02020	rpsR	24	16.71	18.87	18.97	16.19	11.47	1.8	1.674	1.81	1.817	1.639	1.275	0	960.456	9559.79	0.100468	0.991948	1	-
B7H15_RS02025	B7H15_RS02025	91	184.14	186.54	181.36	179.18	167.61	179.93	0.032	0.051	0.011	-0.006	-0.099	0	6139.1	145464	0.042203	0.998987	1	-
B7H15_RS02040	selX	60	136.56	144.82	131.15	136.7	117.55	125.22	0.12	0.202	0.064	0.122	-0.088	0	7231.05	59465.5	0.121601	0.987582	1	-
B7H15_RS02045	B7H15_RS02045	33	127.72	122.69	114.85	135.11	131.66	141.1	-0.138	-0.194	-0.286	-0.06	-0.096	0	4897.47	39344.9	0.124475	0.986857	1	-
B7H15_RS02050	B7H15_RS02050	34	270.97	264.91	277.7	259.35	217.35	240.13	0.171	0.139	0.206	0.109	-0.141	0	27211.1	165153	0.164763	0.975329	1	-
B7H15_RS02055	B7H15_RS02055	24	135.59	138.84	113.88	133.37	124.75	132.06	0.037	0.07	-0.205	0.014	-0.079	0	138017	235078	0.58711	0.709869	1	-
B7H15_RS02060	B7H15_RS02060	23	117.93	133.35	140.91	126.86	250.06	100.64	0.219	0.389	0.466	0.32	1.272	0	652829	656116	0.99499	0.421359	1	-
B7H15_RS02065	B7H15_RS02065	21	202.16	199.34	212.26	186.29	173.09	141.42	0.501	0.481	0.569	0.386	0.282	0	20258.2	164523	0.123133	0.987121	1	-
B7H15_RS02070	B7H15_RS02070	39	154.05	156.34	181.62	154.32	153.25	142.8	0.106	0.126	0.336	0.108	0.099	0	14078.9	57043.4	0.24681	0.941317	1	-
B7H15_RS02075	B7H15_RS02075	36	161.29	166.58	168.47	171.12	264.19	170.17	-0.075	-0.03	-0.014	0.008	0.62	0	154068	178859	0.861391	0.50711	1	-
B7H15_RS02080	B7H15_RS02080	53	149.38	150.41	149.17	155.57	148.28	141.58	0.075	0.084	0.073	0.132	0.065	0	1456.79	57627.2	0.025279	0.999709	1	-
B7H15_RS02090	ahpF	95	169.44	168.78	175.12	154.92	179.54	141.13	0.255	0.25	0.302	0.13	0.337	0	82801.2	243595	0.339914	0.88882	1	-
B7H15_RS02095	ahpC	37	261.19	272.68	320.12	309.88	359.43	196.34	0.403	0.464	0.691	0.645	0.856	0	204754	210472	0.972831	0.434091	1	-
B7H15_RS02100	B7H15_RS02100	49	142.68	136.47	139.26	136.55	167.66	141.46	0.012	-0.05	-0.022	-0.049	0.237	0	24646.1	83987.8	0.293448	0.91658	1	-
B7H15_RS02105	B7H15_RS02105	91	134.42	129.18	127.07	130.93	162.67	119.6	0.162	0.107	0.084	0.125	0.428	0	179998	198628	0.906206	0.476206	1	-
B7H15_RS02110	B7H15_RS02110	6	257.21	256.91	222.53	223.58	114.16	112.92	1.153	1.151	0.948	0.955	0.015	0	11420.8	186335	0.061292	0.997386	1	-
B7H15_RS02120	B7H15_RS02120	47	53.59	54.6	69.41	55.47	53.44	59.91	-0.148	-0.123	0.197	-0.102	-0.151	0	3361.5	13639.9	0.246447	0.941539	1	-
B7H15_RS02125	B7H15_RS02125	55	127.47	124.74	133.18	131.93	110.95	122.78	0.052	0.022	0.113	0.1	-0.14	0	6115.26	31741	0.192661	0.965344	1	-
B7H15_RS02130	B7H15_RS02130	34	139.75	151.09	136.93	146.19	130.07	120.23	0.209	0.318	0.181	0.272	0.109	0	5436.74	57088.8	0.095233	0.992914	1	-
B7H15_RS02135	xpt	34	178.86	176.24	134.85	125.03	121.87	138.66	0.356	0.335	-0.039	-0.144	-0.179	0	39231.4	67077.3	0.584869	0.711604	1	-
B7H15_RS02140	B7H15_RS02140	118	196.44	187.35	136.64	148.68	231.29	151.97	0.36	0.293	-0.148	-0.031	0.59	0	310095	173001	1.79245	0.111414	1	-
B7H15_RS02145	guaB	115	2.13	1.71	4.41	3.34	2.34	0.9	0.272	0.185	0.674	0.499	0.315	0	293.245	1057.57	0.277283	0.925697	1	-
B7H15_RS02150	guaA	110	1.79	0.77	1.43	1.79	0.36	0.14	0.402	0.167	0.324	0.403	0.06	0	78.2373	1275.39	0.061344	0.997508	1	-
B7H15_RS02155	B7H15_RS02155	62	114.47	114.6	107.96	122	121.3	122.78	-0.097	-0.096	-0.178	-0.009	-0.017	0	8235.98	51451.1	0.160074	0.976927	1	-
B7H15_RS02160	B7H15_RS02160	73	176.77	180.9	179.55	179.3	223.06	199.93	-0.173	-0.141	-0.151	-0.153	0.154	0	101305	148646	0.681518	0.637547	1	-
B7H15_RS02165	B7H15_RS02165	23	74.66	65.78	68.74	65.8	58.89	63.91	0.209	0.039	0.098	0.039	-0.109	0	1433.53	9970.53	0.143777	0.981729	1	-
B7H15_RS02175	B7H15_RS02175	9	113.2	120.14	143.22	135.84	99.27	103.54	0.123	0.205	0.449	0.376	-0.058	0	6985.92	37014	0.188737	0.966192	1	-
B7H15_RS02180	B7H15_RS02180	36	210.32	217.53	200.22	195.78	312.64	221.6	-0.074	-0.026	-0.143	-0.175	0.487	0	299620	315718	0.949012	0.449131	1	-
B7H15_RS02185	B7H15_RS02185	67	202.47	191.36	203.82	207.1	286.42	200.67	0.013	-0.067	0.022	0.044	0.503	0	319458	222767	1.43405	0.209727	1	-
B7H15_RS02190	B7H15_RS02190	55	164.05	150.75	156.85	160.34	134.67	157.99	0.053	-0.066	-0.01	0.021	-0.223	0	8668.28	112439	0.077093	0.995698	1	-
B7H15_RS02195	B7H15_RS02195	71	154.88	147.47	139.49	154.45	156.05	130.66	0.237	0.169	0.091	0.233	0.248	0	7733.62	107743	0.071779	0.996372	1	-
B7H15_RS02200	B7H15_RS02200	74	139.42	135.29	141.84	139.03	108.33	137.33	0.021	-0.021	0.045	0.017	-0.329	0	12232.8	54640.1	0.223879	0.952256	1	-
B7H15_RS02205	B7H15_RS02205	8	28.31	30.35	20.13	19.06	36.84	14.84	0.748	0.834	0.341	0.279	1.077	0	1812.13	7097.84	0.255308	0.93599	1	-
B7H15_RS02210	B7H15_RS02210	61	124.38	116.36	133.15	120.21	115.1	106.23	0.218	0.126	0.313	0.171	0.111	0	5138.92	63812.4	0.080532	0.995234	1	-
B7H15_RS02215	B7H15_RS02215	64	161.59	157.14	157.68	151.87	131.99	164.12	-0.022	-0.061	-0.056	-0.108	-0.304	0	15740.8	60623.5	0.259649	0.93495	1	-
B7H15_RS02225	B7H15_RS02225	60	162.31	166.04	145.49	163	165.46	147.59	0.133	0.165	-0.02	0.139	0.16	0	8615.7	99379.6	0.086695	0.994331	1	-
B7H15_RS02235	B7H15_RS02235	61	190.15	202.35	213.26	194.79	258.77	161.89	0.226	0.313	0.387	0.26	0.66	0	1.09358e+06	1.4285e+06	0.765547	0.574824	1	-
B7H15_RS02240	B7H15_RS02240	61	102.08	104.41	103.35	107.47	105.7	101.26	0.011	0.042	0.028	0.082	0.059	0	27461.9	80636.3	0.340566	0.888334	1	-
B7H15_RS02245	B7H15_RS02245	62	206.11	203.68	193.98	194.65	232.14	198.65	0.052	0.035	-0.033	-0.029	0.22	0	51426.5	114851	0.447767	0.815025	1	-
B7H15_RS02250	B7H15_RS02250	59	114.91	110.06	103.26	115.34	88.15	122.84	-0.092	-0.152	-0.24	-0.087	-0.457	0	12734	36238.5	0.351393	0.881428	1	-
B7H15_RS02255	B7H15_RS02255	4	21.18	20.23	18.82	19.48	15.93	0	2.388	2.335	2.252	2.291	2.065	0	307.061	4526.17	0.067841	0.996577	1	-
B7H15_RS02260	B7H15_RS02260	104	220.27	215.22	231.74	225.97	286.5	222.55	-0.015	-0.047	0.057	0.022	0.357	0	248913	318922	0.780483	0.563775	1	-
B7H15_RS02265	B7H15_RS02265	116	143.49	150.62	180.8	165.09	132.91	185.61	-0.36	-0.293	-0.037	-0.164	-0.467	0	77438.1	99272.1	0.78006	0.564059	1	-
B7H15_RS02275	B7H15_RS02275	116	151.58	143.56	141.77	144.34	150.02	147.19	0.041	-0.035	-0.052	-0.027	0.027	0	4654.01	58335.9	0.07978	0.995349	1	-
B7H15_RS02280	spn	24	203.96	193.45	206.12	181.59	205.21	174.87	0.216	0.142	0.231	0.053	0.225	0	137760	227946	0.604354	0.696652	1	-
B7H15_RS02285	lpl1	67	131.8	137.08	128.79	133.21	164.88	141.82	-0.102	-0.047	-0.134	-0.087	0.21	0	35283.4	78842	0.44752	0.815218	1	-
B7H15_RS02290	lpl2	72	209.71	220.33	217.22	222.19	222.04	207.28	0.016	0.086	0.066	0.098	0.097	0	7882.11	194861	0.04045	0.999086	1	-
B7H15_RS02300	lpl4	68	214.51	216.53	216.25	212.96	237.42	161	0.403	0.416	0.415	0.393	0.546	0	1.9562e+06	2.69659e+06	0.725432	0.60447	1	-
B7H15_RS02305	lpl5	65	145.52	144.32	135.2	138.59	153.21	141.82	0.036	0.024	-0.067	-0.032	0.108	0	7386.62	96976.9	0.076169	0.995823	1	-
B7H15_RS02310	lpl6	58	133.86	130.3	135.82	136.78	166.66	128.08	0.061	0.024	0.082	0.091	0.367	0	47735.5	95407.5	0.500332	0.776097	1	-
B7H15_RS02315	lpl7	68	228.15	227.65	222.67	228.46	219.04	206.94	0.138	0.135	0.103	0.14	0.08	0	3656.33	114806	0.031848	0.999489	1	-
B7H15_RS02320	lpl8	66	208.31	210.35	225.17	213.48	192.39	180.5	0.201	0.215	0.311	0.236	0.09	0	8154.99	199515	0.040874	0.999062	1	-
B7H15_RS02325	lpl9	60	150.89	148.75	146.61	147.54	173.76	149.19	0.016	-0.004	-0.024	-0.016	0.213	0	12256.8	53445	0.229335	0.949741	1	-
B7H15_RS02330	lpl10	75	215.73	213.42	241.41	217.71	195.44	208.28	0.05	0.034	0.208	0.062	-0.09	0	33038.8	246977	0.133773	0.984584	1	-
B7H15_RS02335	B7H15_RS02335	110	184.17	190.87	180.26	175.26	233.73	172.52	0.092	0.142	0.062	0.022	0.427	0	140877	152891	0.921417	0.466088	1	-
B7H15_RS02340	B7H15_RS02340	26	237.59	244.29	256.82	230.48	339.42	225.63	0.073	0.112	0.183	0.03	0.579	0	397291	409747	0.969601	0.436704	1	-
B7H15_RS02345	B7H15_RS02345	25	379.2	389.43	426.94	399.46	719.9	321.15	0.236	0.274	0.405	0.31	1.152	0	1.56195e+06	1.46084e+06	1.06921	0.377742	1	-
B7H15_RS02350	B7H15_RS02350	27	334.91	334.23	312.25	337.72	281.31	329.63	0.023	0.02	-0.077	0.034	-0.225	0	8566.15	196595	0.043573	0.998897	1	-
B7H15_RS02355	B7H15_RS02355	80	159.8	168.99	158.28	151.43	162.07	152.09	0.069	0.147	0.056	-0.006	0.089	0	4644	75144.9	0.061801	0.997461	1	-
B7H15_RS15155	B7H15_RS15155	6	180	177.42	154.92	164.43	134.94	190.1	-0.077	-0.097	-0.287	-0.204	-0.479	0	3937.14	58643.1	0.067137	0.996754	1	-
B7H15_RS02365	B7H15_RS02365	7	12.98	15.85	6.19	19.46	10.1	11.83	0.095	0.309	-0.589	0.54	-0.156	0	890.253	4214.82	0.21122	0.956702	1	-
B7H15_RS15160	B7H15_RS15160	4	66.96	63.88	40.2	114.31	89.93	47.05	0.467	0.404	-0.204	1.197	0.867	0	9746.18	25013.4	0.389639	0.852803	1	-
B7H15_RS15165	B7H15_RS15165	4	72.61	64.52	72.81	75.35	63.04	97.43	-0.4	-0.559	-0.396	-0.35	-0.59	0	1708.76	9511.24	0.179657	0.968587	1	-
B7H15_RS02370	B7H15_RS02370	123	0.42	0.15	0.1	0.23	0.22	0.08	0.094	0.021	0.006	0.043	0.041	0	4.91221	1001.91	0.004903	0.999995	1	-
B7H15_RS02375	B7H15_RS02375	167	0.84	0.9	1.29	0.99	1.21	0.19	0.17	0.185	0.277	0.206	0.26	0	49.4363	1199.08	0.041228	0.999045	1	-
B7H15_RS02380	B7H15_RS02380	31	0.23	0.33	0.48	0	0.32	0	0.064	0.093	0.132	0	0.089	0	2.06939	1001.92	0.002065	0.999999	1	-
B7H15_RS02385	B7H15_RS02385	55	167.1	157.92	188.64	166.31	198.46	162.2	0.042	-0.037	0.212	0.035	0.283	0	30729.3	90347.4	0.340123	0.88859	1	-
B7H15_RS02390	B7H15_RS02390	59	273.71	277.07	287.71	267.55	244.13	255.03	0.1	0.117	0.171	0.068	-0.062	0	24432.3	117065	0.208708	0.958845	1	-
B7H15_RS02395	B7H15_RS02395	54	192.94	189	196.57	194.58	265.96	182.66	0.077	0.048	0.103	0.089	0.53	0	111773	151372	0.738398	0.594879	1	-
B7H15_RS02400	B7H15_RS02400	7	333.56	378.12	383.74	315.25	251.12	216.43	0.613	0.791	0.812	0.532	0.21	0	11964.5	253076	0.047276	0.998609	1	-
B7H15_RS02405	B7H15_RS02405	120	16.28	15.67	17.07	17.06	19.48	5.71	0.991	0.949	1.043	1.042	1.193	0	3294.82	2165.72	1.52135	0.18011	1	-
B7H15_RS02410	B7H15_RS02410	62	139.77	146.51	153.71	134.74	184.85	150.93	-0.107	-0.041	0.025	-0.158	0.284	0	109383	235076	0.465309	0.80219	1	-
B7H15_RS02415	B7H15_RS02415	82	113.42	117.06	120.88	113.86	127.65	112.62	0.01	0.053	0.098	0.015	0.173	0	7012.7	52471.4	0.133648	0.984621	1	-
B7H15_RS02420	B7H15_RS02420	68	166.42	173.81	174.85	164.71	153.98	163.96	0.021	0.082	0.09	0.006	-0.088	0	8348.37	67297.6	0.124052	0.98701	1	-
B7H15_RS02425	B7H15_RS02425	65	208.83	219.46	218.38	216.79	300.1	208.61	0.001	0.071	0.064	0.054	0.514	0	188135	226473	0.830718	0.527997	1	-
B7H15_RS02430	gmpC	63	131.17	134.11	123.49	132.66	141.57	127.38	0.041	0.071	-0.043	0.056	0.147	0	24782.9	92647.1	0.267498	0.930857	1	-
B7H15_RS02435	aaa	95	242.91	256.31	277.11	264.59	255.7	261.87	-0.106	-0.03	0.08	0.015	-0.034	0	26989.9	232942	0.115865	0.988901	1	-
B7H15_RS02440	B7H15_RS02440	26	166.96	177.19	170.02	165.27	165.99	158.95	0.069	0.152	0.094	0.055	0.061	0	9494.54	87453.1	0.108567	0.990374	1	-
B7H15_RS02445	B7H15_RS02445	29	126.27	128.46	124.07	134.89	114.08	87.36	0.507	0.531	0.483	0.599	0.367	0	781813	1.14899e+06	0.680438	0.63857	1	-
B7H15_RS02450	B7H15_RS02450	34	209.3	218.85	225.37	209.16	205.91	197.78	0.08	0.143	0.184	0.079	0.057	0	10127.2	160127	0.063245	0.997303	1	-
B7H15_RS02455	B7H15_RS02455	69	146.99	138.99	135.86	143.3	204.81	138.83	0.08	0.002	-0.03	0.044	0.545	0	284847	234556	1.21441	0.30045	1	-
B7H15_RS02460	B7H15_RS02460	100	207.83	204.76	209.31	205.37	260.11	190.99	0.119	0.098	0.129	0.102	0.436	0	129103	244548	0.527927	0.755269	1	-
B7H15_RS02465	B7H15_RS02465	80	212.48	210.07	215.99	213.07	225.57	218.39	-0.039	-0.055	-0.016	-0.035	0.046	0	6081.91	125891	0.048311	0.998595	1	-
B7H15_RS02470	gltB	323	151.44	153.01	147.74	144.54	169.5	152.72	-0.012	0.003	-0.046	-0.077	0.146	0	88316.3	118544	0.745006	0.5897	1	-
B7H15_RS02475	B7H15_RS02475	105	194.67	187.15	197.15	186.87	209.21	199.73	-0.036	-0.092	-0.018	-0.094	0.065	0	559560	690397	0.81049	0.542154	1	-
B7H15_RS02480	B7H15_RS02480	2	0	0	0	0	0	0	0	0	0	0	0	0	0	0	-1	1	1	No counts in all conditions
B7H15_RS02485	treP	106	165.25	174.32	188.66	185.64	184.02	159.44	0.05	0.125	0.236	0.213	0.201	0	23430.2	101978	0.229757	0.949611	1	-
B7H15_RS02490	treC	117	15.09	14.78	13.16	14.78	14.25	13.21	0.142	0.119	-0.004	0.119	0.08	0	188.723	1964.72	0.096056	0.992811	1	-
B7H15_RS02495	treR	47	248.7	234.59	235.77	212.98	222.83	188	0.395	0.312	0.319	0.176	0.239	0	90867.7	388178	0.234087	0.947486	1	-
B7H15_RS02500	ffs	16	0	0	0	0	0	0	0	0	0	0	0	0	0	0	-1	1	1	No counts in all conditions
B7H15_RS02505	B7H15_RS02505	6	170.55	164.97	162.08	139.81	66.05	118.9	0.503	0.456	0.431	0.225	-0.802	0	11629.3	72094.5	0.161306	0.975676	1	-
B7H15_RS02510	B7H15_RS02510	40	230.23	239.45	220.16	239.64	237.69	243.21	-0.077	-0.022	-0.141	-0.021	-0.032	0	14284.2	110105	0.129732	0.985579	1	-
B7H15_RS02515	dnaX	117	0.2	0.37	0.28	0.34	0.21	0.06	0.037	0.085	0.061	0.076	0.041	0	1.16134	1005.42	0.001155	1	1	-
B7H15_RS02520	B7H15_RS02520	19	0	0.15	0	0	0.09	0	0	0.043	0	0	0.027	0	3.95986	1005.72	0.003937	0.999997	1	-
B7H15_RS02525	recR	49	5.62	6.19	0.65	2.32	6.22	1.12	0.797	0.871	-0.114	0.258	0.875	0	604.507	1068.28	0.565868	0.726208	1	-
B7H15_RS02530	B7H15_RS02530	9	189.45	165.8	178.22	208.77	215.23	139.06	0.433	0.246	0.347	0.569	0.612	0	6466.4	86059.2	0.075139	0.995838	1	-
B7H15_RS02540	B7H15_RS02540	79	33.38	33.44	31.51	29.82	31.29	18.94	0.681	0.683	0.609	0.54	0.6	0	2568.5	6554.34	0.391878	0.854574	1	-
B7H15_RS02545	B7H15_RS02545	155	14.26	13.68	13.1	13.2	18.79	6.68	0.721	0.678	0.632	0.64	1.026	0	13622.6	11246.7	1.21126	0.301303	1	-
B7H15_RS02550	rrf	8	51.27	55.55	42.32	45.18	25.34	24.96	0.909	1.015	0.659	0.744	0.018	0	1489.59	3537.52	0.421083	0.832798	1	-
B7H15_RS02555	B7H15_RS02555	108	85.54	80.03	78.73	78.96	99.24	86.68	-0.018	-0.109	-0.131	-0.127	0.185	0	14245.1	30433.3	0.468076	0.800222	1	-
B7H15_RS02560	tmk	50	0.13	0.04	0.08	0.06	0.17	0	0.036	0.011	0.022	0.017	0.048	0	0.676093	1000.6	0.000676	1	1	-
B7H15_RS02565	B7H15_RS02565	22	112.42	94.92	103.17	89.12	125.41	84.86	0.386	0.153	0.268	0.067	0.537	0	21064.5	69291.6	0.303999	0.9102	1	-
B7H15_RS02570	B7H15_RS02570	78	1.79	2.12	1.94	2.33	0.59	0.1	0.414	0.483	0.446	0.524	0.133	0	17.9508	1283.63	0.013984	0.999933	1	-
B7H15_RS02575	B7H15_RS02575	73	216.4	204.49	250.16	216.09	251.86	170.7	0.334	0.254	0.538	0.332	0.548	0	135703	252855	0.536681	0.748575	1	-
B7H15_RS02580	yabA	19	64.93	68.82	77.79	78.56	70.02	55.77	0.203	0.281	0.446	0.459	0.304	0	6827.39	41087.4	0.166167	0.974731	1	-
B7H15_RS02585	B7H15_RS02585	52	196.96	205.47	171.53	201.65	222.93	216.26	-0.132	-0.072	-0.326	-0.099	0.043	0	212902	290788	0.732155	0.599531	1	-
B7H15_RS02590	B7H15_RS02590	23	137.96	139.19	93.82	142.48	136.81	142.71	-0.047	-0.035	-0.58	-0.002	-0.059	0	18834.8	85361.8	0.220647	0.953443	1	-
B7H15_RS02595	rsmI	67	218.88	212.02	197.52	199.6	203.2	188.69	0.209	0.164	0.064	0.079	0.104	0	7248.63	249058	0.029104	0.99959	1	-
B7H15_RS02600	metG	160	5.42	5.45	2.64	4.9	2.63	3.6	0.277	0.281	-0.17	0.203	-0.172	0	469.444	3109.39	0.150976	0.979793	1	-
B7H15_RS02605	B7H15_RS02605	50	86.3	86.02	75.81	84.69	116.97	72.53	0.236	0.231	0.06	0.21	0.654	0	36148.8	48373.1	0.747291	0.588322	1	-
B7H15_RS02610	rnmV	38	27.26	28.76	26.02	26.15	25.44	17.24	0.537	0.602	0.48	0.486	0.453	0	2561.5	7128.38	0.359339	0.876159	1	-
B7H15_RS02615	rsmA	73	15.47	17.04	18.34	18.39	15.53	12.61	0.217	0.324	0.407	0.409	0.221	0	393.939	2442.15	0.161308	0.976543	1	-
B7H15_RS02620	B7H15_RS02620	15	235.54	275.65	269.61	244.58	242.34	179.67	0.381	0.604	0.572	0.435	0.422	0	16582.3	171009	0.096967	0.992533	1	-
B7H15_RS02625	ispE	67	112.75	115.32	100.69	111.89	122.78	123.54	-0.127	-0.095	-0.282	-0.137	-0.008	0	10267.4	46410.3	0.221231	0.95343	1	-
B7H15_RS02630	purR	67	179.48	182.1	223.02	285.54	224.26	293.54	-0.695	-0.674	-0.389	-0.039	-0.381	0	319542	181316	1.76235	0.118296	1	-
B7H15_RS02635	B7H15_RS02635	21	228.61	232.35	375.16	387.45	170.3	161.23	0.491	0.514	1.193	1.239	0.077	0	322795	204593	1.57774	0.167315	1	-
B7H15_RS02640	spoVG	19	572.9	459.98	1295.97	1334.42	483.53	319.45	0.833	0.519	2.004	2.046	0.59	0	8.09285e+06	2.70929e+06	2.98707	0.012638	0.281148	-
B7H15_RS02645	B7H15_RS02645	12	37.4	35.58	26.47	39.81	16.75	11.92	1.326	1.262	0.896	1.405	0.363	0	1742.81	7874.6	0.22132	0.952784	1	-
B7H15_RS02650	glmU	87	1.03	0.62	0.35	0.89	0.46	0.17	0.221	0.12	0.049	0.187	0.077	0	9.25327	1042.97	0.008872	0.999978	1	-
B7H15_RS02655	B7H15_RS02655	71	0.02	0.09	0.06	0.1	0.07	0	0.007	0.027	0.018	0.029	0.019	0	0.117892	1000.15	0.000118	1	1	-
B7H15_RS02665	B7H15_RS02665	47	67.72	64.79	66.34	59.53	47.34	56.06	0.252	0.193	0.225	0.08	-0.222	0	5218.98	13879.7	0.376015	0.865203	1	-
B7H15_RS02670	pth	39	0	0.27	0.22	0.17	0.14	0	0	0.075	0.062	0.048	0.039	0	0.667586	1001.08	0.000667	1	1	-
B7H15_RS02675	mfd	252	147.8	131.58	123.59	147.01	187.29	158.18	-0.095	-0.257	-0.344	-0.102	0.237	0	292353	166091	1.7602	0.117664	1	-
B7H15_RS02680	B7H15_RS02680	152	198.31	172.65	182.78	173.55	198.54	192.12	0.045	-0.15	-0.07	-0.143	0.046	0	107010	205888	0.519748	0.76151	1	-
B7H15_RS02685	B7H15_RS02685	87	198.72	200.71	186.57	192.2	212.07	221.91	-0.156	-0.142	-0.244	-0.202	-0.064	0	22539.7	211349	0.106647	0.990828	1	-
B7H15_RS02690	B7H15_RS02690	23	69.2	75.67	54.04	60.36	52.46	65.05	0.083	0.204	-0.247	-0.1	-0.286	0	3882.8	12093.6	0.321063	0.90006	1	-
B7H15_RS02695	B7H15_RS02695	19	0	0	0.09	0	0.33	0	0	0	0.027	0	0.093	0	1.54843	1000.81	0.001547	1	1	-
B7H15_RS02700	B7H15_RS02700	28	93.61	121.32	94.03	101.5	85.92	62.37	0.55	0.907	0.556	0.661	0.432	0	7023.86	95923.2	0.073224	0.996172	1	-
B7H15_RS02705	tilS	123	0.21	0.22	1.72	1.28	0.1	0.19	0.007	0.01	0.373	0.276	-0.025	0	222.724	1196.61	0.186129	0.96791	1	-
B7H15_RS02710	hpt	56	0.54	0.72	0.42	0.48	0.44	0.2	0.092	0.137	0.058	0.074	0.063	0	1.89461	1013.53	0.001869	1	1	-
B7H15_RS02715	ftsH	146	19.23	20.06	17.81	16.55	15.87	21.66	-0.138	-0.089	-0.225	-0.307	-0.353	0	1182.87	6140.49	0.192635	0.965433	1	-
B7H15_RS02720	hslO	53	151.07	157.89	160.06	157.35	159.81	151.17	-0.001	0.061	0.08	0.056	0.078	0	2915.69	83519.9	0.03491	0.99936	1	-
B7H15_RS02725	cysK	69	64.23	71.33	41.82	40.07	49.92	126.16	-0.922	-0.781	-1.486	-1.541	-1.256	0	87306.5	24230.6	3.60315	0.003155	0.085863	-
B7H15_RS02730	folP	59	2.35	1.66	0.82	1.67	2.46	0.99	0.295	0.152	-0.042	0.156	0.316	0	56.1716	1127.13	0.049836	0.998483	1	-
B7H15_RS02735	folB	30	0.23	0.16	0.07	0.12	0.13	0.13	0.03	0.009	-0.017	-0.002	0.001	0	0.587986	1002.03	0.000587	1	1	-
B7H15_RS02740	folK	35	0	0.19	0	0.22	0.21	0.11	-0.031	0.023	-0.031	0.032	0.027	0	0.711843	1000.55	0.000711	1	1	-
B7H15_RS02745	B7H15_RS02745	8	53.16	60.09	53.87	38.15	22.88	19.51	1.246	1.409	1.264	0.816	0.185	0	1610.39	14598.1	0.110315	0.989774	1	-
B7H15_RS02750	lysS	111	0.09	0.16	0.12	0.2	0.21	0.12	-0.009	0.012	-0.001	0.022	0.025	0	0.472754	1001.25	0.000472	1	1	-
B7H15_RS02755	rrf	7	82.43	82.16	68.01	75.91	37.54	50.81	0.647	0.643	0.387	0.536	-0.392	0	5417.64	8819.17	0.614302	0.689238	1	-
B7H15_RS02760	B7H15_RS02760	2	79.02	47.92	36.82	47.25	52.68	32	1.183	0.516	0.177	0.498	0.64	0	1083.48	1738.55	0.623205	0.68441	1	-
B7H15_RS02765	B7H15_RS02765	4	51.4	47.48	40.37	34.33	55.55	0	3.496	3.392	3.182	2.976	3.598	0	1770.22	15110.1	0.117155	0.987825	1	-
B7H15_RS02770	B7H15_RS02770	4	1.8	2.59	0.92	1.03	3.33	0	0.444	0.602	0.245	0.269	0.736	0	12.5927	1011.81	0.012446	0.999945	1	-
B7H15_RS02775	B7H15_RS02775	3	19.98	18.23	5.9	10.1	10.92	1.27	1.995	1.89	0.799	1.269	1.345	0	165.998	1317.27	0.126017	0.985262	1	-
B7H15_RS02780	B7H15_RS02780	2	0	0	0	0	0	0	0	0	0	0	0	0	0.132548	1000.15	0.000133	1	1	-
B7H15_RS02785	B7H15_RS02785	5	29.96	36.28	31.94	27.05	3.22	0	2.806	3.045	2.885	2.68	0.717	0	662.951	5442.43	0.121812	0.986897	1	-
B7H15_RS02790	B7H15_RS02790	2	135.85	119.4	42.2	92.26	21.25	0	4.816	4.637	3.239	4.282	2.392	0	4267.16	19610.9	0.217592	0.949823	1	-
B7H15_RS02795	B7H15_RS02795	2	44.35	52.82	38.75	67.13	41.73	24.5	0.742	0.971	0.569	1.29	0.663	0	214.764	3536.88	0.060721	0.997084	1	-
B7H15_RS02800	B7H15_RS02800	78	33.57	33.42	32.07	29.84	33.57	18.34	0.725	0.719	0.668	0.578	0.725	0	3176.89	6734.88	0.471707	0.797502	1	-
B7H15_RS02805	B7H15_RS02805	5	8.09	19.33	13.25	8.51	4.67	6.04	0.246	1.14	0.725	0.291	-0.191	0	75.9414	1952.62	0.038892	0.999114	1	-
B7H15_RS02810	B7H15_RS02810	155	14	14.01	12.6	12.87	19.8	7.08	0.653	0.654	0.543	0.565	1.038	0	15683.9	11412.8	1.37424	0.230998	1	-
B7H15_RS02815	rrf	8	55.43	53.39	46.34	40.34	27.34	27.53	0.894	0.844	0.659	0.479	-0.008	0	1553.37	3571.82	0.434894	0.822994	1	-
B7H15_RS02820	B7H15_RS02820	78	33.4	32.04	32.7	31.21	33.54	18.95	0.681	0.629	0.655	0.596	0.686	0	2656.13	6860.6	0.387157	0.857793	1	-
B7H15_RS02825	B7H15_RS02825	155	14.84	14.42	12.99	13.1	19.14	6.58	0.776	0.745	0.635	0.644	1.059	0	13403.7	10808.3	1.24014	0.287718	1	-
B7H15_RS02830	rrf	8	51.94	49.28	47.27	41.19	28.3	32.93	0.586	0.517	0.463	0.284	-0.188	0	1413.07	3639.04	0.388309	0.855513	1	-
B7H15_RS02835	B7H15_RS02835	124	70.1	71.81	64.82	64.18	57.39	64.9	0.103	0.136	-0.002	-0.015	-0.164	0	3323.84	23401.7	0.142034	0.982372	1	-
B7H15_RS02840	pdxS	63	19.78	11.24	4.09	6.99	16.64	1.38	1.958	1.349	0.511	0.91	1.763	0	5411.08	1929.8	2.80397	0.016198	0.347325	-
B7H15_RS02845	pdxT	57	134.39	127.39	85.25	95.53	161.15	29.42	2.018	1.943	1.391	1.546	2.271	0	186072	55114.7	3.37608	0.005116	0.129185	-
B7H15_RS02850	B7H15_RS02850	106	193.25	211.15	220.5	208.04	200.66	156.04	0.3	0.425	0.486	0.404	0.353	0	40409.3	256054	0.157815	0.977678	1	-
B7H15_RS02855	B7H15_RS02855	36	64.73	56.57	65.64	69.35	60.16	47.83	0.4	0.221	0.419	0.493	0.303	0	3499.88	15511.5	0.225631	0.951337	1	-
B7H15_RS02860	B7H15_RS02860	30	75.62	69.33	82.59	72.17	77.9	67.45	0.154	0.037	0.274	0.091	0.194	0	1787.68	14415.2	0.124013	0.986958	1	-
B7H15_RS02865	B7H15_RS02865	86	213.89	204.13	263.84	211.16	236.86	207.06	0.046	-0.02	0.342	0.028	0.19	0	261544	375393	0.696722	0.626005	1	-
B7H15_RS02870	B7H15_RS02870	181	23.17	22.36	46.17	38.57	18.96	27.95	-0.226	-0.268	0.635	0.403	-0.46	0	40814.1	3930.68	10.3835	0	0	-
B7H15_RS02875	radA	92	159.17	163.74	150.8	161.82	162.03	136.45	0.215	0.254	0.139	0.238	0.24	0	17046.9	82831.8	0.205801	0.960109	1	-
B7H15_RS02880	B7H15_RS02880	106	178.87	194.19	184.15	187.65	212.65	189.14	-0.078	0.037	-0.038	-0.011	0.165	0	37263.6	146380	0.254568	0.937606	1	-
B7H15_RS02885	gltX	99	0.12	0.11	0.08	0.05	0.11	0	0.033	0.03	0.023	0.016	0.031	0	0.195384	1000.22	0.000195	1	1	-
B7H15_RS02895	cysE	43	0.29	0.26	0.36	0.51	0.18	0.61	-0.086	-0.093	-0.067	-0.025	-0.115	0	2.08868	1002.79	0.002083	0.999999	1	-
B7H15_RS02900	cysS	120	1.05	0.61	0.82	0.65	0.98	0.53	0.128	0.02	0.074	0.029	0.113	0	8.62462	1061.18	0.008127	0.999982	1	-
B7H15_RS02905	B7H15_RS02905	40	72.93	76.09	92.54	91.45	92.34	70.35	0.049	0.106	0.372	0.356	0.369	0	16396.3	28784.6	0.56962	0.723315	1	-
B7H15_RS02910	rlmB	56	118.77	113.34	106.67	98.1	141.79	70.3	0.717	0.652	0.568	0.453	0.963	0	49868.2	46154.5	1.08046	0.369963	1	-
B7H15_RS02915	B7H15_RS02915	38	322.12	318.9	318.76	318.76	295.81	273.29	0.233	0.219	0.218	0.218	0.112	0	10076.1	289370	0.034821	0.999362	1	-
B7H15_RS02920	B7H15_RS02920	51	215.01	207.27	207.17	214.69	214.2	196.47	0.127	0.075	0.075	0.125	0.122	0	3692.9	72263.1	0.051104	0.998387	1	-
B7H15_RS02925	rpmG	11	4.18	4.6	2.03	5.15	1.6	7.35	-0.428	-0.363	-0.814	-0.284	-0.904	0	60.2245	1089.18	0.055293	0.998007	1	-
B7H15_RS02930	secE	17	20.5	19.52	20.83	23.35	17.73	0	2.351	2.294	2.369	2.503	2.184	0	325.341	10939.4	0.02974	0.999562	1	-
B7H15_RS02935	nusG	39	72.66	73.18	117.26	102.12	71.84	45.41	0.624	0.633	1.278	1.087	0.608	0	39979.1	31317.3	1.27658	0.272957	1	-
B7H15_RS02940	rplK	29	0	0.1	0	0	0	0	0	0.028	0	0	0	0	0.111239	1000.11	0.000111	1	1	-
B7H15_RS02945	rplA	50	0.35	0.32	0.41	0.11	0.22	0.08	0.075	0.068	0.091	0.009	0.039	0	7.05289	1010.59	0.006979	0.999988	1	-
B7H15_RS02950	rplJ	40	0	0	0.04	0.05	0.11	0	0	0	0.013	0.013	0.032	0	0.17626	1000.18	0.000176	1	1	-
B7H15_RS02955	rplL	24	0	0.08	0	0.08	0.11	0	0	0.023	0	0.021	0.032	0	0.317801	1000.21	0.000318	1	1	-
B7H15_RS02960	B7H15_RS02960	40	146.94	140.66	137.4	140.15	127.65	152.4	-0.051	-0.112	-0.144	-0.117	-0.247	0	125736	280201	0.448736	0.81422	1	-
B7H15_RS02965	rpoB	256	0.44	0.36	0.29	0.39	0.25	0.25	0.052	0.031	0.011	0.038	-0.001	0	2.25429	1013.4	0.002224	0.999999	1	-
B7H15_RS02970	rpoC	258	0.91	0.72	1.07	0.92	0.56	0.8	0.028	-0.02	0.066	0.03	-0.06	0	18.3432	1076.01	0.017047	0.99989	1	-
B7H15_RS02975	B7H15_RS02975	20	3.68	2.52	2.44	2.33	1.87	1.51	0.416	0.21	0.194	0.171	0.078	0	57.3901	1244.29	0.046123	0.998729	1	-
B7H15_RS02980	rpsL	33	0	0.09	0.05	0	0	0	0	0.025	0.016	0	0	0	0.081675	1000.06	8.2e-05	1	1	-
B7H15_RS02985	rpsG	38	1.04	0.74	0.91	0.66	0.57	0.25	0.202	0.128	0.171	0.109	0.084	0	5.2125	1036.22	0.00503	0.999995	1	-
B7H15_RS02990	fusA	134	0.2	0.17	0.06	0.17	0.09	0.04	0.043	0.035	0.004	0.036	0.013	0	1.20632	1001.5	0.001205	1	1	-
B7H15_RS02995	tuf	73	0.23	0.33	0.16	0.14	0.07	0.08	0.042	0.07	0.024	0.017	-0.001	0	0.749714	1003.56	0.000747	1	1	-
B7H15_RS03000	B7H15_RS03000	89	114.19	121.89	116.9	126.59	119.72	103.39	0.137	0.227	0.169	0.28	0.203	0	3344.53	79212.5	0.042222	0.998986	1	-
B7H15_RS03005	B7H15_RS03005	94	77.55	68.52	66.75	60.14	72.61	53.08	0.507	0.34	0.305	0.166	0.418	0	13883.3	19215.2	0.722516	0.606586	1	-
B7H15_RS03010	hchA	68	195.68	186.02	185.17	184.55	234.22	189.2	0.047	-0.024	-0.03	-0.035	0.301	0	74578.9	179401	0.415711	0.837991	1	-
B7H15_RS03015	B7H15_RS03015	149	121.14	130.61	136.4	141.24	120.63	135.84	-0.159	-0.055	0.006	0.054	-0.165	0	16865.7	56945.7	0.296171	0.91519	1	-
B7H15_RS03020	B7H15_RS03020	81	296.49	181.33	155.2	123.94	273.56	130.76	1.151	0.457	0.239	-0.074	1.037	0	1.05495e+06	259259	4.06909	0.001172	0.036492	-
B7H15_RS03025	B7H15_RS03025	91	0.59	0.34	0.27	0.24	0.53	0.33	0.069	0.003	-0.016	-0.024	0.053	0	3.48939	1005.47	0.00347	0.999998	1	-
B7H15_RS03035	B7H15_RS03035	55	164.7	168.41	170.71	182.28	139.55	163.53	0.01	0.041	0.06	0.152	-0.221	0	4543.69	115282	0.039414	0.99914	1	-
B7H15_RS03040	B7H15_RS03040	51	121.21	126.56	113.96	113.64	143.6	123.37	-0.025	0.035	-0.11	-0.114	0.211	0	12081.6	46518	0.25972	0.934872	1	-
B7H15_RS03045	B7H15_RS03045	60	152.66	151.94	199.12	188.25	186.03	170.35	-0.153	-0.16	0.219	0.14	0.124	0	51452.9	121719	0.422719	0.833011	1	-
B7H15_RS03050	tadA	37	57.63	54.19	49.83	47.89	51.6	33.01	0.72	0.639	0.529	0.477	0.574	0	2741.76	6460.76	0.42437	0.831712	1	-
B7H15_RS03055	B7H15_RS03055	67	153.11	151.71	146.94	148.29	121.6	137.27	0.152	0.139	0.095	0.108	-0.168	0	38475	230131	0.167188	0.974602	1	-
B7H15_RS03060	B7H15_RS03060	44	33.63	34.77	37.16	29.78	26.23	21.13	0.564	0.606	0.69	0.413	0.257	0	1959.81	5330.71	0.367645	0.870752	1	-
B7H15_RS03070	sdrC	219	134.05	133.82	135.6	138.31	160.74	135.52	-0.015	-0.018	0.001	0.028	0.238	0	56231.1	94833.1	0.592949	0.705418	1	-
B7H15_RS03075	sdrD	335	114.43	114.96	127.16	121.21	172.97	119.88	-0.064	-0.058	0.082	0.015	0.511	0	366179	97949.9	3.73843	0.002231	0.062374	-
B7H15_RS03080	sdrE	254	118.27	119.22	120.21	121.42	141.99	113.73	0.054	0.065	0.077	0.09	0.308	0	43522.7	56860.6	0.765429	0.574645	1	-
B7H15_RS03085	B7H15_RS03085	118	152.15	157.64	154.66	160.45	187.17	154.82	-0.024	0.025	-0.001	0.05	0.266	0	94917.8	146392	0.648383	0.662792	1	-
B7H15_RS03090	B7H15_RS03090	137	166.76	173.09	194.58	180.66	220.25	157.28	0.082	0.134	0.298	0.194	0.473	0	168150	158849	1.05855	0.381668	1	-
B7H15_RS03095	folE2	69	0.08	0.06	0.08	0.11	0.07	0	0.023	0.016	0.022	0.032	0.02	0	1.24241	1001.63	0.00124	1	1	-
B7H15_RS03100	bshB2	45	63.25	54.54	42.51	61.76	113.81	49.35	0.329	0.131	-0.194	0.297	1.128	0	75735.7	59798.4	1.26652	0.277106	1	-
B7H15_RS03105	B7H15_RS03105	26	157.02	161.85	134.8	139.94	154.1	154.98	0.018	0.061	-0.195	-0.142	-0.008	0	5730.18	64761.1	0.088482	0.994017	1	-
B7H15_RS03110	nagB	63	138.19	147.47	139.03	155.81	169.27	146.2	-0.078	0.012	-0.07	0.089	0.205	0	93077.5	119814	0.77685	0.566563	1	-
B7H15_RS03115	hxlA	54	167.03	176.02	161.66	157.22	154.17	150.49	0.146	0.219	0.1	0.061	0.034	0	8306.13	108645	0.076452	0.995782	1	-
B7H15_RS03120	hxlB	32	114.69	106.34	102.6	101.03	125.59	100.16	0.187	0.082	0.033	0.012	0.312	0	7764.51	38893.5	0.199635	0.962481	1	-
B7H15_RS03125	B7H15_RS03125	49	155.25	151.68	152.14	151.27	192.51	147.95	0.067	0.035	0.039	0.031	0.369	0	72797.4	83384	0.873038	0.498882	1	-
B7H15_RS03130	B7H15_RS03130	129	258.09	260.33	252.29	249.24	281.12	215.12	0.257	0.269	0.225	0.208	0.378	0	68145.2	442118	0.154134	0.978829	1	-
B7H15_RS03140	B7H15_RS03140	112	147.55	156.03	146.28	154.27	190.1	148.9	-0.013	0.065	-0.025	0.05	0.342	0	57132.1	94430.8	0.605015	0.696125	1	-
B7H15_RS03145	B7H15_RS03145	75	104.83	102.93	107.47	114.41	140.71	112.9	-0.102	-0.127	-0.068	0.018	0.306	0	36452.6	46145.2	0.789956	0.557	1	-
B7H15_RS03150	B7H15_RS03150	33	117.78	134.53	125.79	130.6	112.84	102.02	0.198	0.383	0.289	0.341	0.139	0	9579.08	169181	0.05662	0.99793	1	-
B7H15_RS03155	B7H15_RS03155	22	85.14	79.76	93.7	80.29	65.7	74.42	0.183	0.094	0.313	0.103	-0.168	0	3000.17	24701.5	0.121457	0.987524	1	-
B7H15_RS03160	vraX	14	147.2	160.41	180.58	164.98	89.38	110.11	0.403	0.523	0.689	0.562	-0.286	0	26171.6	84970.2	0.308009	0.907519	1	-
B7H15_RS03165	thiD	61	308.67	311.38	303.18	309.17	325.23	285.95	0.108	0.121	0.083	0.111	0.183	0	128954	395650	0.325928	0.897437	1	-
B7H15_RS03170	B7H15_RS03170	52	257.14	229.6	241.44	251.34	343.67	235.65	0.123	-0.037	0.034	0.091	0.535	0	952979	1.0598e+06	0.899206	0.481207	1	-
B7H15_RS03175	B7H15_RS03175	24	641.84	627.01	653.5	676.63	713.46	660.67	-0.041	-0.075	-0.016	0.034	0.11	0	82594.5	701676	0.11771	0.988399	1	-
B7H15_RS03180	B7H15_RS03180	35	212.07	210	205.94	220.52	313.61	215.95	-0.026	-0.039	-0.067	0.03	0.528	0	258389	203136	1.272	0.275231	1	-
B7H15_RS03185	B7H15_RS03185	130	216.1	200.51	239.58	188.27	239.46	239.86	-0.147	-0.253	-0.002	-0.341	-0.002	0	147484	152927	0.964406	0.438373	1	-
B7H15_RS03190	B7H15_RS03190	41	141.9	135.82	145.72	155.85	130.09	128.9	0.134	0.073	0.171	0.265	0.013	0	6626.09	47609.5	0.139176	0.983096	1	-
B7H15_RS03195	B7H15_RS03195	59	142.77	144.43	151.7	149.26	185.42	158.67	-0.147	-0.131	-0.063	-0.085	0.218	0	42926.4	110931	0.386965	0.85787	1	-
B7H15_RS03205	B7H15_RS03205	59	0.17	0.1	0.11	0.14	0.09	0.39	-0.058	-0.08	-0.077	-0.067	-0.083	0	1.01256	1000.43	0.001012	1	1	-
B7H15_RS03210	pta	52	0.09	0.11	0.06	0.07	0.03	0	0.026	0.031	0.017	0.02	0.01	0	0.38651	1000.55	0.000386	1	1	-
B7H15_RS03215	B7H15_RS03215	60	0.06	0.09	0.11	0.07	0.05	0	0.018	0.027	0.031	0.019	0.013	0	0.106213	1000.32	0.000106	1	1	-
B7H15_RS03220	mvk	65	0.07	0.07	0.07	0.04	0.14	0	0.021	0.021	0.02	0.012	0.041	0	0.920123	1000.89	0.000919	1	1	-
B7H15_RS03225	mvaD	62	5.28	3.64	10.11	12.78	0.72	0.88	0.806	0.556	1.361	1.596	-0.041	0	4146.42	6898.26	0.601081	0.699154	1	-
B7H15_RS03230	B7H15_RS03230	91	0.03	0.07	0.13	0.06	0.16	0	0.008	0.021	0.037	0.017	0.046	0	0.480379	1000.24	0.00048	1	1	-
B7H15_RS03235	B7H15_RS03235	18	77.15	86.38	84.84	96.9	59.52	92.12	-0.242	-0.088	-0.112	0.069	-0.59	0	5242.66	19989.3	0.262274	0.933164	1	-
B7H15_RS03240	B7H15_RS03240	123	124.18	129.01	123.65	119.86	122.32	116.64	0.087	0.14	0.081	0.038	0.066	0	2791.11	50729.6	0.055019	0.998081	1	-
B7H15_RS03245	B7H15_RS03245	31	234.39	228.11	232.55	209.08	260.09	173.76	0.421	0.383	0.41	0.26	0.568	0	55878.7	174066	0.32102	0.900229	1	-
B7H15_RS03250	B7H15_RS03250	6	174.84	181.3	149.56	154.47	132.28	134.25	0.369	0.42	0.15	0.196	-0.021	0	4862.33	24295.2	0.200136	0.961186	1	-
B7H15_RS03255	B7H15_RS03255	109	151.75	150.89	147.33	145.01	182.06	126.88	0.249	0.241	0.208	0.186	0.504	0	41926	138014	0.30378	0.910769	1	-
B7H15_RS03260	B7H15_RS03260	81	153.32	157.6	173.53	163.45	142.16	156.83	-0.032	0.007	0.142	0.058	-0.137	0	14476.8	52490.3	0.275799	0.926461	1	-
B7H15_RS03265	B7H15_RS03265	74	207.41	196.08	215.76	197.65	175.9	184.54	0.164	0.085	0.22	0.096	-0.067	0	20440.7	152018	0.134462	0.984403	1	-
B7H15_RS03270	B7H15_RS03270	60	186.39	180.29	182.34	191.94	174.19	170.27	0.127	0.08	0.096	0.168	0.032	0	3323.31	102392	0.032457	0.999465	1	-
B7H15_RS03275	B7H15_RS03275	72	157.66	160.15	155.57	150.43	190.07	149.75	0.072	0.094	0.053	0.006	0.334	0	40887.4	83514.7	0.489584	0.784189	1	-
B7H15_RS03280	B7H15_RS03280	14	276.48	273.28	222.89	243.69	208.78	161.05	0.761	0.745	0.457	0.583	0.364	0	16248.7	170908	0.095073	0.992858	1	-
B7H15_RS03285	B7H15_RS03285	74	108.96	105.81	111.91	110.66	103.04	100.36	0.113	0.073	0.15	0.135	0.036	0	1193.39	28189.1	0.042335	0.998979	1	-
B7H15_RS03290	B7H15_RS03290	68	95.77	90.34	95.32	91.74	87.64	89.15	0.098	0.018	0.092	0.039	-0.023	0	2263.18	28110.2	0.080511	0.995239	1	-
B7H15_RS03310	B7H15_RS03310	61	131.25	131.51	134.95	131.04	144.96	119.65	0.128	0.131	0.167	0.126	0.267	0	5063.12	80784.4	0.062674	0.997371	1	-
B7H15_RS03315	B7H15_RS03315	71	201.35	196.37	192.1	181.49	221.23	178.97	0.166	0.13	0.099	0.02	0.298	0	69789.9	128805	0.541826	0.744645	1	-
B7H15_RS03320	B7H15_RS03320	66	168.96	162.96	164.67	172.27	148.35	144.66	0.217	0.166	0.181	0.244	0.035	0	113498	385959	0.294068	0.91629	1	-
B7H15_RS03330	B7H15_RS03330	73	160.11	163.4	154.26	161.99	160.76	156.31	0.034	0.062	-0.018	0.05	0.039	0	1067.7	52170	0.020466	0.999827	1	-
B7H15_RS03335	B7H15_RS03335	70	147.45	147.78	153.78	138.97	141.74	142.12	0.051	0.054	0.11	-0.031	-0.004	0	3696.84	73819.5	0.05008	0.998467	1	-
B7H15_RS03340	B7H15_RS03340	42	98.64	98.03	87.47	84.49	91.56	109.16	-0.139	-0.148	-0.304	-0.351	-0.242	0	5945.76	27146.2	0.219028	0.954332	1	-
B7H15_RS03345	B7H15_RS03345	45	192.42	211.74	206.91	223.94	219.4	180.54	0.089	0.224	0.192	0.303	0.274	0	32306.7	127300	0.253783	0.937872	1	-
B7H15_RS03350	B7H15_RS03350	107	126.88	131.36	120.09	123.95	187.87	138.97	-0.127	-0.078	-0.203	-0.159	0.422	0	561637	436702	1.28609	0.267376	1	-
B7H15_RS03355	B7H15_RS03355	42	106.71	115.23	110	110.23	144.26	112.7	-0.075	0.031	-0.033	-0.031	0.343	0	26674.6	86648.2	0.30785	0.908208	1	-
B7H15_RS03360	adhP	76	145.46	138.79	146.82	150.22	123.93	148.26	-0.027	-0.092	-0.014	0.018	-0.249	0	2172.17	77967.7	0.02786	0.999632	1	-
B7H15_RS03365	B7H15_RS03365	9	296.13	271.6	262.16	241.61	277.37	145.53	1	0.878	0.828	0.712	0.908	0	6095.71	218628	0.027882	0.999619	1	-
B7H15_RS03370	B7H15_RS03370	30	24.76	21	20.31	23.53	27.79	20.45	0.226	0.031	-0.008	0.165	0.366	0	2467.71	8492.68	0.290569	0.918058	1	-
B7H15_RS03375	argS	137	0.76	0.61	0.66	0.2	0.12	0.11	0.173	0.133	0.148	0.024	0.003	0	16.3667	1033.93	0.01583	0.999909	1	-
B7H15_RS03390	B7H15_RS03390	59	235.63	245.31	253.55	251.66	284.74	239.68	-0.024	0.033	0.08	0.069	0.244	0	44178.6	278785	0.158469	0.977433	1	-
B7H15_RS03395	B7H15_RS03395	73	196.94	192.44	203.87	193.01	180.97	188.05	0.065	0.032	0.114	0.037	-0.054	0	6479.84	124392	0.052092	0.998314	1	-
B7H15_RS03400	B7H15_RS03400	98	144.88	139.72	153.3	147.76	138.29	139.66	0.051	0.001	0.13	0.079	-0.014	0	5502.14	66081.2	0.083263	0.994854	1	-
B7H15_RS03405	B7H15_RS03405	61	139.05	146.82	160.89	158.95	143.91	146.19	-0.07	0.006	0.134	0.117	-0.022	0	7683.75	51686.8	0.14866	0.980434	1	-
B7H15_RS03410	B7H15_RS03410	63	196.54	200.53	219.66	199.72	296.46	182.38	0.105	0.133	0.262	0.128	0.686	0	260409	245445	1.06097	0.380836	1	-
B7H15_RS03415	B7H15_RS03415	46	158.95	159.57	188.26	151.97	244.56	143.4	0.144	0.149	0.381	0.081	0.75	0	147791	251325	0.588045	0.709175	1	-
B7H15_RS03420	B7H15_RS03420	78	69.01	74.6	66.6	80.7	88.93	113.35	-0.677	-0.572	-0.725	-0.466	-0.333	0	39114.6	25056.8	1.56104	0.168589	1	-
B7H15_RS03425	B7H15_RS03425	71	111.49	121.74	98.41	125.24	125.83	114.73	-0.04	0.082	-0.211	0.121	0.128	0	21311.8	45293.3	0.470529	0.79836	1	-
B7H15_RS03430	sarA	29	15.86	19.78	22.94	25.24	20.29	10	0.476	0.724	0.897	1.011	0.754	0	764.444	3546.28	0.215562	0.955763	1	-
B7H15_RS03440	B7H15_RS03440	52	284.34	271.82	262.63	272.77	276.08	277.2	0.036	-0.028	-0.077	-0.023	-0.006	0	32028.8	192659	0.166246	0.974893	1	-
B7H15_RS03445	B7H15_RS03445	50	366.68	376.11	370.85	365.22	388.29	375.62	-0.034	0.002	-0.018	-0.04	0.047	0	7812.25	223371	0.034974	0.999357	1	-
B7H15_RS03450	B7H15_RS03450	42	334.24	357.98	343.79	348.62	486.44	298.03	0.163	0.26	0.203	0.223	0.698	0	2.47307e+06	2.13883e+06	1.15628	0.329876	1	-
B7H15_RS03455	B7H15_RS03455	50	165.03	162.02	138.43	149.04	175.6	152.11	0.114	0.088	-0.131	-0.028	0.201	0	16781.7	103189	0.16263	0.976081	1	-
B7H15_RS03460	B7H15_RS03460	82	85.6	91.7	86.28	82.32	100.25	85.22	0.006	0.1	0.017	-0.047	0.222	0	11385.8	46957.3	0.242472	0.943569	1	-
B7H15_RS03465	B7H15_RS03465	166	147.31	146.06	150.53	150.99	158.37	143.09	0.041	0.029	0.071	0.075	0.142	0	74542.8	146274	0.50961	0.769194	1	-
B7H15_RS03470	B7H15_RS03470	133	128.32	129.47	130.54	123.26	142.93	115.2	0.149	0.162	0.173	0.094	0.299	0	96805.5	197629	0.489835	0.78406	1	-
B7H15_RS03475	B7H15_RS03475	199	97.24	97.77	102.59	97.91	108.5	100.97	-0.052	-0.044	0.022	-0.042	0.099	0	10465.2	31589.5	0.331287	0.894279	1	-
B7H15_RS03480	B7H15_RS03480	44	148.55	153.93	149.91	146.63	102.01	140.55	0.077	0.127	0.09	0.059	-0.444	0	31644.4	44776.7	0.706715	0.618611	1	-
B7H15_RS03485	B7H15_RS03485	24	141.01	166.04	150.68	173.25	255.86	143.58	-0.025	0.203	0.067	0.263	0.812	0	90900.3	115283	0.788496	0.558764	1	-
B7H15_RS03490	B7H15_RS03490	102	205.05	202.94	200.28	203.91	232.49	208.61	-0.024	-0.039	-0.057	-0.032	0.153	0	39669	114283	0.347112	0.884264	1	-
B7H15_RS03495	B7H15_RS03495	92	81.69	84.08	79.44	83.04	70.16	79.49	0.037	0.076	-0.001	0.059	-0.169	0	5708.71	19308	0.295665	0.91543	1	-
B7H15_RS03500	B7H15_RS03500	31	86	74.83	70.93	85.52	80.51	80.38	0.092	-0.097	-0.169	0.084	0.002	0	5840.25	24522.9	0.238155	0.945454	1	-
B7H15_RS03505	B7H15_RS03505	32	81.12	110.09	88.08	108.96	101.87	73.93	0.126	0.544	0.238	0.53	0.437	0	3236.77	47607.5	0.067989	0.996795	1	-
B7H15_RS03510	B7H15_RS03510	28	41.5	39.57	51.65	44.81	62.56	45.91	-0.13	-0.192	0.154	-0.032	0.408	0	5685.77	16547.5	0.343603	0.886163	1	-
B7H15_RS03515	mnhC2	39	273.37	274.56	262.82	270.97	329.06	220.69	0.303	0.309	0.247	0.29	0.566	0	92848.4	283329	0.327705	0.896229	1	-
B7H15_RS03520	mnhD2	149	129.05	125.05	126.88	124.44	122.41	125.67	0.037	-0.007	0.013	-0.014	-0.036	0	1414.67	41771.3	0.033867	0.999408	1	-
B7H15_RS03525	mnhE2	51	105.87	111.63	107.32	107.75	116.24	95.8	0.137	0.21	0.156	0.162	0.266	0	1402.23	46816.5	0.029951	0.99956	1	-
B7H15_RS03530	mnhF2	24	172.31	167.49	167.11	187.95	170.89	156.13	0.138	0.098	0.095	0.26	0.126	0	1934.23	98448.3	0.019647	0.999842	1	-
B7H15_RS03535	mnhG2	36	133.29	140.98	136.05	151.99	106.89	120.24	0.143	0.221	0.171	0.326	-0.163	0	9119.47	94450.5	0.096553	0.992686	1	-
B7H15_RS03540	B7H15_RS03540	184	179.77	195.46	184.84	176.55	210.16	191.23	-0.087	0.031	-0.048	-0.112	0.133	0	57685.8	94656.4	0.609423	0.692727	1	-
B7H15_RS03545	B7H15_RS03545	76	81.53	81.1	86.1	88.15	77.83	51.06	0.626	0.619	0.7	0.732	0.563	0	16252.5	44310	0.366791	0.87144	1	-
B7H15_RS03550	B7H15_RS03550	92	79.21	82.55	81.35	83.06	104.78	59.67	0.381	0.437	0.417	0.445	0.763	0	31254.5	21325.2	1.46561	0.198426	1	-
B7H15_RS03555	B7H15_RS03555	64	145.02	164.35	160.99	157.74	130.4	109.83	0.386	0.56	0.532	0.503	0.238	0	38426.8	69974.3	0.549156	0.739032	1	-
B7H15_RS03560	B7H15_RS03560	60	39.14	44.38	40.13	45.95	36.8	65.65	-0.679	-0.517	-0.647	-0.472	-0.757	0	8490.15	7757.74	1.09441	0.362156	1	-
B7H15_RS03565	B7H15_RS03565	80	212.33	203.1	198.94	199.65	266.96	201.03	0.077	0.014	-0.015	-0.01	0.401	0	107181	95055.9	1.12755	0.343976	1	-
B7H15_RS03570	B7H15_RS03570	64	0.18	0.25	0.15	0.1	0	0.24	-0.017	0.004	-0.024	-0.039	-0.067	0	0.787152	1001.38	0.000786	1	1	-
B7H15_RS03575	tagH	56	0.05	0.08	0.06	0.1	0.13	0	0.015	0.024	0.018	0.028	0.038	0	1.11609	1001.14	0.001115	1	1	-
B7H15_RS03580	tagG	77	0.14	0.17	0.2	0.11	0.09	0.12	0.006	0.013	0.021	-0.003	-0.008	0	0.250769	1000.71	0.000251	1	1	-
B7H15_RS03585	B7H15_RS03585	106	0.06	0.07	0.08	0.1	0.06	0.18	-0.032	-0.03	-0.028	-0.022	-0.034	0	0.301036	1000.22	0.000301	1	1	-
B7H15_RS03590	B7H15_RS03590	100	222.54	224.94	215.73	216.13	249.86	216.62	0.038	0.053	-0.006	-0.003	0.202	0	30389.3	131428	0.231224	0.948927	1	-
B7H15_RS03595	tagD	27	6.72	10.11	15.84	6.82	12.43	0.14	1.189	1.556	2.02	1.201	1.762	0	34455.5	48948.3	0.703916	0.620901	1	-
B7H15_RS03600	pbp4	114	208.46	207.14	217.9	198.34	185.64	175.41	0.243	0.234	0.305	0.173	0.08	0	40613.1	122991	0.330212	0.894897	1	-
B7H15_RS03605	B7H15_RS03605	147	120.8	118.48	162.24	124.66	154.21	16.03	2.581	2.554	2.991	2.624	2.92	0	509831	62107.1	8.2089	0	1e-05	-
B7H15_RS03610	B7H15_RS03610	102	128.96	138.61	114.17	123.91	116.21	124.58	0.048	0.148	-0.121	-0.008	-0.096	0	16681.2	68942	0.241961	0.94384	1	-
B7H15_RS03615	B7H15_RS03615	9	77.92	64.52	80.73	108.06	53.93	56.66	0.428	0.173	0.476	0.875	-0.065	0	5219.97	17879.1	0.291959	0.916319	1	-
B7H15_RS03620	B7H15_RS03620	70	217.67	221.68	183.06	192.22	204.38	212.91	0.031	0.057	-0.213	-0.144	-0.058	0	24872.6	131179	0.189607	0.96655	1	-
B7H15_RS03625	B7H15_RS03625	54	13.72	17.29	49.85	16.22	18.51	114.77	-2.677	-2.426	-1.127	-2.497	-2.349	0	101866	5722.48	17.801	0	0	-
B7H15_RS03630	B7H15_RS03630	94	143.08	139.35	138.87	141.37	129.36	136.17	0.069	0.032	0.027	0.052	-0.071	0	4375.97	44944.1	0.097365	0.992577	1	-
B7H15_RS03635	B7H15_RS03635	95	204.09	198.78	210.51	197.1	247.38	203.6	0.003	-0.034	0.047	-0.046	0.275	0	93907.6	141431	0.663983	0.650872	1	-
B7H15_RS03640	dhaK	78	121.16	119.25	124.27	132.91	138.27	118.88	0.026	0.004	0.061	0.155	0.21	0	8960.78	49841.9	0.179784	0.97022	1	-
B7H15_RS03645	dhaL	40	262.66	265.93	295.32	289.37	201.19	238.64	0.136	0.153	0.302	0.273	-0.241	0	74240.7	227984	0.32564	0.897505	1	-
B7H15_RS03650	B7H15_RS03650	22	79.26	83.05	69.31	81.89	80.78	87.26	-0.131	-0.067	-0.312	-0.086	-0.105	0	2774.03	28433.6	0.097561	0.992471	1	-
B7H15_RS03655	B7H15_RS03655	41	6.74	8.89	5.32	5.43	4.73	5.23	0.198	0.441	0.012	0.027	-0.073	0	99.8087	2351.34	0.042448	0.998969	1	-
B7H15_RS03660	B7H15_RS03660	122	304.61	359.06	501.15	456.15	389.82	308.67	-0.019	0.215	0.69	0.556	0.332	0	1.47842e+06	1.12298e+06	1.31652	0.254316	1	-
B7H15_RS03665	B7H15_RS03665	89	141.49	144.24	141.8	150.08	162.54	124.59	0.177	0.204	0.18	0.259	0.37	0	10961.6	112507	0.097431	0.992564	1	-
B7H15_RS03675	B7H15_RS03675	52	186.24	179.72	181.8	174.06	221.15	164.17	0.177	0.127	0.143	0.082	0.419	0	35295.3	138285	0.255236	0.937167	1	-
B7H15_RS03680	B7H15_RS03680	37	145.3	166.48	151.99	156.49	134.54	130.22	0.153	0.343	0.215	0.256	0.045	0	6828.48	117123	0.058302	0.997782	1	-
B7H15_RS03685	graX	76	119.13	112.41	224.14	144.04	174.01	151.78	-0.337	-0.417	0.547	-0.073	0.191	0	253953	148322	1.71217	0.129233	1	-
B7H15_RS03690	graR	52	8.95	6.9	260.27	90.42	53.53	61.21	-2.247	-2.475	2.002	0.527	-0.178	0	922934	44251.7	20.8565	0	0	-
B7H15_RS03695	graS	93	6.6	6.12	223	74.59	46.39	57.31	-2.425	-2.486	1.871	0.353	-0.278	0	1.20355e+06	28586.5	42.102	0	0	-
B7H15_RS03700	vraF	67	8.44	8.16	194.57	71.69	33.55	50.6	-2.049	-2.079	1.844	0.464	-0.528	0	667887	26183.8	25.5077	0	0	-
B7H15_RS03705	vraG	194	10.11	9.25	273.76	106.26	67.38	74.49	-2.396	-2.479	1.81	0.485	-0.135	0	3.69365e+06	60903.4	60.6477	0	0	-
B7H15_RS03710	B7H15_RS03710	47	139.18	146.62	90.22	84.42	126.6	92.46	0.565	0.638	-0.034	-0.124	0.433	0	65941.8	77628.8	0.849451	0.515113	1	-
B7H15_RS03715	B7H15_RS03715	69	87.71	88.43	80.94	89.24	88.88	84.51	0.051	0.062	-0.059	0.074	0.069	0	13189.1	54320.2	0.242804	0.943386	1	-
B7H15_RS03720	B7H15_RS03720	61	293.73	284.25	289.09	288.25	229.69	245.84	0.252	0.206	0.23	0.225	-0.096	0	57307.2	330876	0.173198	0.972538	1	-
B7H15_RS03725	B7H15_RS03725	70	106.27	102.22	104.27	102.95	151.3	97.01	0.125	0.072	0.099	0.082	0.616	0	72390.9	95518.9	0.757871	0.580413	1	-
B7H15_RS03735	sarX	41	123.95	124.92	114.5	122.31	137.52	118.25	0.065	0.076	-0.045	0.047	0.21	0	18541.6	85922.7	0.215794	0.955746	1	-
B7H15_RS03740	B7H15_RS03740	43	243.24	256.71	251.14	237.9	220	233.06	0.06	0.137	0.106	0.029	-0.081	0	12197.4	99104.5	0.123076	0.987214	1	-
B7H15_RS03745	B7H15_RS03745	36	177.57	194.9	197.09	185.01	146.03	177.64	-0.001	0.13	0.146	0.057	-0.274	0	22558.2	70207.7	0.321307	0.900112	1	-
B7H15_RS03750	B7H15_RS03750	10	69.69	68.86	51.94	69.26	75.81	66.24	0.068	0.052	-0.323	0.06	0.182	0	1668.72	9720.74	0.171666	0.97256	1	-
B7H15_RS03755	B7H15_RS03755	63	235.69	204.68	158.65	130.3	204.53	144.71	0.685	0.486	0.128	-0.146	0.485	0	195504	121118	1.61415	0.153978	1	-
B7H15_RS03760	B7H15_RS03760	62	16.21	17.58	6.4	11.85	6.56	36.85	-0.98	-0.89	-1.877	-1.312	-1.856	0	11913.3	2095.91	5.68408	3.8e-05	0.001808	-
B7H15_RS03770	B7H15_RS03770	116	132.28	143.66	141.18	136.2	164.29	137.39	-0.053	0.062	0.038	-0.012	0.25	0	118052	193026	0.611585	0.691066	1	-
B7H15_RS03775	B7H15_RS03775	49	193.28	189.34	210.53	194.66	204.92	185.78	0.056	0.027	0.176	0.066	0.138	0	7138.2	94921.6	0.075201	0.995941	1	-
B7H15_RS03780	B7H15_RS03780	68	125.08	136.9	158.65	151.57	138.4	122.64	0.027	0.153	0.358	0.295	0.168	0	22293.4	80086.4	0.278367	0.92504	1	-
B7H15_RS03785	B7H15_RS03785	44	148.07	140.91	138.31	152.39	144.92	141.93	0.059	-0.01	-0.036	0.099	0.029	0	72229.1	181272	0.398457	0.849923	1	-
B7H15_RS03790	B7H15_RS03790	23	49.05	50.46	33.4	44.38	40.13	38.3	0.32	0.357	-0.173	0.19	0.06	0	2321.42	8083.55	0.287178	0.919843	1	-
B7H15_RS03795	B7H15_RS03795	28	181.64	190.68	180.55	166.23	121.05	169.6	0.096	0.164	0.088	-0.028	-0.47	0	32529.5	64931.4	0.500984	0.775449	1	-
B7H15_RS03800	B7H15_RS03800	44	87.44	87.84	86.48	85.73	90.36	83.29	0.066	0.073	0.051	0.039	0.111	0	4628.44	35982.5	0.12863	0.985864	1	-
B7H15_RS03805	B7H15_RS03805	41	159.49	161.94	135.52	156.58	160.14	136.93	0.213	0.234	-0.014	0.187	0.219	0	21045.4	127297	0.165326	0.975171	1	-
B7H15_RS03810	B7H15_RS03810	31	211.7	191.67	186.22	197.87	218.16	192.02	0.137	-0.003	-0.043	0.042	0.18	0	157845	256438	0.615528	0.688074	1	-
B7H15_RS03815	B7H15_RS03815	49	144.13	153.52	138.59	140.59	174.57	127.75	0.168	0.256	0.113	0.133	0.436	0	20155.5	70213.3	0.287061	0.920179	1	-
B7H15_RS03820	B7H15_RS03820	74	275.19	274.28	257.06	253.61	286.93	245.79	0.16	0.155	0.063	0.044	0.219	0	235836	427796	0.551281	0.737416	1	-
B7H15_RS03825	B7H15_RS03825	147	150.19	150.94	144.03	146.49	189.5	147.78	0.023	0.029	-0.036	-0.012	0.348	0	93800.5	111749	0.839389	0.521641	1	-
B7H15_RS03830	B7H15_RS03830	155	105.88	105.91	104.88	109.19	144.98	108.44	-0.033	-0.033	-0.046	0.01	0.403	0	106220	53701.9	1.97796	0.079008	1	-
B7H15_RS03835	mgrA	36	133.79	123.48	211.3	279.45	103.55	104.46	0.343	0.231	0.983	1.378	-0.012	0	310252	144728	2.14369	0.059586	0.976728	-
B7H15_RS03840	B7H15_RS03840	71	111.9	107.57	122.93	147.84	111.05	142.48	-0.335	-0.39	-0.205	0.052	-0.346	0	37123.4	32732.3	1.13415	0.34061	1	-
B7H15_RS03845	B7H15_RS03845	63	189.64	191.59	181.9	194.43	193.13	187.27	0.018	0.032	-0.041	0.053	0.043	0	3046.8	118587	0.025693	0.999698	1	-
B7H15_RS03850	B7H15_RS03850	31	248.47	249.21	255.54	239.35	232.7	210.18	0.236	0.24	0.276	0.183	0.144	0	39724.2	187426	0.211946	0.957344	1	-
B7H15_RS03855	B7H15_RS03855	138	146.82	147.7	139.81	148.14	170.15	143.2	0.035	0.043	-0.033	0.047	0.241	0	38061.7	70412.5	0.540552	0.745656	1	-
B7H15_RS03860	B7H15_RS03860	98	145.35	145	150.53	152.72	213.16	147.84	-0.024	-0.027	0.025	0.045	0.513	0	135389	110088	1.22982	0.292823	1	-
B7H15_RS03865	B7H15_RS03865	33	304.18	293.48	304.84	307.46	409.84	274.83	0.144	0.093	0.147	0.159	0.568	0	142725	300449	0.475039	0.794857	1	-
B7H15_RS03870	B7H15_RS03870	62	213.3	226.26	208.87	200.93	228.5	210.88	0.016	0.099	-0.014	-0.068	0.113	0	61155.6	188500	0.324433	0.898355	1	-
B7H15_RS03875	B7H15_RS03875	28	234.67	214.9	239.27	243.03	218.05	242.38	-0.046	-0.17	-0.018	0.004	-0.149	0	8519.41	144739	0.058861	0.997725	1	-
B7H15_RS03880	norA	101	207.4	212.86	220.18	204.93	195.88	208.83	-0.01	0.027	0.075	-0.027	-0.09	0	13640.1	153653	0.088772	0.994019	1	-
B7H15_RS03885	B7H15_RS03885	43	462.01	474.83	513.64	462.11	1030.49	386.96	0.253	0.292	0.404	0.253	1.402	0	7.96333e+06	3.93962e+06	2.02134	0.074364	1	-
B7H15_RS03890	ybaK	30	94.08	93.95	89.75	93.68	127.53	85.13	0.137	0.135	0.072	0.131	0.556	0	14416.2	21709.2	0.664058	0.650989	1	-
B7H15_RS03895	B7H15_RS03895	64	305.95	326.88	316.01	290.19	276.93	274.36	0.155	0.249	0.2	0.08	0.013	0	31422.5	460809	0.06819	0.996787	1	-
B7H15_RS03900	pfkB	65	146.35	157.05	159.87	154.75	199.28	139.61	0.066	0.164	0.189	0.144	0.498	0	50609.6	106252	0.476316	0.79406	1	-
B7H15_RS03905	B7H15_RS03905	141	118.93	119.94	115.84	116.31	158.38	110.71	0.099	0.111	0.063	0.068	0.498	0	107097	94884.5	1.12871	0.342976	1	-
B7H15_RS03910	nagA	87	118.55	112.4	38.66	94.14	103.48	172.28	-0.521	-0.595	-2.022	-0.839	-0.709	0	312382	80007.7	3.90439	0.001651	0.0487	-
B7H15_RS03915	B7H15_RS03915	115	110.2	94.99	69.72	68.53	84.56	146.49	-0.395	-0.599	-1.02	-1.043	-0.758	0	135561	20944.2	6.47248	6e-06	0.000328	-
B7H15_RS03920	B7H15_RS03920	71	79.07	75.48	77.27	74.48	63.46	65.66	0.251	0.188	0.22	0.17	-0.046	0	4775.85	18397.8	0.259588	0.934997	1	-
B7H15_RS03925	csbB	93	194.18	193.29	190.89	191.14	258.03	187.84	0.047	0.04	0.023	0.025	0.448	0	202935	178980	1.13384	0.34053	1	-
B7H15_RS03930	saeS	105	356.73	374.61	312.11	312.6	404.84	327.08	0.123	0.193	-0.067	-0.064	0.304	0	305842	465686	0.656756	0.656388	1	-
B7H15_RS03935	saeR	62	185.09	179.11	161.4	149.28	172.11	147.62	0.317	0.271	0.125	0.016	0.215	0	26562.2	77893.4	0.341007	0.888059	1	-
B7H15_RS03940	B7H15_RS03940	42	180.51	187.06	180.54	181.28	273.28	182.2	-0.013	0.037	-0.013	-0.007	0.572	0	154050	151998	1.0135	0.409072	1	-
B7H15_RS03945	B7H15_RS03945	34	108.3	107.55	123.24	144.89	101.85	101.25	0.093	0.083	0.271	0.496	0.008	0	17508.9	57347.4	0.305313	0.909629	1	-
B7H15_RS03950	B7H15_RS03950	70	185.42	183.91	274.92	184.15	182.75	134.16	0.452	0.441	1.008	0.443	0.432	0	237831	125983	1.8878	0.09415	1	-
B7H15_RS03955	queE	55	105.67	109.1	99.68	87.81	96.32	87.06	0.266	0.31	0.185	0.012	0.138	0	6876.09	28682.2	0.239734	0.944833	1	-
B7H15_RS03960	queD	28	173.15	164.78	147.11	178.97	171.93	168.85	0.035	-0.034	-0.193	0.082	0.025	0	17070.6	121540	0.140452	0.982697	1	-
B7H15_RS03965	queC	51	170.86	156.56	146.87	151.91	183.41	158.05	0.109	-0.013	-0.102	-0.055	0.209	0	21479.1	62604.4	0.343093	0.886695	1	-
B7H15_RS03970	B7H15_RS03970	51	221.19	221.48	237.15	216.13	243.17	241.19	-0.122	-0.12	-0.024	-0.155	0.012	0	13905.6	141211	0.098474	0.99236	1	-
B7H15_RS03975	B7H15_RS03975	107	156.16	162.91	154.63	150.16	179.72	155.85	0.003	0.062	-0.011	-0.052	0.2	0	41159.4	80650.1	0.510344	0.768613	1	-
B7H15_RS03980	B7H15_RS03980	50	154.79	150.53	123.31	139.46	143.57	153.46	0.012	-0.027	-0.304	-0.133	-0.093	0	14559.8	47224.9	0.308307	0.907985	1	-
B7H15_RS03985	B7H15_RS03985	23	299.58	260.1	286.01	288.49	216.72	253.5	0.237	0.036	0.171	0.183	-0.221	0	24374.1	166500	0.146391	0.980975	1	-
B7H15_RS03990	B7H15_RS03990	64	114.55	117.14	121.71	114.64	118.44	110.07	0.055	0.086	0.139	0.056	0.101	0	1338.94	32433.9	0.041282	0.999039	1	-
B7H15_RS03995	B7H15_RS03995	81	232.16	244.07	235.77	226.25	229.13	216.96	0.096	0.166	0.117	0.059	0.077	0	36624.7	231676	0.158086	0.977578	1	-
B7H15_RS04000	ltaS	175	0.83	0.8	1.18	1.3	1.03	0.69	0.036	0.028	0.119	0.147	0.083	0	19.4297	1141.4	0.017023	0.999891	1	-
B7H15_RS04005	B7H15_RS04005	151	77.1	72.23	73.17	71.46	73.24	75.46	0.029	-0.059	-0.042	-0.074	-0.04	0	1357.42	15787.1	0.085983	0.994455	1	-
B7H15_RS04010	recQ	153	114.82	116.04	130.02	117.36	119.73	103.14	0.148	0.163	0.32	0.178	0.206	0	33322.8	67778.5	0.491643	0.782715	1	-
B7H15_RS04015	B7H15_RS04015	70	114.94	115.53	107.64	102.82	132.3	110.72	0.052	0.059	-0.039	-0.102	0.247	0	17048.4	48759.6	0.349643	0.882587	1	-
B7H15_RS04020	B7H15_RS04020	153	164.82	165.82	165.53	167.98	245.23	169.06	-0.036	-0.027	-0.03	-0.009	0.524	0	365223	226921	1.60947	0.154301	1	-
B7H15_RS04025	hisC	92	107.58	101.33	33.08	46.77	108.07	98.22	0.125	0.043	-1.438	-0.996	0.132	0	207343	30975.2	6.69386	4e-06	0.000222	-
B7H15_RS04035	B7H15_RS04035	43	112.06	112.18	113.26	117.51	138.31	109.29	0.035	0.036	0.049	0.1	0.326	0	7496.21	49414.5	0.151701	0.979495	1	-
B7H15_RS04045	B7H15_RS04045	75	170.51	175.79	156.5	165.12	191.64	170.34	0.001	0.044	-0.119	-0.044	0.165	0	20347.3	79038.7	0.257434	0.936109	1	-
B7H15_RS04050	B7H15_RS04050	15	288.11	298.81	267.53	315.1	294.56	198.75	0.525	0.576	0.42	0.652	0.556	0	19474	331229	0.058793	0.997709	1	-
B7H15_RS04055	B7H15_RS04055	147	23.27	25.06	60.64	56.84	38.49	63.53	-1.277	-1.189	-0.062	-0.148	-0.656	0	87084.9	19909.1	4.37411	0.000586	0.020269	-
B7H15_RS15485	B7H15_RS15485	32	76.83	77	88.86	73.03	89.46	70.93	0.108	0.111	0.306	0.039	0.315	0	4023.19	34154.2	0.117795	0.988411	1	-
B7H15_RS04065	queF	41	174.08	160.42	147.27	162.25	183.21	156.48	0.149	0.035	-0.085	0.051	0.221	0	38177.5	109968	0.347169	0.88404	1	-
B7H15_RS04070	B7H15_RS04070	80	238.14	238.69	210.65	237.3	244.93	245.94	-0.046	-0.042	-0.219	-0.051	-0.006	0	196915	359178	0.548238	0.73975	1	-
B7H15_RS04080	nrdI	27	0	0	0.07	0	0	0	0	0	0.021	0	0	0	0.136195	1000.1	0.000136	1	1	-
B7H15_RS04085	nrdE	160	0.35	0.19	0.24	0.58	0.31	0.41	-0.017	-0.061	-0.046	0.044	-0.028	0	4.47853	1011.6	0.004427	0.999996	1	-
B7H15_RS04090	nrdF	77	1.75	1.43	1.39	1.78	1.5	0.71	0.243	0.171	0.162	0.249	0.188	0	13.2035	1118.9	0.0118	0.999956	1	-
B7H15_RS04105	B7H15_RS04105	16	16.16	11.59	14.83	12.89	9.54	12.36	0.286	-0.066	0.192	0.043	-0.256	0	193.954	1951.92	0.099366	0.992106	1	-
B7H15_RS04110	B7H15_RS04110	84	86.02	87.61	83.26	81.5	111.68	89.69	-0.057	-0.032	-0.101	-0.131	0.301	0	21423.1	25084.5	0.854039	0.511615	1	-
B7H15_RS04115	B7H15_RS04115	100	129.12	122.55	112.38	120.2	116.99	112.6	0.19	0.117	-0.003	0.09	0.053	0	9862.92	45626.9	0.216164	0.955705	1	-
B7H15_RS04120	B7H15_RS04120	65	167.98	158.29	158.1	153.54	186.25	152.77	0.133	0.05	0.048	0.007	0.278	0	43903.2	111963	0.392122	0.854372	1	-
B7H15_RS04125	B7H15_RS04125	89	108.86	106.83	95.48	102.56	141.77	106.86	0.026	0	-0.155	-0.056	0.392	0	91388.3	99471.1	0.918742	0.467938	1	-
B7H15_RS04135	B7H15_RS04135	28	186.65	192.06	211.04	198.79	223	177.58	0.07	0.11	0.243	0.159	0.32	0	11566.2	95140.6	0.121569	0.987529	1	-
B7H15_RS04140	B7H15_RS04140	81	1.58	1.28	1.36	1.14	2.36	0.33	0.306	0.237	0.256	0.206	0.467	0	21.7629	1197.34	0.018176	0.999871	1	-
B7H15_RS04145	B7H15_RS04145	49	168.01	160.98	154.09	175.8	200.51	159.12	0.076	0.016	-0.045	0.14	0.324	0	28762.3	81764.5	0.35177	0.881141	1	-
B7H15_RS04150	B7H15_RS04150	88	230.11	229.38	206.65	211.06	226.15	210.13	0.128	0.124	-0.024	0.006	0.104	0	17094.3	177425	0.096347	0.992755	1	-
B7H15_RS04155	ytxJ	23	77.23	82.1	113.91	95.46	55.54	70.05	0.132	0.215	0.664	0.421	-0.31	0	16376.3	20419.9	0.801977	0.549164	1	-
B7H15_RS04160	B7H15_RS04160	80	136.43	136.75	128.68	125.66	187.59	114.38	0.245	0.248	0.163	0.13	0.69	0	200396	126045	1.58988	0.160305	1	-
B7H15_RS04165	pepT	94	146.29	150.24	150.41	146.22	179.47	137.97	0.082	0.119	0.12	0.081	0.368	0	39316.5	74649.6	0.526681	0.756212	1	-
B7H15_RS04170	B7H15_RS04170	49	111.25	100.72	106.11	104.96	71.92	96.4	0.197	0.06	0.132	0.117	-0.399	0	18373.4	26811.3	0.685286	0.634756	1	-
B7H15_RS04175	B7H15_RS04175	55	126.64	114.6	119.8	108.35	150.2	114.56	0.139	0	0.062	-0.077	0.376	0	61183.3	104529	0.585323	0.711271	1	-
B7H15_RS04180	B7H15_RS04180	96	162.99	157.44	142.56	130.37	138.77	90.36	0.817	0.768	0.63	0.505	0.592	0	76745.8	64405.9	1.1916	0.311152	1	-
B7H15_RS04185	B7H15_RS04185	95	0.08	0.14	0.18	0.16	0.09	0	0.022	0.04	0.05	0.045	0.027	0	1.08255	1000.95	0.001082	1	1	-
B7H15_RS04190	B7H15_RS04190	51	192.74	194.07	199.08	190.4	157.34	168.56	0.188	0.198	0.234	0.171	-0.096	0	8669.08	112917	0.076774	0.995739	1	-
B7H15_RS04195	fakB1	63	99.11	82.74	88.76	111.84	112.29	219.87	-1.111	-1.358	-1.262	-0.945	-0.939	0	196978	43826.6	4.49449	0.000488	0.017998	-
B7H15_RS04200	B7H15_RS04200	83	149.79	159.89	154.81	147.3	122.12	140.7	0.087	0.179	0.133	0.064	-0.197	0	14160.8	77255.4	0.183299	0.968938	1	-
B7H15_RS04205	B7H15_RS04205	62	102.23	99.57	92.78	99.46	93.87	95.05	0.1	0.064	-0.033	0.062	-0.017	0	10268.7	51577.1	0.199095	0.962812	1	-
B7H15_RS04210	raiA	44	88.15	92.96	140.78	118.52	114.53	96.67	-0.126	-0.054	0.52	0.281	0.233	0	36273.8	60818.4	0.596428	0.702732	1	-
B7H15_RS04215	secA	198	2.39	2.47	2.64	1.64	2.59	1.81	0.118	0.134	0.167	-0.036	0.157	0	402.039	1728.79	0.232555	0.948353	1	-
B7H15_RS04220	B7H15_RS04220	10	105	108.64	97.62	101.65	72.43	90.14	0.209	0.256	0.109	0.165	-0.297	0	1961.45	36080.2	0.054364	0.998081	1	-
B7H15_RS04225	prfB	79	0.79	0.88	0.85	0.53	0.86	0.17	0.164	0.187	0.18	0.099	0.182	0	3.44924	1034.77	0.003333	0.999998	1	-
B7H15_RS04230	B7H15_RS04230	11	165.03	141.33	150.8	140.08	199.71	141.67	0.213	-0.003	0.087	-0.016	0.481	0	24328.2	60018.2	0.405347	0.844264	1	-
B7H15_RS04235	B7H15_RS04235	68	213.23	214.14	195.54	201.52	285.24	223.1	-0.064	-0.058	-0.186	-0.143	0.348	0	211199	232321	0.909081	0.474458	1	-
B7H15_RS04240	B7H15_RS04240	52	88.42	86.74	83.1	75.52	89.61	71.01	0.298	0.271	0.213	0.083	0.316	0	4537.32	15317.5	0.296218	0.915015	1	-
B7H15_RS04245	B7H15_RS04245	26	157.61	169.36	156.28	151.47	171.13	135.58	0.21	0.311	0.198	0.155	0.325	0	15615.3	88463.6	0.176516	0.971234	1	-
B7H15_RS04250	uvrB	155	156.81	163.68	144.23	159.58	174.67	155.87	0.008	0.068	-0.108	0.033	0.159	0	46290.9	131628	0.351681	0.881379	1	-
B7H15_RS04255	uvrA	224	167.01	170.46	140.84	161.47	201.51	161.16	0.05	0.079	-0.188	0.003	0.314	0	189751	126422	1.50094	0.18617	1	-
B7H15_RS04265	hprK	86	8.05	8.43	3.94	5.2	6.21	3.27	0.659	0.701	0.114	0.303	0.44	0	1153.11	3951.56	0.291811	0.917611	1	-
B7H15_RS04270	lgt	92	31.24	45.42	47.72	44.76	39.31	66.69	-0.984	-0.508	-0.443	-0.527	-0.694	0	16807.5	12876	1.30534	0.259253	1	-
B7H15_RS04275	B7H15_RS04275	48	349.49	340.2	363.74	331.55	468.14	297.6	0.228	0.19	0.285	0.153	0.645	0	310558	663637	0.467964	0.800184	1	-
B7H15_RS04280	B7H15_RS04280	134	46.91	42.9	50.62	53.83	46.38	35.55	0.356	0.24	0.456	0.537	0.342	0	10944.1	22281.9	0.491163	0.783066	1	-
B7H15_RS04285	trxB	70	0	0.07	0.11	0.15	0.08	0	0	0.019	0.031	0.044	0.022	0	0.895337	1000.62	0.000895	1	1	-
B7H15_RS04300	rapZ	78	96.12	92.59	88.91	88.97	92.49	78.04	0.284	0.233	0.178	0.179	0.232	0	4335.66	32357.9	0.133991	0.984529	1	-
B7H15_RS04305	B7H15_RS04305	74	4.81	1.73	0.57	1.8	2.08	0.26	0.9	0.356	0.083	0.37	0.429	0	321.125	1139.91	0.28171	0.923223	1	-
B7H15_RS04310	whiA	55	11.31	11.64	10.75	13.7	10.07	7.94	0.334	0.363	0.283	0.531	0.22	0	357.264	1631.07	0.219037	0.954376	1	-
B7H15_RS04320	clpP	43	0.09	0.18	0.15	0.18	0.08	0.09	-0.001	0.025	0.016	0.025	-0.001	0	0.201269	1000.39	0.000201	1	1	-
B7H15_RS04325	B7H15_RS04325	77	140.02	141.15	125.61	132.69	188.3	123.34	0.176	0.188	0.025	0.101	0.591	0	87766.3	77337.1	1.13485	0.340162	1	-
B7H15_RS04330	B7H15_RS04330	30	177.03	184.42	188.4	166.56	142.09	156.77	0.17	0.228	0.258	0.085	-0.137	0	17420.9	54908.3	0.317272	0.90248	1	-
B7H15_RS04340	B7H15_RS04340	68	84.55	72.52	66.11	63.84	84.95	64.13	0.373	0.165	0.041	-0.006	0.38	0	12286.9	41714.5	0.294548	0.916022	1	-
B7H15_RS04345	gap	72	0.16	0.43	0.05	0.23	0.14	0.16	0.001	0.073	-0.031	0.019	-0.005	0	3.06839	1007.71	0.003045	0.999998	1	-
B7H15_RS04350	B7H15_RS04350	96	0.34	0.35	0.3	0.22	0.32	0.45	-0.031	-0.027	-0.041	-0.062	-0.036	0	1.01736	1003.99	0.001013	1	1	-
B7H15_RS04355	tpiA	47	0	0	0	0	0	0	0	0	0	0	0	0	0.008159	1000.04	8e-06	1	1	-
B7H15_RS04360	gpmI	100	3.33	4.98	4.87	5.06	5.58	12.5	-1.07	-0.81	-0.826	-0.798	-0.726	0	1374.59	1167.4	1.17748	0.318107	1	-
B7H15_RS04365	eno	95	0.02	0.05	0.04	0.03	0.08	0	0.005	0.014	0.011	0.008	0.022	0	0.170352	1000.11	0.00017	1	1	-
B7H15_RS04370	B7H15_RS04370	41	198.04	217.62	204.52	193.07	234.45	178.84	0.143	0.276	0.189	0.108	0.381	0	105098	228975	0.458991	0.806743	1	-
B7H15_RS04375	secG	24	76.17	84.15	79.13	80.49	58.8	42.82	0.763	0.899	0.815	0.838	0.416	0	4502.54	31556.6	0.142681	0.982048	1	-
B7H15_RS04380	B7H15_RS04380	57	116.97	122.71	107.16	120.5	134.62	94.11	0.3	0.366	0.179	0.341	0.494	0	24426.6	75893.6	0.321853	0.899909	1	-
B7H15_RS04385	rnr	177	32	30.59	25.66	25.11	31.79	22.2	0.444	0.388	0.172	0.147	0.436	0	4385.1	11997	0.365517	0.872378	1	-
B7H15_RS04390	smpB	33	1.02	0.8	0.09	0.36	0.32	0.17	0.219	0.164	-0.023	0.051	0.04	0	8.7693	1014.44	0.008644	0.999979	1	-
B7H15_RS04395	ssrA	23	0.07	0	0	0	0.12	0	0.021	0	0	0	0.033	0	0.199912	1000.16	0.0002	1	1	-
B7H15_RS04405	B7H15_RS04405	39	188.4	192.16	190.18	194.66	197.72	182.51	0.045	0.072	0.058	0.091	0.113	0	7097.78	107374	0.066103	0.997007	1	-
B7H15_RS15490	B7H15_RS15490	7	121.47	105.06	120.09	113.48	106.1	114.26	0.085	-0.116	0.069	-0.009	-0.102	0	8890.21	39864.8	0.223009	0.951456	1	-
B7H15_RS04415	B7H15_RS04415	57	95.58	105.72	96.26	103.92	117.33	98.39	-0.04	0.099	-0.03	0.075	0.243	0	8100.03	35639.9	0.227274	0.950679	1	-
B7H15_RS04420	B7H15_RS04420	17	78.14	66.25	67.46	65.53	95.15	72.3	0.105	-0.118	-0.093	-0.132	0.374	0	22587.2	45086.8	0.50097	0.775259	1	-
B7H15_RS04430	B7H15_RS04430	49	115.61	116.09	98.86	108.35	148.93	106.43	0.114	0.12	-0.101	0.025	0.466	0	34042.3	48339.3	0.704237	0.620444	1	-
B7H15_RS04435	clfA	175	121.23	124.82	143.23	137.34	132.41	121.57	-0.004	0.037	0.228	0.169	0.119	0	68477.9	121427	0.563943	0.727736	1	-
B7H15_RS04440	vwb	114	142.71	145.56	131.16	133.41	143.34	119.27	0.249	0.277	0.132	0.155	0.255	0	5636.7	178581	0.031564	0.999501	1	-
B7H15_RS04445	emp	86	103.02	106.55	105.8	98.75	109.23	96.44	0.091	0.137	0.127	0.032	0.171	0	3253.29	41088.7	0.079177	0.995427	1	-
B7H15_RS04450	B7H15_RS04450	35	109.53	106.94	82.54	98.43	86.11	112.28	-0.034	-0.067	-0.422	-0.181	-0.364	0	8859.74	40774.6	0.217286	0.955059	1	-
B7H15_RS04455	B7H15_RS04455	55	108.24	117.62	115.78	90.72	111.65	105.74	0.032	0.147	0.125	-0.21	0.075	0	13069.5	26620.5	0.490954	0.783124	1	-
B7H15_RS04460	B7H15_RS04460	9	97.33	105.29	95.64	77.05	69.43	74.86	0.358	0.466	0.334	0.039	-0.101	0	2635.03	10808.5	0.243792	0.941925	1	-
B7H15_RS04465	B7H15_RS04465	21	78.58	84.69	88.19	62.6	53.12	55.3	0.471	0.573	0.628	0.165	-0.053	0	7601.8	22864.6	0.332471	0.893	1	-
B7H15_RS04470	B7H15_RS04470	25	85.91	84.01	74.87	78.42	45.78	51.2	0.694	0.663	0.507	0.57	-0.146	0	6715.38	32968.9	0.203689	0.960758	1	-
B7H15_RS04475	B7H15_RS04475	51	78	72.25	78.64	89.83	91.1	84.4	-0.107	-0.211	-0.096	0.085	0.104	0	13958.3	41039.4	0.340119	0.888575	1	-
B7H15_RS04480	B7H15_RS04480	21	127.05	142.29	135.45	135.49	130.47	131.91	-0.052	0.105	0.037	0.037	-0.015	0	5850.74	54104.3	0.108138	0.990438	1	-
B7H15_RS04485	B7H15_RS04485	34	91.4	99.01	93.72	96.02	96.7	102.84	-0.162	-0.052	-0.128	-0.094	-0.085	0	1583.58	24955.5	0.063456	0.997282	1	-
B7H15_RS04490	B7H15_RS04490	19	313.21	335.93	368.85	334.22	382.52	320.64	-0.033	0.066	0.199	0.059	0.251	0	132500	336582	0.393664	0.852833	1	-
B7H15_RS04495	B7H15_RS04495	21	43.08	63.22	85.77	88.95	50.28	120.2	-1.381	-0.876	-0.464	-0.414	-1.179	0	26256.2	11867.2	2.21251	0.054005	0.906443	-
B7H15_RS04500	B7H15_RS04500	39	165.01	164.59	168.86	164.11	231.59	157.71	0.063	0.06	0.096	0.056	0.54	0	138642	191507	0.723949	0.605748	1	-
B7H15_RS04505	B7H15_RS04505	63	144.15	145.55	157.92	142.72	158.32	149.58	-0.052	-0.038	0.076	-0.065	0.079	0	6657.98	45066.4	0.147737	0.980707	1	-
B7H15_RS04510	B7H15_RS04510	40	651.7	590.6	725.44	665.52	541.64	387.66	0.742	0.601	0.896	0.772	0.477	0	719022	1.00201e+06	0.717578	0.610497	1	-
B7H15_RS04515	B7H15_RS04515	27	82.52	82.34	72.02	85.3	61.61	78.2	0.073	0.07	-0.111	0.118	-0.321	0	4956.39	18280.9	0.271124	0.928699	1	-
B7H15_RS04520	aroD	61	76.02	58.81	23.79	23.88	109.06	86.02	-0.168	-0.512	-1.66	-1.656	0.325	0	163730	21153.5	7.7401	0	3.4e-05	-
B7H15_RS04525	B7H15_RS04525	41	260.05	286.03	327.53	283.01	253.36	324.86	-0.316	-0.181	0.012	-0.196	-0.352	0	63335.4	282266	0.224382	0.951933	1	-
B7H15_RS04530	B7H15_RS04530	27	194.65	200.04	225.55	195.47	380.14	179.7	0.112	0.151	0.32	0.118	1.06	0	386026	391968	0.98484	0.4272	1	-
B7H15_RS04535	B7H15_RS04535	36	212.79	220.6	201.74	206.08	192.02	185.8	0.191	0.242	0.116	0.146	0.046	0	8589.02	113248	0.075843	0.99585	1	-
B7H15_RS04540	gcvH	29	3.75	5.26	1.23	6.06	8.54	6.37	-0.378	-0.147	-0.868	-0.039	0.252	0	527.611	1314.94	0.401244	0.847845	1	-
B7H15_RS04550	B7H15_RS04550	71	153.91	155.13	165.5	157.16	176.07	128.98	0.246	0.257	0.348	0.275	0.435	0	14749.6	139063	0.106064	0.990938	1	-
B7H15_RS04560	B7H15_RS04560	31	254.61	250.24	233.29	236.25	204.09	212.72	0.254	0.229	0.13	0.148	-0.058	0	16866.4	367485	0.045897	0.998751	1	-
B7H15_RS04565	B7H15_RS04565	25	111.92	118.08	116.52	119.61	115.85	89.14	0.313	0.387	0.368	0.405	0.36	0	3261.28	34999.8	0.09318	0.993245	1	-
B7H15_RS04570	B7H15_RS04570	68	69.67	59.38	21.73	41.68	48.38	67.39	0.045	-0.169	-1.438	-0.633	-0.44	0	41006.2	9555.93	4.29118	0.000744	0.024263	-
B7H15_RS04575	B7H15_RS04575	61	106.9	110.94	36.77	68.87	97.53	96.14	0.146	0.197	-1.276	-0.453	0.02	0	116975	46518	2.51462	0.028728	0.551538	-
B7H15_RS04580	B7H15_RS04580	71	106.2	105.3	30.1	57.55	109.77	93.31	0.178	0.166	-1.486	-0.652	0.223	0	212247	64894.6	3.27064	0.006258	0.151221	-
B7H15_RS04585	B7H15_RS04585	108	154.51	158.19	149.21	152.41	171.81	152.49	0.018	0.051	-0.03	-0.001	0.167	0	13718.2	107422	0.127704	0.98614	1	-
B7H15_RS04590	sek	73	200.98	203.62	204.31	198.48	229.39	189.86	0.08	0.098	0.103	0.062	0.267	0	57160.8	234668	0.243581	0.943016	1	-
B7H15_RS04595	seq	73	224.78	220.82	224.75	231.48	263.9	219.24	0.035	0.01	0.035	0.077	0.262	0	35782.7	146410	0.244401	0.942616	1	-
B7H15_RS04600	B7H15_RS04600	42	153.85	155.05	159.3	144.86	141.96	124.53	0.294	0.305	0.343	0.21	0.182	0	5635.14	46552.8	0.121048	0.987689	1	-
B7H15_RS04605	B7H15_RS04605	28	0.69	0.4	0.28	0.36	0.1	0.54	0.04	-0.035	-0.07	-0.046	-0.119	0	401.143	1201.78	0.333791	0.892333	1	-
B7H15_RS04610	B7H15_RS04610	17	75.17	76.14	64.02	89.09	66.64	38.64	0.877	0.895	0.661	1.108	0.715	0	375430	577992	0.649541	0.662201	1	-
B7H15_RS04615	B7H15_RS04615	20	56.21	56.79	47.13	52.63	47.07	46.67	0.244	0.258	0.013	0.157	0.011	0	42346.2	86751.2	0.488134	0.784933	1	-
B7H15_RS04620	B7H15_RS04620	22	117.56	100.73	104.89	99.72	89.73	74.85	0.618	0.405	0.461	0.391	0.247	0	1599.16	66845.8	0.023923	0.999744	1	-
B7H15_RS04625	B7H15_RS04625	21	32.57	35.36	33.73	33.61	34.11	26.8	0.241	0.344	0.285	0.28	0.299	0	36.0018	5873.6	0.006129	0.999991	1	-
B7H15_RS04630	B7H15_RS04630	34	83.53	77.79	84.48	81.73	66.3	73.62	0.171	0.075	0.187	0.142	-0.141	0	2855.84	21398.2	0.133462	0.984605	1	-
B7H15_RS04635	B7H15_RS04635	17	111.49	111.13	100.63	83.95	162.92	78.38	0.482	0.478	0.341	0.093	1.01	0	141082	166228	0.848728	0.516905	1	-
B7H15_RS04640	B7H15_RS04640	232	164.9	167.3	155.7	156.25	198.33	157.66	0.063	0.083	-0.017	-0.013	0.322	0	128680	122555	1.04998	0.38642	1	-
B7H15_RS04645	B7H15_RS04645	31	154.6	153.64	152.36	148.9	267.74	165.01	-0.091	-0.1	-0.112	-0.144	0.682	0	168617	115839	1.45562	0.203929	1	-
B7H15_RS04655	B7H15_RS04655	23	274.59	280.34	241.64	257.67	174.41	236.15	0.213	0.243	0.032	0.123	-0.427	0	61588.1	231734	0.26577	0.931467	1	-
B7H15_RS04660	B7H15_RS04660	113	255.14	253.59	246.84	244.24	220.73	254.94	0.001	-0.008	-0.046	-0.061	-0.204	0	26391.2	151911	0.173728	0.972398	1	-
B7H15_RS04665	B7H15_RS04665	47	166.81	163.85	182.41	163.95	156.35	178.36	-0.094	-0.119	0.032	-0.118	-0.184	0	9304.77	88213.9	0.10548	0.991036	1	-
B7H15_RS04680	B7H15_RS04680	112	335.31	324.05	330.8	313.16	394.6	296.19	0.176	0.128	0.157	0.079	0.408	0	607161	566123	1.07249	0.373848	1	-
B7H15_RS04685	B7H15_RS04685	43	127.4	117.03	116.05	119.74	152.23	129.29	-0.021	-0.138	-0.15	-0.106	0.227	0	48616.4	91908.2	0.528967	0.75439	1	-
B7H15_RS04690	B7H15_RS04690	16	138.86	161.73	181.1	175.83	176.3	129.05	0.102	0.315	0.473	0.432	0.436	0	49478.9	89426.4	0.553292	0.735655	1	-
B7H15_RS04695	B7H15_RS04695	85	168.61	170.65	165.31	166.87	200.91	166.42	0.018	0.035	-0.009	0.004	0.264	0	61264.9	115508	0.530394	0.753378	1	-
B7H15_RS04700	sufC	58	0.06	0.08	0.07	0.07	0.15	0.1	-0.011	-0.005	-0.009	-0.009	0.015	0	0.188761	1000.29	0.000189	1	1	-
B7H15_RS04705	sufD	108	0.11	0.11	0.08	0.05	0.13	0	0.03	0.03	0.023	0.014	0.036	0	0.201894	1000.23	0.000202	1	1	-
B7H15_RS04710	B7H15_RS04710	86	0.09	0.06	0.04	0.05	0	0	0.026	0.016	0.012	0.015	0	0	0.195979	1000.13	0.000196	1	1	-
B7H15_RS04715	B7H15_RS04715	35	4.91	3.49	7.58	7.34	5.01	1.24	0.668	0.445	1.012	0.984	0.683	0	923.407	4155.99	0.222187	0.952884	1	-
B7H15_RS04720	sufB	109	0.78	0.78	0.94	0.48	0.34	0.69	0.023	0.021	0.063	-0.053	-0.091	0	10.1537	1055.44	0.00962	0.999973	1	-
B7H15_RS04730	B7H15_RS04730	13	75.56	89.95	88.45	82.98	83.74	79.76	-0.073	0.164	0.141	0.054	0.066	0	11947.2	39228	0.304558	0.909479	1	-
B7H15_RS04735	B7H15_RS04735	36	168.86	179.32	163.88	179.75	176.18	142.2	0.24	0.324	0.198	0.328	0.3	0	2576.21	104947	0.024548	0.999729	1	-
B7H15_RS04740	B7H15_RS04740	79	67.64	63.15	64.22	64.04	56.01	64.06	0.073	-0.019	0.003	0	-0.179	0	7786.96	38571.1	0.201886	0.961707	1	-
B7H15_RS04745	B7H15_RS04745	78	114.15	123.44	119.07	115.77	132.27	108.38	0.072	0.18	0.13	0.091	0.276	0	7172.02	72804.2	0.098511	0.992367	1	-
B7H15_RS04750	B7H15_RS04750	5	26.21	19.7	28.24	20.48	9.97	30.5	-0.186	-0.523	-0.095	-0.478	-1.246	0	668.91	2063.28	0.324197	0.896017	1	-
B7H15_RS04755	B7H15_RS04755	62	139.33	143.48	146.26	147.08	180.4	115.96	0.255	0.296	0.322	0.33	0.616	0	32510.6	194429	0.16721	0.974588	1	-
B7H15_RS04760	B7H15_RS04760	76	77.41	78.44	72.68	74.57	74.68	73.21	0.076	0.093	-0.01	0.025	0.027	0	779.02	22470.9	0.034668	0.999372	1	-
B7H15_RS04765	B7H15_RS04765	111	137.74	140.41	140.9	144.9	146.16	136.79	0.01	0.036	0.041	0.08	0.092	0	3021.6	85654.1	0.035277	0.999345	1	-
B7H15_RS04770	lipA	72	2.45	2.08	1.8	6.3	9.42	6.64	-0.643	-0.717	-0.776	-0.043	0.309	0	2844.5	2321.82	1.22512	0.295335	1	-
B7H15_RS04775	B7H15_RS04775	36	131.85	137.23	132	133.08	165.25	111.56	0.231	0.287	0.233	0.244	0.546	0	69767.7	166206	0.419765	0.834967	1	-
B7H15_RS04780	B7H15_RS04780	26	15.92	18.85	12.39	13.24	11.08	17.74	-0.12	0.069	-0.387	-0.318	-0.5	0	544.496	1616.5	0.336837	0.890394	1	-
B7H15_RS04785	B7H15_RS04785	45	101.25	116.59	138.17	121.09	101.49	115.23	-0.178	0.016	0.252	0.069	-0.175	0	14027.6	54095.9	0.25931	0.935055	1	-
B7H15_RS04790	B7H15_RS04790	70	145.14	150.17	163.61	157.06	162.98	118.57	0.281	0.329	0.448	0.391	0.443	0	18030.2	194054	0.092913	0.993338	1	-
B7H15_RS04795	B7H15_RS04795	75	177.16	169.95	173.06	157.64	228.86	162.38	0.122	0.064	0.089	-0.041	0.483	0	99651.1	149358	0.667196	0.648442	1	-
B7H15_RS04800	B7H15_RS04800	12	20.36	16.84	20.14	14.91	3.06	5.02	1.34	1.125	1.327	0.991	-0.313	0	748.831	5899.19	0.126938	0.986069	1	-
B7H15_RS04805	B7H15_RS04805	19	1.33	0.64	1.08	0.19	0.62	0	0.34	0.175	0.283	0.054	0.168	0	9.08141	1002.89	0.009055	0.999977	1	-
B7H15_RS04810	dltA	117	2.99	1.47	1.23	0.17	0.95	0.27	0.598	0.294	0.241	-0.028	0.174	0	217.471	1010.91	0.215124	0.956169	1	-
B7H15_RS04815	dltB	111	3.07	1.81	3.11	0.69	1.35	0.8	0.478	0.233	0.485	-0.028	0.132	0	232.293	1045.24	0.222238	0.953031	1	-
B7H15_RS04820	dltC	21	0.49	0.49	1.02	0.21	0.43	0	0.134	0.135	0.267	0.061	0.119	0	3.92095	1002.57	0.003911	0.999997	1	-
B7H15_RS04825	dltD	103	2.51	1.2	2.47	0.7	1.25	0.93	0.341	0.064	0.332	-0.058	0.076	0	124.043	1043.47	0.118875	0.988231	1	-
B7H15_RS04830	B7H15_RS04830	16	17.46	11.13	17.6	17.51	12.29	10.11	0.572	0.094	0.581	0.575	0.194	0	187.369	2908.69	0.064417	0.997154	1	-
B7H15_RS04835	B7H15_RS04835	37	239.63	247.01	223.36	243.09	230.49	195.47	0.287	0.33	0.188	0.307	0.232	0	237399	554745	0.427943	0.829169	1	-
B7H15_RS04840	B7H15_RS04840	86	61.82	68.73	94.29	85.05	67.21	68.81	-0.143	-0.002	0.428	0.287	-0.032	0	24518.7	21739.2	1.12786	0.343753	1	-
B7H15_RS04845	B7H15_RS04845	19	61.94	52.66	80.76	58.2	57.15	63.98	-0.043	-0.259	0.314	-0.126	-0.15	0	3775.8	11221.3	0.336486	0.890429	1	-
B7H15_RS04850	B7H15_RS04850	25	58.39	59.22	59.47	63.58	50.8	49.61	0.215	0.234	0.24	0.329	0.031	0	33345.4	67529.6	0.493789	0.780804	1	-
B7H15_RS04855	B7H15_RS04855	82	6.01	4.09	7.46	3.97	9.62	9.41	-0.389	-0.664	-0.21	-0.683	0.021	0	1202.35	1462.07	0.822362	0.533794	1	-
B7H15_RS04860	B7H15_RS04860	129	133.24	127.98	128.31	129.96	131.95	127.79	0.058	0.002	0.006	0.023	0.045	0	75263.7	188071	0.400189	0.848917	1	-
B7H15_RS04865	B7H15_RS04865	123	38.72	43.19	139.18	108.5	62.09	117.85	-1.491	-1.35	0.231	-0.114	-0.873	0	414126	24568.3	16.8561	0	0	-
B7H15_RS04870	B7H15_RS04870	31	48.01	44.19	50.68	45.69	46.99	30.78	0.567	0.459	0.638	0.502	0.539	0	1924.1	6963.82	0.276299	0.925967	1	-
B7H15_RS04875	B7H15_RS04875	91	57.62	67.22	89.94	84.67	70.04	84.86	-0.521	-0.315	0.079	-0.003	-0.26	0	28204.9	22023.6	1.28067	0.269884	1	-
B7H15_RS04880	mnhG1	36	13.4	11.1	10.51	6.32	12.25	11.55	0.153	-0.04	-0.094	-0.549	0.059	0	1777.85	4238.66	0.419437	0.8352	1	-
B7H15_RS04885	mnhF1	31	0.95	0.7	1.01	0.74	0.64	0.12	0.215	0.154	0.231	0.163	0.138	0	4.81025	1024.76	0.004694	0.999995	1	-
B7H15_RS04890	mnhE1	45	0.06	0.17	0.1	0.08	0.12	0	0.016	0.048	0.029	0.023	0.034	0	0.197499	1000.37	0.000197	1	1	-
B7H15_RS04895	mnhD1	141	1.57	1.63	1.5	1.98	1.43	2.03	-0.098	-0.084	-0.112	-0.01	-0.13	0	110.724	1494.34	0.074096	0.996096	1	-
B7H15_RS04900	mnhC1	32	3.98	6.6	3.15	4.05	2.63	3.06	0.155	0.525	0.017	0.168	-0.078	0	275.068	1595.9	0.172359	0.972742	1	-
B7H15_RS04905	mnhB1	35	0	0	0	0	0.09	0	0	0	0	0	0.025	0	0.140317	1000.21	0.00014	1	1	-
B7H15_RS04910	mnhA1	225	0.31	0.48	0.35	0.79	0.21	0.34	-0.008	0.039	0.004	0.119	-0.035	0	23.2164	1040.89	0.022304	0.999787	1	-
B7H15_RS04915	B7H15_RS04915	23	119.1	129.12	131.22	140.9	87.52	96.4	0.291	0.404	0.426	0.525	-0.132	0	8972.04	88125.8	0.10181	0.991692	1	-
B7H15_RS04920	B7H15_RS04920	34	132.08	145.67	155.51	150.34	120.43	127.15	0.053	0.189	0.28	0.233	-0.075	0	11980.2	50211.2	0.238597	0.94527	1	-
B7H15_RS04925	ygs	29	183.47	178.12	240.72	200.48	161.98	119.87	0.594	0.552	0.977	0.719	0.419	0	65526.1	71501.6	0.916429	0.470485	1	-
B7H15_RS04930	B7H15_RS04930	71	177.8	180.94	159.5	163.13	253.75	176.75	0.008	0.033	-0.144	-0.112	0.51	0	174378	118484	1.47175	0.196679	1	-
B7H15_RS04935	B7H15_RS04935	86	100.67	101.8	125.39	81	88.28	119.95	-0.242	-0.226	0.061	-0.539	-0.422	0	47081.7	28597.8	1.64634	0.145091	1	-
B7H15_RS04940	B7H15_RS04940	90	6.24	5.6	1.72	4.3	2.77	20.95	-1.208	-1.292	-1.948	-1.481	-1.741	0	5076.63	1296.89	3.91447	0.001612	0.048066	-
B7H15_RS04955	B7H15_RS04955	81	132.62	135.26	141.58	132.49	142.71	140.07	-0.076	-0.049	0.015	-0.077	0.026	0	9720.24	75058.3	0.129503	0.985682	1	-
B7H15_RS04960	argH	112	120.99	121.28	115.95	118.83	119.98	119.79	0.014	0.017	-0.045	-0.011	0.002	0	5221.53	51386.1	0.101614	0.991806	1	-
B7H15_RS04965	B7H15_RS04965	90	124.79	133.2	126.08	125.26	136.5	119.83	0.056	0.147	0.071	0.062	0.181	0	7614.35	57867.1	0.131583	0.985158	1	-
B7H15_RS04970	B7H15_RS04970	103	1.65	1.94	2.01	1.9	1.82	0.24	0.345	0.405	0.421	0.397	0.381	0	20.5086	1406	0.014586	0.999925	1	-
B7H15_RS04975	B7H15_RS04975	60	160.92	169.01	152.31	150.75	224.59	165.28	-0.037	0.031	-0.114	-0.129	0.431	0	174806	159663	1.09485	0.361917	1	-
B7H15_RS04980	lepB	48	126.13	129.43	117.12	127.57	121.68	112.22	0.162	0.198	0.059	0.178	0.112	0	3060.43	52889.7	0.057864	0.997826	1	-
B7H15_RS04985	lepB	46	3.55	3.61	3.05	3.08	3.53	0.94	0.525	0.534	0.438	0.444	0.521	0	733.327	2181.59	0.336143	0.891044	1	-
B7H15_RS04990	addB	280	0.85	0.68	0.7	0.94	0.65	0.49	0.092	0.05	0.057	0.116	0.043	0	8.34445	1061.42	0.007862	0.999984	1	-
B7H15_RS04995	addA	284	0.51	0.75	0.38	0.68	0.33	0.15	0.099	0.159	0.063	0.142	0.05	0	11.7563	1058.28	0.011109	0.999962	1	-
B7H15_RS05000	B7H15_RS05000	73	95.23	105.03	69.48	82.69	89.43	146.02	-0.591	-0.457	-1.02	-0.784	-0.677	0	78944.9	41732.1	1.89171	0.093422	1	-
B7H15_RS05005	B7H15_RS05005	28	137.04	148.83	136.52	135.19	181.12	118.98	0.196	0.311	0.191	0.177	0.586	0	37421.3	111555	0.335452	0.891296	1	-
B7H15_RS05010	B7H15_RS05010	98	126.12	126.98	129.15	119.98	137.42	119.22	0.078	0.087	0.111	0.009	0.197	0	10064.4	43173.2	0.233117	0.948043	1	-
B7H15_RS05015	B7H15_RS05015	63	101.39	106.66	105.95	103.19	106.85	108.36	-0.092	-0.022	-0.031	-0.067	-0.019	0	25328.9	73212.6	0.345963	0.884919	1	-
B7H15_RS05020	B7H15_RS05020	25	38.04	68.69	44.01	110.21	40.76	108.12	-1.394	-0.618	-1.207	0.027	-1.306	0	49275	16311.6	3.02086	0.01136	0.26099	-
B7H15_RS05025	B7H15_RS05025	201	146.87	152.06	150.33	144.91	154.75	147.82	-0.009	0.04	0.024	-0.028	0.064	0	15813	79630.3	0.198581	0.9631	1	-
B7H15_RS05030	clpB	202	170.66	172.67	172.48	166.1	218.41	180.12	-0.076	-0.059	-0.061	-0.114	0.271	0	242738	171609	1.41448	0.215784	1	-
B7H15_RS05035	B7H15_RS05035	78	203.49	203.15	207.2	208.08	240.57	193.25	0.073	0.07	0.098	0.104	0.309	0	48174.2	261053	0.184538	0.968474	1	-
B7H15_RS05040	B7H15_RS05040	109	89.68	89.21	84.85	88.53	85.4	88.7	0.015	0.008	-0.06	-0.002	-0.052	0	1091.07	28772.9	0.03792	0.99922	1	-
B7H15_RS05045	B7H15_RS05045	78	123.56	123.38	120.23	127.51	123.44	123.37	0.002	0	-0.036	0.046	0.001	0	953.837	42013	0.022703	0.999777	1	-
B7H15_RS05050	B7H15_RS05050	151	105.78	106.85	104.46	106.61	135.88	108.61	-0.036	-0.023	-0.054	-0.026	0.31	0	169494	173637	0.976141	0.430958	1	-
B7H15_RS05055	B7H15_RS05055	40	108.04	121.28	125.4	116.74	201.81	119.84	-0.143	0.017	0.063	-0.036	0.728	0	126723	87863.1	1.44228	0.207821	1	-
B7H15_RS05060	B7H15_RS05060	31	182.34	175.89	187.58	176.01	236.32	151.42	0.26	0.21	0.3	0.211	0.626	0	33384.5	171520	0.194639	0.964468	1	-
B7H15_RS05065	B7H15_RS05065	16	198.77	199.27	201.14	206.46	287.56	149.03	0.404	0.407	0.42	0.457	0.925	0	39456.7	147007	0.268399	0.929866	1	-
B7H15_RS05070	B7H15_RS05070	72	0.13	0.16	0.11	0.18	0.13	0	0.038	0.045	0.031	0.051	0.038	0	0.153016	1000.67	0.000153	1	1	-
B7H15_RS05075	fabF	83	0.04	0.05	0.07	0.05	0.05	0.11	-0.021	-0.02	-0.014	-0.017	-0.019	0	0.114178	1000.14	0.000114	1	1	-
B7H15_RS05080	B7H15_RS05080	42	86.33	89	103.05	94.39	80.14	90.03	-0.057	-0.016	0.185	0.065	-0.159	0	3795.71	30851.9	0.12303	0.987223	1	-
B7H15_RS05085	B7H15_RS05085	85	74.95	67.95	87.09	79.61	57.01	68.02	0.131	-0.001	0.335	0.212	-0.236	0	11649.4	22140.7	0.526154	0.756605	1	-
B7H15_RS05090	B7H15_RS05090	88	98.24	100.64	121.64	108.45	88.88	97.95	0.004	0.037	0.299	0.14	-0.133	0	17992.5	40691.1	0.442173	0.819135	1	-
B7H15_RS05095	B7H15_RS05095	69	64.18	62.57	76.76	65.38	84.83	60.99	0.068	0.034	0.309	0.093	0.445	0	11404.5	33998.8	0.335439	0.891577	1	-
B7H15_RS05100	B7H15_RS05100	78	78.48	79.68	95.98	80.57	63.57	69.93	0.156	0.177	0.431	0.192	-0.128	0	15997.4	23032.8	0.694546	0.627664	1	-
B7H15_RS05105	B7H15_RS05105	127	67.28	62.01	75.09	64.29	71	65.8	0.03	-0.079	0.178	-0.031	0.102	0	6399.5	23055.8	0.277566	0.925552	1	-
B7H15_RS05110	B7H15_RS05110	148	90.37	90.53	87.71	90.22	93.48	91.99	-0.024	-0.022	-0.065	-0.027	0.022	0	16500.5	54427.5	0.303164	0.911156	1	-
B7H15_RS05115	B7H15_RS05115	81	109.2	106.68	107.01	100.89	105.2	115.15	-0.073	-0.105	-0.101	-0.182	-0.125	0	2746.23	30331	0.090542	0.993732	1	-
B7H15_RS05120	B7H15_RS05120	79	134.27	141.98	143.31	133.15	152.19	138.15	-0.04	0.038	0.051	-0.051	0.135	0	12561.3	44906.2	0.279724	0.924323	1	-
B7H15_RS05125	B7H15_RS05125	105	142.19	138.84	136.27	134.7	188.26	146.14	-0.038	-0.071	-0.097	-0.114	0.355	0	199130	176371	1.12904	0.342975	1	-
B7H15_RS05130	B7H15_RS05130	88	152.15	146.52	136.72	141.52	178.22	157.98	-0.053	-0.105	-0.202	-0.154	0.169	0	258746	241412	1.0718	0.374395	1	-
B7H15_RS05135	trpS	81	2.23	2.32	2.3	2.7	1.24	0.14	0.492	0.51	0.507	0.583	0.279	0	30.9887	1410.92	0.021964	0.999795	1	-
B7H15_RS05140	spxA	34	0.88	2.96	1.11	2.23	0.63	1.33	-0.107	0.331	-0.05	0.191	-0.17	0	37.8555	1085	0.03489	0.999359	1	-
B7H15_RS05145	mecA	53	215.77	197.3	271.49	228.59	225.54	161.29	0.409	0.283	0.733	0.49	0.471	0	104330	122408	0.852309	0.513051	1	-
B7H15_RS05160	pepF	168	152.33	154.74	148.72	142.93	169.41	133.23	0.187	0.209	0.153	0.098	0.335	0	33582.2	109382	0.307017	0.908914	1	-
B7H15_RS05165	yjbH	73	10.72	12.23	7.82	11.77	10.07	18.56	-0.584	-0.452	-0.878	-0.491	-0.645	0	1317.85	1704.91	0.772975	0.569336	1	-
B7H15_RS05170	B7H15_RS05170	24	114.77	143.36	133.64	125.19	143.77	57.72	0.933	1.242	1.144	1.054	1.246	0	154328	513109	0.300771	0.912124	1	-
B7H15_RS05175	B7H15_RS05175	52	102.91	113.96	99.38	116.97	105.27	97.4	0.076	0.216	0.028	0.252	0.107	0	7096.52	49268.6	0.144038	0.98176	1	-
B7H15_RS05180	B7H15_RS05180	33	17.49	16.32	13.05	13.48	10.97	17.34	0.01	-0.067	-0.307	-0.273	-0.484	0	484.951	2290.11	0.211758	0.957441	1	-
B7H15_RS05185	B7H15_RS05185	45	79.63	73.85	67.69	70.77	67.57	69.18	0.19	0.088	-0.029	0.031	-0.032	0	4328.39	39216.5	0.110371	0.990044	1	-
B7H15_RS05190	B7H15_RS05190	58	0.06	0.1	0.08	0.08	0.12	0	0.017	0.028	0.022	0.022	0.034	0	0.103124	1000.23	0.000103	1	1	-
B7H15_RS05195	B7H15_RS05195	84	155.4	149.74	148.86	141.4	140	148.37	0.065	0.013	0.005	-0.067	-0.081	0	126888	259866	0.488282	0.785181	1	-
B7H15_RS05200	mgtE	117	116.09	116.23	116.98	116.9	108.47	118.98	-0.034	-0.032	-0.024	-0.024	-0.128	0	3848.61	45429.4	0.084716	0.994642	1	-
B7H15_RS05205	B7H15_RS05205	163	131.98	137.1	153.75	136.12	145.92	142.85	-0.11	-0.057	0.103	-0.067	0.03	0	143377	213772	0.670701	0.645711	1	-
B7H15_RS05210	fabI	64	0.13	0.06	0.12	0.11	0.09	0	0.036	0.017	0.034	0.032	0.025	0	0.172144	1000.57	0.000172	1	1	-
B7H15_RS05215	cozEa	113	190.45	198.06	184.39	195.13	252.09	181.92	0.064	0.119	0.019	0.098	0.46	0	160023	185913	0.86074	0.506882	1	-
B7H15_RS05220	B7H15_RS05220	139	107.59	102.2	110.74	74.86	141.89	107.02	0.007	-0.063	0.047	-0.488	0.391	0	153297	78940.4	1.94194	0.084562	1	-
B7H15_RS05225	B7H15_RS05225	71	89.51	87.02	94.66	93.04	86.35	90.12	-0.009	-0.048	0.067	0.044	-0.058	0	1426.58	25852	0.055183	0.998064	1	-
B7H15_RS05230	B7H15_RS05230	36	66.33	63.46	22.87	21.94	47.88	73.77	-0.143	-0.202	-1.499	-1.548	-0.575	0	33254.3	6544.98	5.08088	0.000159	0.00636	-
B7H15_RS05235	B7H15_RS05235	115	48.67	40.44	77.64	28.35	53.66	33.89	0.465	0.225	1.087	-0.222	0.593	0	67370.7	13502.8	4.9894	0.000157	0.00636	-
B7H15_RS05240	B7H15_RS05240	109	10.21	6.73	10.02	4.82	7.91	3.18	0.895	0.52	0.877	0.264	0.659	0	1457.58	2855.61	0.510426	0.768552	1	-
B7H15_RS05245	B7H15_RS05245	108	0.13	0.13	0.11	0.14	0.09	0.09	0.012	0.012	0.006	0.014	-0.001	0	0.051448	1000.54	5.1e-05	1	1	-
B7H15_RS05250	B7H15_RS05250	20	92.55	102.01	79.24	86.84	105.26	104.83	-0.171	-0.037	-0.383	-0.258	0.006	0	21547.5	39114.5	0.550882	0.737549	1	-
B7H15_RS05255	B7H15_RS05255	107	116.74	125.51	109.59	115.58	163.24	106.43	0.128	0.228	0.04	0.114	0.594	0	616102	522253	1.1797	0.316948	1	-
B7H15_RS05260	B7H15_RS05260	63	13.39	16.98	14.74	13.59	12.44	11.77	0.133	0.39	0.235	0.149	0.057	0	313.371	4667.99	0.067132	0.996904	1	-
B7H15_RS05265	B7H15_RS05265	172	122.96	130.67	136.66	126.86	170.58	121.5	0.017	0.101	0.163	0.06	0.473	0	288113	305027	0.94455	0.450921	1	-
B7H15_RS05270	B7H15_RS05270	140	37.08	43.77	93.29	68.98	45.97	46.08	-0.28	-0.067	0.944	0.534	-0.003	0	123120	16745.4	7.3525	1e-06	5.8e-05	-
B7H15_RS05275	B7H15_RS05275	124	94.06	95.96	110.03	99.06	101.11	92.03	0.03	0.057	0.245	0.101	0.129	0	11554.3	35430.6	0.326111	0.897429	1	-
B7H15_RS05280	B7H15_RS05280	3	0	0	0	0	0	0	0	0	0	0	0	0	0	0	-1	1	1	No counts in all conditions
B7H15_RS05285	B7H15_RS05285	6	17.6	16.27	20.28	16.82	14.57	3.43	1.422	1.334	1.584	1.371	1.214	0	120.943	2097.68	0.057656	0.997741	1	-
B7H15_RS05290	B7H15_RS05290	44	139.47	141.89	129.65	136.79	166.23	124.73	0.155	0.179	0.054	0.128	0.4	0	73548.2	128161	0.573872	0.720059	1	-
B7H15_RS05295	B7H15_RS05295	16	165.78	147.6	181.47	157.28	131.96	104.33	0.643	0.481	0.77	0.57	0.325	0	15045.5	70707.6	0.212785	0.95673	1	-
B7H15_RS05300	B7H15_RS05300	75	89.4	86.44	84.99	80.4	88.5	93.7	-0.064	-0.11	-0.133	-0.209	-0.078	0	3576.35	33438.2	0.106954	0.990763	1	-
B7H15_RS05305	B7H15_RS05305	13	108.86	114.05	74.35	107.43	77.14	58.05	0.853	0.917	0.332	0.834	0.381	0	9282.45	20025.7	0.463527	0.802843	1	-
B7H15_RS05310	B7H15_RS05310	73	234.29	251.14	200.83	196.26	272.28	167.56	0.472	0.57	0.254	0.222	0.684	0	228837	360410	0.634935	0.67313	1	-
B7H15_RS15500	B7H15_RS15500	9	141.03	142.82	149.27	172.77	142.21	122.33	0.198	0.215	0.277	0.481	0.209	0	68572.2	137490	0.498741	0.776462	1	-
B7H15_RS05320	B7H15_RS05320	9	86.55	86.65	71.13	64.21	104.45	61.69	0.457	0.459	0.191	0.054	0.715	0	6612.01	21902.3	0.301887	0.9106	1	-
B7H15_RS05325	B7H15_RS05325	23	108.16	114.52	118.59	125.62	120.26	109.08	-0.012	0.067	0.115	0.195	0.135	0	17370.7	66610.1	0.260782	0.934069	1	-
B7H15_RS05330	B7H15_RS05330	201	125.8	117.46	115.22	116.98	124.91	124.39	0.016	-0.079	-0.106	-0.085	0.006	0	9423.2	77791.8	0.121134	0.987727	1	-
B7H15_RS05335	B7H15_RS05335	37	122.15	130.85	126.12	135.25	164.52	122.8	-0.007	0.088	0.037	0.134	0.408	0	18064.1	59239.3	0.304934	0.909879	1	-
B7H15_RS05340	B7H15_RS05340	58	93.04	94.12	95.45	94.74	96.61	97.73	-0.068	-0.052	-0.032	-0.043	-0.016	0	810.316	23550.9	0.034407	0.999382	1	-
B7H15_RS05345	B7H15_RS05345	32	162.12	178.84	178.75	175.19	178.45	144.92	0.157	0.294	0.294	0.265	0.291	0	5706.56	136994	0.041656	0.999013	1	-
B7H15_RS05350	B7H15_RS05350	38	151.78	163.4	156.17	169.54	218.74	125.9	0.26	0.363	0.3	0.415	0.773	0	40906.8	180584	0.226525	0.950943	1	-
B7H15_RS05355	B7H15_RS05355	148	142.78	145.01	148.84	142.92	178.33	142.09	0.007	0.028	0.065	0.008	0.318	0	54505.1	98885.5	0.551194	0.737514	1	-
B7H15_RS05360	B7H15_RS05360	34	238.53	228.56	242.86	234.64	232.49	231.82	0.04	-0.02	0.066	0.017	0.004	0	1577.28	79892.7	0.019743	0.999841	1	-
B7H15_RS05365	B7H15_RS05365	70	103.04	103.89	98.61	106.47	124.55	94.61	0.117	0.128	0.057	0.162	0.379	0	102716	199512	0.514837	0.765176	1	-
B7H15_RS05370	B7H15_RS05370	12	177.53	151.7	173.04	147.1	155.2	149.47	0.241	0.021	0.205	-0.022	0.053	0	15472.9	78845.2	0.196243	0.963449	1	-
B7H15_RS05375	B7H15_RS05375	22	100.22	93.09	107.95	106.13	79.65	88.63	0.168	0.067	0.271	0.247	-0.146	0	4292.85	16869	0.254481	0.937277	1	-
B7H15_RS05380	B7H15_RS05380	55	179.75	180.42	163.56	173.38	205.22	153.64	0.22	0.225	0.087	0.169	0.406	0	53350	114502	0.465932	0.80171	1	-
B7H15_RS05385	B7H15_RS05385	92	0.8	0.64	1.63	0.63	0.38	0.19	0.16	0.12	0.354	0.119	0.053	0	23.4813	1084.65	0.021649	0.999802	1	-
B7H15_RS15505	B7H15_RS15505	6	102.43	64.33	54.27	72.46	106.93	50.8	0.945	0.313	0.087	0.473	1.004	0	5684.43	20628.8	0.275558	0.924764	1	-
B7H15_RS05395	B7H15_RS05395	117	129.09	91.51	63.65	83.66	130.16	123.88	0.057	-0.417	-0.909	-0.54	0.069	0	221614	51367.6	4.31428	0.000676	0.022278	-
B7H15_RS05400	menD	134	66.91	49.05	39.68	47.52	68.72	68.3	-0.028	-0.44	-0.714	-0.481	0.008	0	43737.2	14244.1	3.07054	0.009198	0.21849	-
B7H15_RS05405	menH	69	141.53	119.5	138.01	117.13	111.12	139.49	0.02	-0.215	-0.015	-0.243	-0.315	0	51453.9	170416	0.301932	0.91178	1	-
B7H15_RS05410	menB	58	6.49	6.12	3.59	6.58	4.26	14.22	-0.742	-0.789	-1.162	-0.731	-1.054	0	1015.95	1197.07	0.848697	0.515498	1	-
B7H15_RS05415	sspC	27	79.77	79.58	74.26	84.1	54.49	72.01	0.139	0.135	0.041	0.21	-0.372	0	3794.06	22337.3	0.169853	0.973572	1	-
B7H15_RS05420	sspB	103	92.53	94.27	85.68	88.57	88.91	82.76	0.152	0.178	0.047	0.093	0.098	0	2923.07	35260.6	0.082899	0.994907	1	-
B7H15_RS05425	sspA	74	78.71	78.62	75.4	75.26	79.65	82.41	-0.062	-0.064	-0.12	-0.123	-0.046	0	4059.35	22266.9	0.182304	0.969296	1	-
B7H15_RS05430	B7H15_RS05430	101	96.73	96.83	105.59	102.04	145.93	101.57	-0.067	-0.066	0.053	0.006	0.502	0	105848	80272.4	1.31861	0.2536	1	-
B7H15_RS05435	B7H15_RS05435	124	268.6	265.8	279.67	265.07	366.94	259.31	0.05	0.035	0.107	0.031	0.493	0	626740	511493	1.22531	0.29476	1	-
B7H15_RS05440	B7H15_RS05440	34	47.54	44.36	41.7	44.15	39.06	42.96	0.132	0.042	-0.038	0.035	-0.122	0	532.877	5756.51	0.092569	0.993368	1	-
B7H15_RS05445	B7H15_RS05445	6	257.23	206.66	280.04	230.99	250.23	24.13	3.17	2.861	3.29	3.018	3.131	0	2.82826e+06	4.18687e+06	0.675507	0.643618	1	-
B7H15_RS05450	B7H15_RS05450	338	192.59	192.5	174.27	157.69	216.31	177.04	0.118	0.118	-0.022	-0.162	0.282	0	263439	156151	1.68709	0.134111	1	-
B7H15_RS05455	B7H15_RS05455	31	144.15	142.22	147.94	143.38	205.02	114.74	0.317	0.298	0.353	0.309	0.811	0	38533.3	128062	0.300896	0.912166	1	-
B7H15_RS05460	B7H15_RS05460	40	130.43	118.89	107.36	78.18	126.5	107.56	0.267	0.138	-0.003	-0.436	0.224	0	307137	389850	0.787835	0.558822	1	-
B7H15_RS05465	B7H15_RS05465	102	47.02	40.28	43.69	42.18	48.34	22.86	0.901	0.7	0.805	0.76	0.937	0	10735.1	19601.1	0.547679	0.740191	1	-
B7H15_RS05470	fmtA	127	28.56	20.49	15.77	15.41	18.86	6.06	1.601	1.204	0.909	0.884	1.109	0	10032.7	2481.77	4.04256	0.001203	0.037042	-
B7H15_RS05475	qoxD	22	2.62	1.37	0.72	1.18	2.01	2.48	0.027	-0.232	-0.387	-0.276	-0.093	0	22.4519	1016.5	0.022088	0.99979	1	-
B7H15_RS05480	qoxC	50	1.51	0.98	0.77	1.34	3.44	0.9	0.14	0.018	-0.033	0.103	0.515	0	109.236	1043.4	0.104693	0.991193	1	-
B7H15_RS05485	qoxB	166	2.27	2.28	1.32	2.15	3.24	1.65	0.129	0.132	-0.072	0.106	0.309	0	146.89	1064.35	0.13801	0.983487	1	-
B7H15_RS05490	qoxA	84	3.69	4.17	4.04	3.51	2.57	2	0.312	0.39	0.369	0.282	0.114	0	86.4532	1069.51	0.080834	0.995198	1	-
B7H15_RS05495	B7H15_RS05495	6	15.52	18.06	14.48	10.79	18.91	21.33	-0.36	-0.192	-0.435	-0.738	-0.139	0	368.612	2791.43	0.132051	0.984423	1	-
B7H15_RS05500	B7H15_RS05500	28	139.47	135.63	131.14	127.7	153.18	135.03	0.045	0.006	-0.041	-0.078	0.176	0	15113.7	60833.6	0.248443	0.940408	1	-
B7H15_RS05510	folD	68	77.93	71.94	54.73	49.82	77.13	17.32	1.893	1.785	1.42	1.296	1.88	0	435564	375871	1.15881	0.327889	1	-
B7H15_RS05515	purE	30	13.9	11.77	9.12	9.5	10.18	3.13	1.216	1.044	0.795	0.834	0.9	0	508.763	1618.87	0.314271	0.90428	1	-
B7H15_RS05520	purK	84	19.79	17.19	15.52	16.48	18.98	5.71	1.21	1.05	0.938	1.004	1.162	0	3108.22	2727.75	1.13948	0.337658	1	-
B7H15_RS05525	B7H15_RS05525	62	20.15	17.63	18.09	17.74	20.35	5.13	1.312	1.16	1.189	1.167	1.324	0	1550.11	2367.74	0.654682	0.658017	1	-
B7H15_RS05530	purS	27	66.05	62.52	64.73	50.45	54.55	19.38	1.543	1.47	1.516	1.185	1.288	0	10561.6	7549.61	1.39896	0.224571	1	-
B7H15_RS05535	purQ	59	33.24	30.9	42.47	28.31	63.61	8.49	1.504	1.412	1.815	1.304	2.347	0	31708	17081.3	1.8563	0.099991	1	-
B7H15_RS05540	purL	166	17.53	15.71	18.28	15.54	17.21	4.99	1.174	1.052	1.221	1.04	1.153	0	4739.02	2241.92	2.11383	0.061134	0.983144	-
B7H15_RS05545	purF	114	29	28.69	36.96	28.8	28.03	9.14	1.266	1.252	1.569	1.257	1.224	0	10339.4	5981.64	1.72852	0.125072	1	-
B7H15_RS05550	purM	78	15.41	11.43	12.77	9.85	11.04	4.56	1.094	0.781	0.894	0.635	0.747	0	1338.37	1745.94	0.766563	0.574003	1	-
B7H15_RS05555	purN	54	28.16	18.01	23.94	21.67	14.24	8.12	1.337	0.81	1.141	1.023	0.552	0	4237.95	2306.86	1.83711	0.103696	1	-
B7H15_RS05560	purH	120	20.24	15.96	22.77	17.45	29.18	6.43	1.142	0.875	1.28	0.974	1.58	0	26369.6	12468.8	2.11484	0.061212	0.983144	-
B7H15_RS05565	purD	89	27.1	19.7	25.93	19.45	15.51	9.14	1.183	0.805	1.129	0.79	0.537	0	4728.58	4805.33	0.984028	0.426304	1	-
B7H15_RS05570	B7H15_RS05570	90	168.25	149.15	159	154.31	173.92	152.65	0.136	-0.032	0.057	0.015	0.183	0	22342.8	80397.3	0.277905	0.925332	1	-
B7H15_RS05575	B7H15_RS05575	99	155.9	147.94	141.36	147.1	198.79	166.65	-0.093	-0.166	-0.23	-0.174	0.248	0	90172.8	92098.7	0.979088	0.429306	1	-
B7H15_RS05580	B7H15_RS05580	53	165.05	152.43	139.77	152.32	157.89	162.1	0.025	-0.086	-0.207	-0.087	-0.037	0	11079.3	56229.8	0.197037	0.963616	1	-
B7H15_RS05590	graF	9	105.23	136.19	103.18	67.23	87.14	53.76	0.908	1.265	0.881	0.298	0.649	0	8723.74	53306.6	0.163652	0.975231	1	-
B7H15_RS05595	B7H15_RS05595	128	91.55	86.32	122.08	46.29	234.26	120.36	-0.377	-0.457	0.02	-1.289	0.933	0	1.34752e+06	253180	5.32239	7.5e-05	0.003334	-
B7H15_RS05605	B7H15_RS05605	95	200.2	197.11	177.93	181.08	369.39	183.8	0.12	0.098	-0.046	-0.021	0.988	0	1.09981e+06	436867	2.51749	0.028206	0.545258	-
B7H15_RS05610	B7H15_RS05610	36	133.81	134.8	121.4	119.15	206.69	112.3	0.243	0.253	0.108	0.082	0.852	0	96765	64765.3	1.49409	0.190694	1	-
B7H15_RS05615	B7H15_RS05615	19	28.77	37.37	37.87	42.65	24.71	29.72	-0.04	0.287	0.304	0.457	-0.225	0	904.834	6550.6	0.13813	0.983266	1	-
B7H15_RS05620	ptsP	139	20.54	14.22	5.94	9.81	23.57	40.24	-0.825	-1.235	-2.048	-1.611	-0.663	0	34473.1	7775.31	4.43366	0.000517	0.018569	-
B7H15_RS05625	nrdH	13	50.08	43.91	47.78	53.34	36.93	33.3	0.524	0.353	0.463	0.607	0.131	0	999.867	8250.56	0.121188	0.987485	1	-
B7H15_RS05630	B7H15_RS05630	118	100.17	101.13	98.16	100.66	110.62	98.79	0.019	0.032	-0.009	0.026	0.156	0	7682.21	37828.4	0.203081	0.96125	1	-
B7H15_RS05635	B7H15_RS05635	91	88.37	85.58	93.66	85.34	73.37	78.86	0.155	0.111	0.234	0.107	-0.098	0	3246.3	41145.7	0.078898	0.995466	1	-
B7H15_RS05640	B7H15_RS05640	49	16.9	21.55	45.36	30.79	18.47	19.43	-0.158	0.12	1.043	0.551	-0.058	0	13684.8	4514.33	3.03141	0.010416	0.241291	-
B7H15_RS05650	B7H15_RS05650	161	0.15	0.14	0.12	0.09	0.14	0	0.044	0.04	0.035	0.027	0.04	0	0.271245	1000.4	0.000271	1	1	-
B7H15_RS05655	B7H15_RS05655	17	0.51	0.78	0.29	0.71	0	0.45	0.017	0.085	-0.043	0.068	-0.124	0	2.82399	1022.55	0.002762	0.999999	1	-
B7H15_RS05660	B7H15_RS05660	16	267.25	239.76	198.32	198.61	222.16	168.79	0.648	0.494	0.226	0.229	0.386	0	31597.1	94273	0.335165	0.891125	1	-
B7H15_RS05665	def	39	0.07	0.05	0.13	0	0	0.1	-0.009	-0.014	0.008	-0.028	-0.028	0	0.380673	1000.34	0.000381	1	1	-
B7H15_RS05670	B7H15_RS05670	54	196.77	211.88	182.53	183.93	177.66	167.29	0.228	0.332	0.122	0.133	0.084	0	20151.7	78220.1	0.257629	0.935956	1	-
B7H15_RS05675	pdhA	67	0.59	0.31	0.21	0.37	0.31	0.51	0.022	-0.053	-0.08	-0.037	-0.054	0	6.34094	1004.37	0.006313	0.999991	1	-
B7H15_RS05680	B7H15_RS05680	60	0.64	0.3	0.39	0.3	0.51	0.41	0.059	-0.031	-0.005	-0.031	0.025	0	2.95808	1009.11	0.002931	0.999999	1	-
B7H15_RS05685	B7H15_RS05685	86	0.75	0.59	0.48	0.65	0.85	0.5	0.064	0.021	-0.005	0.039	0.088	0	17.5226	1025.94	0.01708	0.99989	1	-
B7H15_RS05690	lpdA	106	0.17	0.19	0.55	0.38	0.26	0.23	-0.017	-0.013	0.085	0.039	0.008	0	6.31132	1010.53	0.006246	0.999991	1	-
B7H15_RS05695	B7H15_RS05695	21	117.23	116.09	115.4	117.6	71.51	105.84	0.141	0.128	0.119	0.145	-0.535	0	15284.7	37938	0.402886	0.846539	1	-
B7H15_RS05700	B7H15_RS05700	47	184.47	186.81	166.31	173.9	176.71	168.1	0.13	0.148	-0.015	0.048	0.07	0	139250	267065	0.521409	0.760144	1	-
B7H15_RS05705	B7H15_RS05705	92	81.9	81.33	76.01	79.32	79.52	53.9	0.561	0.551	0.46	0.517	0.521	0	11903.9	22778.3	0.5226	0.759313	1	-
B7H15_RS05710	B7H15_RS05710	91	66.91	68.6	72.85	69.96	88.7	47.71	0.448	0.482	0.563	0.508	0.83	0	54305.7	50138.3	1.08312	0.368024	1	-
B7H15_RS05715	B7H15_RS05715	84	44.88	49.98	51.31	46.15	62.59	29.73	0.522	0.663	0.697	0.558	0.961	0	9918.82	15925.5	0.622828	0.682424	1	-
B7H15_RS05720	B7H15_RS05720	94	63.93	66.83	69.69	61.83	94.72	41.35	0.573	0.632	0.688	0.528	1.105	0	44511.4	30989.4	1.43634	0.208502	1	-
B7H15_RS05725	B7H15_RS05725	90	88.8	91.18	124.16	101.88	120.25	66.52	0.391	0.427	0.853	0.58	0.808	0	64192.6	34584.6	1.85611	0.099458	1	-
B7H15_RS05730	B7H15_RS05730	40	131.57	141.82	139.89	128.13	153.83	125.96	0.061	0.165	0.146	0.024	0.278	0	23291.4	61361.8	0.379575	0.862765	1	-
B7H15_RS05735	B7H15_RS05735	127	76.09	79.66	74	78.34	88.85	69.67	0.119	0.181	0.081	0.159	0.33	0	16228.5	22897.9	0.708731	0.616897	1	-
B7H15_RS05740	B7H15_RS05740	39	159.78	157.8	168.52	163.97	152.81	154.82	0.044	0.027	0.119	0.08	-0.018	0	2338.27	63046	0.037088	0.999257	1	-
B7H15_RS05745	B7H15_RS05745	58	145.47	141.9	145.05	142.53	162.61	126.32	0.196	0.162	0.192	0.168	0.352	0	8894.68	118409	0.075118	0.995956	1	-
B7H15_RS05750	B7H15_RS05750	18	39.31	33.9	13.27	9.71	26.71	72.46	-0.806	-0.994	-2.084	-2.397	-1.288	0	13954.3	4749.51	2.93805	0.014011	0.307691	-
B7H15_RS05755	typA	135	108.6	103.51	97.85	98.96	132.12	102.52	0.079	0.013	-0.064	-0.049	0.351	0	43865.4	37637.1	1.16548	0.32394	1	-
B7H15_RS05760	B7H15_RS05760	12	161.68	145.24	108.2	140.5	144.31	148.05	0.123	-0.027	-0.435	-0.073	-0.036	0	7016.8	46777.4	0.150004	0.979715	1	-
B7H15_RS05765	B7H15_RS05765	42	103	96.38	117.47	91.23	130.62	113.37	-0.132	-0.224	0.049	-0.299	0.196	0	20616.7	34591.6	0.596004	0.703057	1	-
B7H15_RS05770	B7H15_RS05770	17	19.21	12.93	16.27	15.52	15.48	100.3	-2.121	-2.554	-2.308	-2.36	-2.362	0	35825.9	4975.17	7.20093	4e-06	0.000217	-
B7H15_RS05775	ftsW	128	1.98	1.63	1.24	0.89	1.19	0.91	0.239	0.165	0.078	-0.005	0.066	0	34.5964	1200.84	0.02881	0.999601	1	-
B7H15_RS05780	B7H15_RS05780	275	112.97	109.21	106.07	73.75	108.25	83.85	0.409	0.362	0.322	-0.174	0.35	0	186642	84708.1	2.20335	0.051337	0.877422	-
B7H15_RS05785	B7H15_RS05785	84	3.59	3.54	2.53	3.22	9.7	6.32	-0.399	-0.406	-0.588	-0.462	0.377	0	1222.85	1497.9	0.816378	0.538029	1	-
B7H15_RS05790	cyoE	89	2.05	1.41	1.13	1.36	1.25	1.25	0.175	0.036	-0.027	0.026	0	0	18.4985	1017.43	0.018182	0.999871	1	-
B7H15_RS05795	B7H15_RS05795	47	4.18	3.71	1.58	1.96	3.12	6.29	-0.299	-0.374	-0.779	-0.698	-0.476	0	218.088	1096	0.198985	0.962818	1	-
B7H15_RS05805	B7H15_RS05805	89	75.47	58.75	77.17	52.32	63.29	97.25	-0.346	-0.682	-0.315	-0.835	-0.582	0	33550.3	23264.6	1.44212	0.206532	1	-
B7H15_RS05810	B7H15_RS05810	29	218.82	201.94	247.56	212.46	269.27	158.48	0.453	0.34	0.628	0.412	0.746	0	67679.9	152011	0.445229	0.816655	1	-
B7H15_RS05815	B7H15_RS05815	68	198.53	198.96	184.55	191.19	181.57	183.55	0.11	0.113	0.008	0.057	-0.015	0	3380.47	123907	0.027282	0.99965	1	-
B7H15_RS05820	B7H15_RS05820	24	259.97	271.17	238.63	271.71	273.45	247.18	0.071	0.131	-0.05	0.134	0.143	0	40495.4	211576	0.191399	0.965668	1	-
B7H15_RS05825	B7H15_RS05825	33	146.33	144.72	137.23	148.08	107.25	137.61	0.086	0.07	-0.004	0.102	-0.345	0	12541.5	36717.9	0.341563	0.887525	1	-
B7H15_RS05830	rsmD	50	92.38	80.89	99.86	84.49	97.63	75.89	0.268	0.087	0.374	0.146	0.343	0	6952.72	26161.8	0.265758	0.931728	1	-
B7H15_RS05835	coaD	44	0.1	0	0.04	0.08	0.06	0	0.028	0	0.012	0.023	0.018	0	0.165343	1000.14	0.000165	1	1	-
B7H15_RS05840	B7H15_RS05840	100	139.07	141.88	115.66	143.3	164.42	155.38	-0.155	-0.127	-0.411	-0.113	0.079	0	74170.6	89032.8	0.83307	0.526175	1	-
B7H15_RS05845	B7H15_RS05845	42	19.13	16.73	13.02	11.37	14.67	8.92	0.793	0.642	0.373	0.234	0.498	0	838.535	2356.28	0.355873	0.878446	1	-
B7H15_RS05855	rpmF	11	9.85	7.33	2.8	4.19	5.4	1.19	1.262	0.994	0.334	0.57	0.748	0	92.0598	1385.19	0.06646	0.996908	1	-
B7H15_RS05860	isdB	132	84.17	83.73	78.89	79.78	105.11	75.05	0.156	0.148	0.067	0.083	0.46	0	47252.5	44772.6	1.05539	0.383503	1	-
B7H15_RS05865	isdA	77	136.75	129.1	119.02	126.76	113.41	135.43	0.013	-0.067	-0.179	-0.092	-0.246	0	11589.2	41421.4	0.279787	0.924284	1	-
B7H15_RS05870	isdC	58	277.57	288.52	276.74	285.59	419.76	272.57	0.026	0.081	0.021	0.066	0.614	0	388670	719585	0.54013	0.745922	1	-
B7H15_RS05875	isdD	81	128.02	138.59	125.42	119.2	206.17	139.87	-0.123	-0.013	-0.152	-0.222	0.544	0	274166	159041	1.72386	0.126481	1	-
B7H15_RS05880	isdE	65	77.38	80.66	66.94	79.54	96.75	72.67	0.085	0.141	-0.111	0.122	0.39	0	19090.6	49359.8	0.386764	0.858027	1	-
B7H15_RS05885	isdF	94	114.13	106.36	114.79	108.76	112.6	102.49	0.148	0.051	0.156	0.082	0.13	0	5381.08	62066.6	0.086698	0.99434	1	-
B7H15_RS05890	srtB	66	100.22	105.75	100.17	101.19	105.34	94.39	0.082	0.156	0.082	0.095	0.151	0	1419.13	29917.3	0.047435	0.998654	1	-
B7H15_RS05895	isdG	25	167.31	151.78	157.98	158.77	164.94	137.31	0.276	0.14	0.196	0.203	0.256	0	5702.07	101650	0.056095	0.99797	1	-
B7H15_RS05900	B7H15_RS05900	8	82.17	89.95	78.2	73.11	68.62	21.65	1.71	1.833	1.642	1.551	1.466	0	135.18	45085.7	0.002998	0.999998	1	-
B7H15_RS05905	B7H15_RS05905	53	87.78	82.97	82.08	72.83	101.99	79.18	0.14	0.064	0.049	-0.113	0.346	0	102849	112387	0.915133	0.470646	1	-
B7H15_RS05910	pheS	73	0.06	0.05	0.13	0.07	0.07	0.05	0.002	0	0.023	0.006	0.006	0	0.209892	1000.21	0.00021	1	1	-
B7H15_RS05915	pheT	184	0.4	0.38	0.63	0.28	0.44	0.22	0.051	0.046	0.11	0.018	0.06	0	95.587	1158.88	0.082482	0.994973	1	-
B7H15_RS05925	rnhC	69	60.33	57.05	58.44	62.02	52.77	39.61	0.551	0.476	0.508	0.587	0.373	0	5284.87	25279.5	0.209058	0.958717	1	-
B7H15_RS05935	B7H15_RS05935	47	152.9	153.68	157.78	152.96	155.84	146.96	0.055	0.062	0.099	0.056	0.082	0	618.351	102470	0.006034	0.999992	1	-
B7H15_RS05940	polX	143	123.67	119.58	118.42	121.78	163.95	119.99	0.042	-0.005	-0.018	0.021	0.435	0	113808	78205.9	1.45523	0.201579	1	-
B7H15_RS05945	B7H15_RS05945	187	49.81	47.46	47.4	49.53	60.82	42.27	0.213	0.15	0.149	0.206	0.477	0	80122.5	68236.7	1.17418	0.319395	1	-
B7H15_RS05950	trxA	19	0	0	0	0.09	0	0	0	0	0	0.027	0	0	0.06487	1000.05	6.5e-05	1	1	-
B7H15_RS05955	B7H15_RS05955	9	176.14	149.03	150.22	172.09	242.76	122.32	0.509	0.275	0.286	0.476	0.96	0	22844.6	98393.4	0.232176	0.947519	1	-
B7H15_RS05960	uvrC	143	117.44	114.52	100.09	108.73	115.88	101.2	0.205	0.171	-0.015	0.099	0.187	0	8084.47	58589	0.137986	0.983489	1	-
B7H15_RS05965	B7H15_RS05965	54	9.02	6.84	2.5	4.81	8.89	28.31	-1.248	-1.493	-2.151	-1.763	-1.262	0	5496.27	1774.79	3.09685	0.009069	0.217264	-
B7H15_RS05970	sdhA	127	15.01	9.79	3.42	6.69	13.1	42.6	-1.251	-1.686	-2.499	-2.026	-1.395	0	31195.5	3447.23	9.04946	0	2e-06	-
B7H15_RS05975	sdhB	56	9.31	4.66	1.87	3.55	5.68	25	-1.068	-1.635	-2.126	-1.811	-1.49	0	5993.11	1690.34	3.5455	0.003616	0.096527	-
B7H15_RS05980	racE	67	0.72	0.44	0.21	0	0.39	0	0.195	0.12	0.06	0	0.108	0	8.01341	1001.5	0.008001	0.999983	1	-
B7H15_RS05985	B7H15_RS05985	45	68.29	63.32	66.05	65.93	61.39	63.82	0.091	-0.01	0.046	0.044	-0.052	0	596.224	11824	0.050425	0.998437	1	-
B7H15_RS05990	B7H15_RS05990	41	247.46	246.33	266.95	241.22	278.89	172.46	0.509	0.502	0.616	0.472	0.678	0	46309.3	495242	0.093508	0.993219	1	-
B7H15_RS05995	B7H15_RS05995	15	40.62	36.67	43.58	48.13	30.73	35.13	0.185	0.054	0.276	0.405	-0.167	0	1131.31	6597.57	0.171474	0.972835	1	-
B7H15_RS06000	ecb	22	55.61	62.01	58.46	59.36	39.14	38.16	0.49	0.635	0.556	0.577	0.032	0	869.193	26019.7	0.033405	0.99942	1	-
B7H15_RS06005	B7H15_RS06005	9	75.27	86.04	71.82	69.94	90.71	78.62	-0.059	0.123	-0.122	-0.158	0.195	0	284829	341556	0.833917	0.528881	1	-
B7H15_RS06010	B7H15_RS06010	33	55.37	62.52	59.18	61.96	59.57	57.48	-0.05	0.112	0.039	0.1	0.047	0	616.212	30311.1	0.02033	0.999829	1	-
B7H15_RS06015	B7H15_RS06015	52	127.23	138.02	128.2	123.33	200.32	118.78	0.095	0.208	0.106	0.052	0.73	0	100515	109781	0.915593	0.470359	1	-
B7H15_RS06020	efb	39	84.72	86.52	72.08	68.48	58.37	68.24	0.293	0.322	0.074	0.005	-0.209	0	8254.81	17482.6	0.472173	0.797025	1	-
B7H15_RS06025	scb	35	87.12	84.56	82.2	86.47	87.02	87	0.002	-0.039	-0.077	-0.008	0	0	518.858	30532.4	0.016994	0.99989	1	-
B7H15_RS06035	B7H15_RS06035	14	120.66	99.88	89.35	97.46	88.95	85.76	0.469	0.209	0.056	0.175	0.05	0	23700.7	76858.7	0.308368	0.907307	1	-
B7H15_RS06045	B7H15_RS06045	17	41.76	39.61	36.99	30.63	49.08	21.48	0.82	0.752	0.665	0.428	1.03	0	31514.6	47755	0.659922	0.654321	1	-
B7H15_RS06050	hyl	85	134.01	132.49	126.49	130.28	124.81	128.91	0.054	0.038	-0.026	0.015	-0.045	0	1515.85	87679.9	0.017288	0.999886	1	-
B7H15_RS06055	B7H15_RS06055	17	72.02	83.48	80.56	83.52	97.6	58.34	0.282	0.482	0.434	0.483	0.696	0	8792.19	40156.4	0.218949	0.954063	1	-
B7H15_RS06060	B7H15_RS06060	19	125.82	117.95	134.29	137.52	103.68	101.33	0.299	0.209	0.39	0.423	0.032	0	5788.41	87036.8	0.066505	0.996939	1	-
B7H15_RS06070	B7H15_RS06070	74	133.3	127.24	135.94	125.94	149.98	130.7	0.027	-0.037	0.055	-0.051	0.192	0	9645.58	98394	0.09803	0.992452	1	-
B7H15_RS06075	B7H15_RS06075	73	61.03	59.13	59.07	66.47	64.23	68.17	-0.148	-0.19	-0.191	-0.034	-0.08	0	9911.32	24410.3	0.406031	0.844786	1	-
B7H15_RS06080	B7H15_RS06080	64	58.64	68.18	75.32	65.55	63.12	63.19	-0.1	0.102	0.236	0.049	-0.001	0	4123.27	23208.5	0.177662	0.970966	1	-
B7H15_RS06085	argF	71	84.21	96.25	83.54	85.7	81.42	81.06	0.052	0.234	0.041	0.076	0.006	0	3861.7	20316.1	0.190081	0.96637	1	-
B7H15_RS06090	arcC	67	143.93	140.25	137.11	139.32	202.32	129.61	0.146	0.11	0.078	0.1	0.623	0	162882	233622	0.697202	0.625681	1	-
B7H15_RS06095	B7H15_RS06095	138	72.3	73.48	73.93	72.45	105.75	72.86	-0.011	0.011	0.02	-0.008	0.508	0	102588	68689.5	1.4935	0.188842	1	-
B7H15_RS06100	B7H15_RS06100	25	139.95	158.31	162.93	159.28	153.61	148.77	-0.085	0.087	0.127	0.095	0.045	0	2588.8	51270.8	0.050493	0.998424	1	-
B7H15_RS06105	B7H15_RS06105	94	147.68	152.77	151.52	152.62	136.63	146.36	0.013	0.06	0.048	0.058	-0.096	0	6915.48	62237.7	0.111114	0.989919	1	-
B7H15_RS06110	B7H15_RS06110	15	317.6	325.21	316.02	342.61	302.56	282.57	0.166	0.199	0.159	0.274	0.097	0	3801.2	181125	0.020987	0.999813	1	-
B7H15_RS06115	B7H15_RS06115	3	0	0	0	0	0	0	0	0	0	0	0	0	0	0	-1	1	1	No counts in all conditions
B7H15_RS06120	B7H15_RS06120	13	16.19	25.86	31.54	24.67	16.85	28.81	-0.674	-0.132	0.112	-0.188	-0.629	0	633.158	2774.28	0.228224	0.949696	1	-
B7H15_RS06125	B7H15_RS06125	11	108.75	105.11	125.41	104.41	82.97	68.11	0.638	0.591	0.835	0.582	0.267	0	1334.48	30241.9	0.044127	0.998843	1	-
B7H15_RS06130	B7H15_RS06130	54	113.88	133.06	119.2	131.5	205.01	121.71	-0.092	0.124	-0.029	0.107	0.729	0	186184	107987	1.72414	0.127039	1	-
B7H15_RS06135	B7H15_RS06135	32	240.3	298.34	340.96	272.57	219.27	218.67	0.133	0.44	0.629	0.311	0.004	0	118887	199382	0.596279	0.702844	1	-
B7H15_RS06140	bshC	123	95.14	89.54	89.31	94.54	144.22	103.95	-0.122	-0.205	-0.208	-0.13	0.454	0	127866	48370.7	2.64346	0.021859	0.447227	-
B7H15_RS06145	mraZ	32	14.15	11.18	16.68	15.2	10.61	10.06	0.347	0.104	0.526	0.424	0.052	0	434.149	2465.32	0.176102	0.971426	1	-
B7H15_RS06150	rsmH	64	16.98	11.5	12.68	4.55	12.46	11.56	0.409	-0.005	0.095	-0.794	0.077	0	2130.02	2066.18	1.0309	0.398256	1	-
B7H15_RS06155	ftsL	38	0.16	0.25	0.27	0.23	0.38	0	0.044	0.07	0.075	0.065	0.106	0	1.03821	1001.6	0.001037	1	1	-
B7H15_RS06160	B7H15_RS06160	158	0.35	0.28	0.15	0.12	0.3	0.04	0.088	0.068	0.032	0.025	0.075	0	3.40571	1006.37	0.003384	0.999998	1	-
B7H15_RS06165	mraY	90	0.09	0.12	0.13	0.09	0.07	0	0.024	0.033	0.036	0.026	0.02	0	0.136631	1000.3	0.000137	1	1	-
B7H15_RS06170	murD	123	0.39	0.31	0.23	0.14	0.49	0.21	0.048	0.027	0.005	-0.022	0.075	0	2.38919	1007.61	0.002371	0.999999	1	-
B7H15_RS06175	B7H15_RS06175	104	3.05	1.4	1.29	1.24	2.28	0.31	0.6	0.27	0.246	0.234	0.456	0	172.311	1407.83	0.122394	0.987419	1	-
B7H15_RS06180	ftsA	105	0.83	0.33	0.17	0.28	0.6	0.07	0.202	0.072	0.027	0.059	0.143	0	10.7087	1010.88	0.010593	0.999966	1	-
B7H15_RS06185	ftsZ	73	0.53	0.6	0.45	0.5	0.5	0.05	0.13	0.148	0.11	0.123	0.123	0	81.8464	1163.31	0.070356	0.996541	1	-
B7H15_RS06190	pgeF	76	119.59	123.62	136.25	116.02	114.33	119.78	-0.002	0.044	0.179	-0.044	-0.064	0	9444.34	32812.6	0.287826	0.919834	1	-
B7H15_RS06195	B7H15_RS06195	47	86.68	83.55	74.07	84.93	99.87	59.22	0.514	0.463	0.3	0.486	0.708	0	19436	37987.1	0.511648	0.767533	1	-
B7H15_RS06200	B7H15_RS06200	39	39.34	26.56	31.05	32.75	20.71	6.03	2.007	1.517	1.709	1.775	1.221	0	6195.43	5095.4	1.21589	0.300664	1	-
B7H15_RS06205	B7H15_RS06205	31	169.94	179.09	174.95	171.85	148.94	167.68	0.019	0.092	0.059	0.034	-0.166	0	9862.84	106761	0.092383	0.993394	1	-
B7H15_RS06210	B7H15_RS06210	65	100.49	105.43	91.08	106	102.42	98.56	0.027	0.093	-0.108	0.1	0.053	0	4101.89	33482.5	0.122508	0.987373	1	-
B7H15_RS06215	B7H15_RS06215	38	26.87	27.18	24.54	16.62	28.29	25.46	0.065	0.079	-0.044	-0.494	0.128	0	1426.56	5622.31	0.253731	0.937856	1	-
B7H15_RS06220	ileS	217	0.37	0.37	0.3	0.56	0.41	0.39	-0.006	-0.007	-0.024	0.045	0.006	0	4.66832	1020.05	0.004577	0.999996	1	-
B7H15_RS06225	B7H15_RS06225	74	88.46	87.02	92.9	87.32	85.12	80.21	0.133	0.111	0.2	0.116	0.081	0	2147.82	32103.5	0.066903	0.996931	1	-
B7H15_RS06235	lspA	56	34.93	41.47	39.46	44.05	57.7	59.55	-0.693	-0.474	-0.538	-0.396	-0.042	0	18987.9	15577.9	1.2189	0.298596	1	-
B7H15_RS06240	B7H15_RS06240	77	2.73	2.57	2.16	3.33	2.52	3.5	-0.136	-0.167	-0.248	-0.029	-0.176	0	34.25	1032.48	0.033173	0.999436	1	-
B7H15_RS06245	pyrR	47	59.58	63.04	53.79	64.88	85	49.42	0.247	0.322	0.111	0.361	0.726	0	11658.6	16211	0.719176	0.609246	1	-
B7H15_RS06250	B7H15_RS06250	120	29.22	31.24	30.31	34.28	47.39	41.31	-0.436	-0.354	-0.391	-0.237	0.178	0	16500	13306.4	1.24	0.287937	1	-
B7H15_RS06255	B7H15_RS06255	73	2.22	1.54	5.53	1.8	2.75	1.21	0.216	0.074	0.761	0.13	0.318	0	356.391	1084.58	0.328599	0.89583	1	-
B7H15_RS06260	B7H15_RS06260	92	2.49	2.33	6.24	1.97	3.71	1.6	0.182	0.151	0.768	0.079	0.4	0	542.292	1117.26	0.485376	0.787361	1	-
B7H15_RS06265	B7H15_RS06265	85	5.72	4.85	10.79	4.32	7.64	2.68	0.481	0.359	1.04	0.279	0.719	0	1081.82	1370.9	0.789128	0.557559	1	-
B7H15_RS06270	carB	239	2.18	2.07	7.13	2	2.86	1.33	0.18	0.159	0.938	0.144	0.311	0	2001.41	1098.13	1.82255	0.105058	1	-
B7H15_RS06275	pyrF	50	3.87	3.58	6.85	4.07	5.61	1.47	0.455	0.408	0.873	0.488	0.713	0	242.579	1489.23	0.162889	0.975997	1	-
B7H15_RS06280	pyrE	53	1.87	1.4	4.02	1.32	2.6	0.96	0.205	0.102	0.598	0.084	0.349	0	139.191	1045.31	0.133157	0.984724	1	-
B7H15_RS06285	B7H15_RS06285	22	268.7	274.58	295.07	295.75	292.52	261.27	0.04	0.07	0.172	0.176	0.16	0	6400.99	151815	0.042163	0.998979	1	-
B7H15_RS06290	B7H15_RS06290	33	67.22	63.64	59.39	60.5	53.87	59.72	0.158	0.085	-0.008	0.017	-0.137	0	1066.83	11878	0.089816	0.993818	1	-
B7H15_RS06295	B7H15_RS06295	144	90.71	88.38	83.61	91.88	94.89	95.68	-0.073	-0.109	-0.184	-0.056	-0.011	0	24394.5	71468.6	0.341331	0.887972	1	-
B7H15_RS06300	gmk	53	0.13	0.07	0.16	0.16	0.05	0.22	-0.023	-0.04	-0.015	-0.016	-0.046	0	0.692073	1000.53	0.000692	1	1	-
B7H15_RS06305	rpoZ	15	187.9	196.62	150.36	168.71	154.24	159.58	0.229	0.293	-0.083	0.078	-0.048	0	12521.9	69960.5	0.178985	0.970163	1	-
B7H15_RS06310	coaBC	86	0.78	1.33	1.04	0.91	0.84	1.03	-0.062	0.07	0.003	-0.029	-0.046	0	74.3107	1154.79	0.06435	0.997204	1	-
B7H15_RS06315	priA	171	0.39	0.41	0.61	0.29	0.35	0.23	0.043	0.049	0.101	0.015	0.032	0	5.09581	1012.46	0.005033	0.999995	1	-
B7H15_RS06320	B7H15_RS06320	69	124.03	117.62	126.76	129.82	226.82	124.43	-0.004	-0.078	0.026	0.059	0.841	0	244855	131860	1.85693	0.099637	1	-
B7H15_RS06325	B7H15_RS06325	21	122.39	125.57	133.6	126.06	106.68	123.41	-0.012	0.024	0.11	0.029	-0.201	0	2579.18	45267.3	0.056977	0.997888	1	-
B7H15_RS06330	B7H15_RS06330	35	136.81	153.05	102.69	114.32	159.11	108.67	0.319	0.476	-0.078	0.07	0.53	0	34776.6	131166	0.265134	0.931963	1	-
B7H15_RS06335	fmt	74	2.91	3.02	1.8	2.66	3.19	0.87	0.431	0.451	0.213	0.384	0.481	0	149.115	1099.34	0.13564	0.984092	1	-
B7H15_RS06340	rsmB	104	163.67	164.2	147.76	159.83	161.22	151.34	0.11	0.114	-0.033	0.076	0.088	0	9301.02	89247.8	0.104216	0.991309	1	-
B7H15_RS06345	rlmN	73	137.69	140.54	125.26	135.63	122.2	149.37	-0.114	-0.085	-0.245	-0.135	-0.279	0	26239.7	170873	0.153563	0.978975	1	-
B7H15_RS06350	B7H15_RS06350	64	94.11	82.39	102.98	71.09	76.32	87.6	0.098	-0.084	0.222	-0.283	-0.187	0	17793.7	65256.9	0.272671	0.928109	1	-
B7H15_RS06355	pknB	157	204.68	128.97	344.13	122.01	253.09	163.43	0.316	-0.33	1.052	-0.407	0.616	0	5.5915e+06	4.11963e+06	1.35728	0.237604	1	-
B7H15_RS06360	rsgA	71	0.32	0.48	0.27	0.22	0.38	0	0.09	0.131	0.077	0.063	0.105	0	2.39056	1002.13	0.002385	0.999999	1	-
B7H15_RS06365	rpe	49	0.1	0.08	0.07	0.11	0	0	0.03	0.022	0.021	0.031	0	0	0.112055	1000.14	0.000112	1	1	-
B7H15_RS06370	B7H15_RS06370	50	0.63	1.17	0.41	0.48	1.36	0.19	0.116	0.249	0.059	0.077	0.294	0	24.4975	1093.47	0.022404	0.999784	1	-
B7H15_RS06375	rpmB	14	29.75	24.32	20.12	15.59	21.41	25.01	0.212	-0.034	-0.256	-0.543	-0.184	0	441.386	2695.38	0.163756	0.975427	1	-
B7H15_RS06380	B7H15_RS06380	39	193.82	194.68	129.51	120.57	188.32	312.56	-0.676	-0.669	-1.239	-1.339	-0.716	0	263787	93212.2	2.82997	0.015817	0.343691	-
B7H15_RS06385	fakA	117	36.58	53.64	39.28	41.34	60.28	149.31	-1.892	-1.396	-1.801	-1.735	-1.241	0	246396	21010.1	11.7275	0	0	-
B7H15_RS06390	recG	147	7.84	7.54	3.44	5.71	7.11	3.09	0.667	0.632	0.061	0.405	0.582	0	1034.32	1220.24	0.847633	0.515887	1	-
B7H15_RS06395	fapR	42	73.19	70.18	67.85	60.23	50.23	63.98	0.181	0.124	0.079	-0.081	-0.321	0	5802.6	18014	0.322116	0.89967	1	-
B7H15_RS06400	plsX	82	0.05	0.07	0.04	0.04	0.07	0.05	0.002	0.007	-0.001	-0.001	0.006	0	0.043039	1000.13	4.3e-05	1	1	-
B7H15_RS06405	fabD	64	0.05	0.13	0	0.15	0.09	0	0.015	0.038	0	0.042	0.027	0	0.249193	1000.26	0.000249	1	1	-
B7H15_RS06410	fabG	56	0.05	0.12	0	0	0.1	0	0.013	0.034	0	0	0.029	0	0.19295	1000.13	0.000193	1	1	-
B7H15_RS06420	B7H15_RS06420	16	0	0	0	0	0	0	0	0	0	0	0	0	0.027254	1000.04	2.7e-05	1	1	-
B7H15_RS06425	rnc	53	44.74	41.32	37.25	36.85	39.6	33.84	0.357	0.254	0.121	0.108	0.2	0	547.354	10918.7	0.05013	0.998461	1	-
B7H15_RS06430	smc	267	6.81	7.27	7.09	5.12	7.71	6.62	0.023	0.078	0.057	-0.199	0.129	0	513.822	1583.05	0.324578	0.898421	1	-
B7H15_RS06435	ftsY	87	0.06	0.05	0.09	0.07	0.07	0	0.016	0.016	0.025	0.021	0.02	0	0.059469	1000.37	5.9e-05	1	1	-
B7H15_RS06440	B7H15_RS06440	30	47.7	43.67	52.8	40.35	74.23	46.79	0.025	-0.09	0.158	-0.192	0.613	0	13171.1	15310.3	0.860273	0.508076	1	-
B7H15_RS06445	ffh	97	0.25	0.15	0.2	0.13	0.11	0.1	0.043	0.016	0.028	0.009	0.002	0	0.889406	1002.49	0.000887	1	1	-
B7H15_RS06450	rpsP	20	0	0	0	0	0	0	0	0	0	0	0	0	0.038768	1000.03	3.9e-05	1	1	-
B7H15_RS06455	rimM	45	0.12	0.27	0.12	0.08	0.15	0	0.033	0.076	0.034	0.023	0.044	0	0.37085	1000.58	0.000371	1	1	-
B7H15_RS06460	trmD	46	0.04	0	0	0.08	0	0	0.011	0	0	0.022	0	0	0.06816	1000.06	6.8e-05	1	1	-
B7H15_RS06465	rplS	31	12.11	16.7	16.14	10.5	5.77	1.64	1.366	1.709	1.671	1.223	0.698	0	442.377	6385.5	0.069278	0.996647	1	-
B7H15_RS06470	yfhO	258	82.03	75.73	69.97	72.44	97.24	77.63	0.075	-0.033	-0.14	-0.094	0.307	0	49715.3	25631.4	1.93963	0.084615	1	-
B7H15_RS06475	ylqF	72	1.53	1.51	0.93	1.49	1.11	0.24	0.318	0.313	0.179	0.31	0.222	0	6.63134	1153.67	0.005748	0.999993	1	-
B7H15_RS06480	B7H15_RS06480	53	115.7	120.22	119.91	110.43	121.65	107.34	0.104	0.157	0.153	0.039	0.173	0	2688.02	37429.2	0.071816	0.996362	1	-
B7H15_RS06485	sucC	84	0.09	0.08	0.07	0.09	0	0	0.025	0.023	0.021	0.025	0	0	0.006606	1000.2	7e-06	1	1	-
B7H15_RS06490	sucD	53	0.05	0.13	0	0.03	0.05	0	0.014	0.036	0	0.01	0.015	0	0.183434	1000.11	0.000183	1	1	-
B7H15_RS06495	B7H15_RS06495	100	80.08	87.11	83.83	82.03	100.29	84.65	-0.076	0.039	-0.013	-0.043	0.232	0	10480.9	29562.6	0.354531	0.879494	1	-
B7H15_RS06500	fmhC	129	82.22	86.09	79.38	82.34	108.79	86	-0.061	0.001	-0.109	-0.059	0.322	0	35037.9	33999.7	1.03054	0.397996	1	-
B7H15_RS06505	dprA	87	90.72	93.68	78.61	90.28	124.25	94.8	-0.06	-0.016	-0.255	-0.067	0.373	0	50604.4	34914.8	1.44937	0.204038	1	-
B7H15_RS06510	topA	139	6.19	6.36	7.46	6.48	7.29	4.79	0.192	0.214	0.347	0.229	0.328	0	475.034	3626.98	0.130972	0.985328	1	-
B7H15_RS06515	trmFO	101	136.78	124.55	129.63	122.95	133.6	119.58	0.187	0.056	0.112	0.039	0.154	0	11024.2	58274.5	0.189177	0.966744	1	-
B7H15_RS06520	xerC	65	2.52	2.95	1.21	1.4	2.26	1.28	0.26	0.341	-0.017	0.027	0.209	0	66.7178	1019.85	0.065419	0.997089	1	-
B7H15_RS06525	hslV	35	96.82	106.84	108.9	129.82	136.77	112.93	-0.212	-0.076	-0.05	0.193	0.266	0	470262	624486	0.753039	0.584253	1	-
B7H15_RS06530	hslU	95	104	96.07	93.81	109.49	101.43	89.68	0.203	0.094	0.062	0.274	0.169	0	152435	228816	0.666189	0.649188	1	-
B7H15_RS06535	codY	71	47.45	46.45	63.75	90.65	59.33	35.44	0.375	0.347	0.766	1.242	0.67	0	51291.9	20285.7	2.52847	0.027819	0.545258	-
B7H15_RS06540	B7H15_RS06540	5	364.77	344.63	463.2	317.16	161.14	11.28	4.505	4.425	4.846	4.307	3.351	0	45863.1	628055	0.073024	0.995996	1	-
B7H15_RS06545	rpsB	54	3.55	2.96	4.25	2.91	2.26	3.1	0.078	-0.025	0.192	-0.034	-0.158	0	156.69	1852.59	0.084579	0.994648	1	-
B7H15_RS06550	B7H15_RS06550	13	93.7	84.12	82.09	64.58	60.05	70.37	0.389	0.242	0.209	-0.115	-0.213	0	2941.43	15087.5	0.194958	0.964011	1	-
B7H15_RS06555	tsf	55	0.08	0	0	0	0	0	0.022	0	0	0	0	0	0.087312	1000.07	8.7e-05	1	1	-
B7H15_RS06560	pyrH	57	0.33	0.2	0.29	0.21	0.28	0.07	0.073	0.037	0.063	0.04	0.06	0	0.644711	1005.11	0.000641	1	1	-
B7H15_RS06565	frr	34	0.33	0.6	0.54	0.72	0.83	0.17	0.044	0.116	0.101	0.147	0.174	0	39.8194	1060.11	0.037562	0.999232	1	-
B7H15_RS06570	B7H15_RS06570	75	4.12	4.06	3.19	4.06	4.29	0.38	0.762	0.753	0.607	0.752	0.789	0	27.4638	2392	0.011482	0.999959	1	-
B7H15_RS06575	B7H15_RS06575	72	0.24	0.39	0.12	0.34	0.19	0.11	0.039	0.078	0.005	0.066	0.023	0	1.51268	1004.77	0.001505	1	1	-
B7H15_RS06580	rseP	114	21.09	18.99	15.99	23.79	20.19	24.99	-0.201	-0.322	-0.515	-0.059	-0.252	0	2135.26	4293.12	0.497368	0.778399	1	-
B7H15_RS06585	B7H15_RS06585	131	0.33	0.41	0.32	0.32	0.21	0.55	-0.058	-0.036	-0.061	-0.059	-0.092	0	1.60218	1007.97	0.00159	1	1	-
B7H15_RS06590	B7H15_RS06590	328	0.18	0.19	0.3	0.32	0.27	0.17	0.003	0.005	0.036	0.04	0.027	0	1.65848	1006.07	0.001648	1	1	-
B7H15_RS06600	rimP	36	6.55	6.1	7.32	7.43	4.22	6.11	0.056	-0.001	0.149	0.161	-0.269	0	64.5331	1469.97	0.043901	0.99888	1	-
B7H15_RS06605	nusA	81	0.14	0.07	0.11	0.11	0.11	0	0.04	0.02	0.032	0.033	0.033	0	0.229323	1000.32	0.000229	1	1	-
B7H15_RS06610	B7H15_RS06610	18	0.48	0.11	0.2	0.26	0.22	0	0.133	0.03	0.057	0.073	0.061	0	0.680964	1001.98	0.00068	1	1	-
B7H15_RS06615	B7H15_RS06615	23	9.19	8	6.27	5.35	6.26	5.08	0.494	0.367	0.162	0.039	0.16	0	73.7706	1550.41	0.047581	0.998632	1	-
B7H15_RS06620	infB	140	0.46	0.39	0.33	0.26	0.64	0.12	0.092	0.072	0.057	0.038	0.138	0	7.23734	1028.74	0.007035	0.999988	1	-
B7H15_RS06625	rbfA	31	51.34	42.72	46.63	28.08	50.22	18.21	1.279	1.04	1.153	0.511	1.25	0	3290.32	40686.9	0.080869	0.995165	1	-
B7H15_RS06630	truB	80	80.71	74.44	70.19	64.98	74.8	76.86	0.066	-0.043	-0.123	-0.226	-0.037	0	7217.45	40281.4	0.179176	0.970442	1	-
B7H15_RS06635	ribF	73	0.18	0.12	0.11	0.06	0.09	0	0.051	0.033	0.032	0.018	0.025	0	0.236917	1000.27	0.000237	1	1	-
B7H15_RS06640	rpsO	25	0.47	0	0.12	0.29	0.32	0.9	-0.109	-0.239	-0.205	-0.157	-0.15	0	3.43939	1002.32	0.003431	0.999998	1	-
B7H15_RS06645	pnp	143	20.85	22.92	9.68	16.25	22.89	29.97	-0.436	-0.325	-1.252	-0.718	-0.326	0	12179	3146.34	3.87086	0.001723	0.050322	-
B7H15_RS06655	B7H15_RS06655	148	3.41	1.68	0.57	0.68	1.85	0.61	0.583	0.252	-0.01	0.016	0.287	0	332.577	1021.41	0.325605	0.897755	1	-
B7H15_RS06660	B7H15_RS06660	188	37.41	36.92	35.66	31.3	38.85	29.51	0.297	0.281	0.237	0.073	0.345	0	3428.71	7174.76	0.477885	0.792995	1	-
B7H15_RS06665	B7H15_RS06665	55	106.96	96.26	106.53	109.81	161.03	113.92	-0.087	-0.232	-0.092	-0.051	0.482	0	66443.5	59597.8	1.11486	0.35115	1	-
B7H15_RS06670	B7H15_RS06670	112	137.95	111.53	116.76	119.5	103.41	112.45	0.283	-0.011	0.052	0.084	-0.116	0	29513.9	82300.2	0.358613	0.876858	1	-
B7H15_RS06675	B7H15_RS06675	103	78.35	72.47	68.48	74.43	64.91	58.2	0.399	0.294	0.218	0.33	0.146	0	7035.27	22630.7	0.310873	0.906594	1	-
B7H15_RS06680	B7H15_RS06680	58	40.8	41.56	34.2	35.91	52.06	23.08	0.706	0.73	0.481	0.543	1.023	0	17767.7	11935.9	1.4886	0.191427	1	-
B7H15_RS06685	B7H15_RS06685	66	125.86	112.5	61.96	49.4	137.21	120.14	0.064	-0.091	-0.902	-1.202	0.184	0	183764	43460.6	4.22828	0.000853	0.027494	-
B7H15_RS06690	B7H15_RS06690	40	57.32	58	64.57	61.19	80.3	47.91	0.236	0.252	0.395	0.323	0.689	0	8677.08	15887.3	0.546165	0.741272	1	-
B7H15_RS06695	pgsA	58	1.33	1.09	0.59	0.72	0.76	0.13	0.303	0.246	0.124	0.156	0.166	0	13.7493	1099.2	0.012508	0.999949	1	-
B7H15_RS06700	B7H15_RS06700	103	107.04	107.81	104.7	106.32	112.57	106.18	0.011	0.021	-0.019	0.002	0.081	0	20852.7	67240.7	0.310121	0.90704	1	-
B7H15_RS06705	recA	80	6.69	6.48	3.65	6.54	7.23	0.68	1.04	1.015	0.605	1.022	1.105	0	235.939	3501.58	0.067381	0.99688	1	-
B7H15_RS06710	rny	102	6.74	6.81	4.74	4.94	5.91	5.21	0.203	0.211	-0.068	-0.039	0.096	0	151.894	1136.33	0.133672	0.984624	1	-
B7H15_RS06715	B7H15_RS06715	18	241.32	236.35	208.63	194.43	206.75	128.19	0.887	0.858	0.682	0.582	0.669	0	13895.7	288256	0.048206	0.998583	1	-
B7H15_RS06720	B7H15_RS06720	59	9.76	12.21	9.85	12.46	7.75	3.32	0.827	1.049	0.836	1.069	0.616	0	854.249	1312.71	0.650751	0.661028	1	-
B7H15_RS06725	B7H15_RS06725	145	3.92	4.19	2.2	2.5	6.09	4.95	-0.157	-0.114	-0.467	-0.407	0.157	0	844.82	1284.29	0.657812	0.655563	1	-
B7H15_RS06730	B7H15_RS06730	71	4.31	4.7	1.73	2.31	3.27	3.74	0.091	0.15	-0.377	-0.257	-0.08	0	284.345	1272.94	0.223376	0.952477	1	-
B7H15_RS06735	B7H15_RS06735	26	159.8	149.27	156.65	137.13	149.63	123.06	0.364	0.269	0.336	0.15	0.272	0	39623.7	155234	0.255251	0.93696	1	-
B7H15_RS06740	miaB	130	205.57	211.7	211.4	200.6	261.22	175.42	0.223	0.264	0.262	0.188	0.561	0	292367	311942	0.93725	0.455716	1	-
B7H15_RS06745	B7H15_RS06745	26	63.76	68.23	64.97	62.22	59.71	49.08	0.346	0.437	0.372	0.314	0.259	0	1398.87	11875.6	0.117794	0.988389	1	-
B7H15_RS06750	thiW	52	178.36	184.43	187.2	174.59	203.65	115.31	0.608	0.655	0.676	0.578	0.794	0	25484.7	261196	0.097569	0.992523	1	-
B7H15_RS06755	mutS	225	97.74	102.25	98.14	102.47	115.7	100.27	-0.035	0.027	-0.029	0.03	0.197	0	19096.7	38006.9	0.502452	0.77461	1	-
B7H15_RS06760	mutL	171	125.15	127.63	117.22	120.48	135.64	127.22	-0.023	0.004	-0.113	-0.076	0.089	0	18483.7	56046.9	0.329791	0.895194	1	-
B7H15_RS06765	B7H15_RS06765	52	195.31	201.24	200.83	195.65	448.6	170.8	0.188	0.23	0.228	0.191	1.367	0	1.14579e+07	9.47682e+06	1.20905	0.3034	1	-
B7H15_RS06770	B7H15_RS06770	57	128.06	137.26	142.18	127.71	166.01	114.41	0.156	0.253	0.302	0.152	0.518	0	138902	171718	0.808897	0.543515	1	-
B7H15_RS06775	glpK	94	114.97	109.61	94.58	102.47	131.96	93.52	0.284	0.218	0.015	0.125	0.475	0	29351.1	42095.4	0.697251	0.625593	1	-
B7H15_RS06780	B7H15_RS06780	135	44.95	37.8	32.01	22.71	65.61	42.94	0.059	-0.164	-0.373	-0.791	0.559	0	61112.1	14908.7	4.09908	0.001062	0.03384	-
B7H15_RS06785	B7H15_RS06785	88	118.14	121.63	120.5	121.45	198.19	113.57	0.055	0.095	0.082	0.093	0.777	0	538182	326703	1.64732	0.144815	1	-
B7H15_RS06790	miaA	78	51.15	51.83	48.08	55.68	60.04	62.35	-0.262	-0.245	-0.343	-0.15	-0.05	0	5036.05	14810.3	0.340038	0.888713	1	-
B7H15_RS06795	hfq	15	78.06	80.75	77.51	87.33	61.15	69.51	0.157	0.203	0.147	0.309	-0.172	0	2380.93	16178.9	0.147163	0.980642	1	-
B7H15_RS06800	B7H15_RS06800	36	127.85	137.29	143.28	133.88	180.42	144.55	-0.171	-0.072	-0.012	-0.107	0.31	0	139641	171032	0.816461	0.538431	1	-
B7H15_RS06805	hflX	100	87.85	88.42	88.26	87.53	81.65	77.43	0.172	0.181	0.178	0.167	0.072	0	1536.67	43431.2	0.035382	0.99934	1	-
B7H15_RS06810	B7H15_RS06810	95	75.94	82.47	66.52	68.98	76.91	59.93	0.318	0.43	0.14	0.188	0.335	0	8861.27	26344.6	0.33636	0.891052	1	-
B7H15_RS06815	B7H15_RS06815	24	14.12	10.75	9.76	11.43	9.27	6.03	0.793	0.514	0.419	0.574	0.371	0	237.918	1809.75	0.131465	0.985076	1	-
B7H15_RS06820	glnA	108	2.38	2.29	2.15	2.11	1.3	0.65	0.386	0.369	0.34	0.333	0.158	0	34.9569	1482.82	0.023575	0.999756	1	-
B7H15_RS06825	B7H15_RS06825	21	73.82	79.16	65.6	84.82	98.78	64.61	0.179	0.274	0.02	0.368	0.576	0	17161.2	38784.3	0.442478	0.818491	1	-
B7H15_RS06830	B7H15_RS06830	24	36.89	36.79	35.57	40.31	36.95	43.91	-0.224	-0.227	-0.27	-0.11	-0.222	0	681.214	8921.55	0.076356	0.995766	1	-
B7H15_RS06835	B7H15_RS06835	26	106.02	116	110.05	118.97	96.08	94.54	0.157	0.282	0.209	0.317	0.022	0	1465.33	41289.9	0.035489	0.99933	1	-
B7H15_RS06840	B7H15_RS06840	14	36.49	27.68	28.3	33.94	36.02	20.84	0.683	0.339	0.366	0.592	0.667	0	380.263	5297.82	0.071777	0.99631	1	-
B7H15_RS06845	B7H15_RS06845	17	57.67	60.52	57.99	56.94	39.51	62.99	-0.118	-0.054	-0.11	-0.135	-0.611	0	1418.01	10261.2	0.138192	0.983224	1	-
B7H15_RS06850	B7H15_RS06850	10	5.75	7.29	3.77	3.78	4.35	6.39	-0.083	0.11	-0.377	-0.376	-0.285	0	43.6796	1086.53	0.040201	0.999074	1	-
B7H15_RS06860	B7H15_RS06860	29	96.36	100.66	99.9	96.53	146.24	86.38	0.15	0.209	0.199	0.152	0.727	0	21718	68854.9	0.315417	0.90358	1	-
B7H15_RS06870	B7H15_RS06870	31	117.13	112.57	119.12	106.54	208.76	116.02	0.013	-0.042	0.037	-0.118	0.821	0	129796	143890	0.902045	0.479865	1	-
B7H15_RS06875	B7H15_RS06875	10	94.08	93.21	71.71	85.13	43.4	37.08	1.236	1.223	0.866	1.099	0.202	0	3144.77	43189.9	0.072813	0.99615	1	-
B7H15_RS06890	B7H15_RS06890	8	17.9	15.46	8.12	17.77	9.36	10.35	0.577	0.414	-0.227	0.569	-0.096	0	268.253	1714.5	0.156461	0.977495	1	-
B7H15_RS06905	B7H15_RS06905	15	74.97	80.92	92.92	61.27	59.58	70.13	0.09	0.194	0.382	-0.181	-0.218	0	4882.98	16746	0.29159	0.91708	1	-
B7H15_RS06910	B7H15_RS06910	38	125.7	115.38	131.37	112.99	130.07	104.85	0.251	0.132	0.312	0.103	0.298	0	9218.16	72095.5	0.12786	0.986043	1	-
B7H15_RS06915	B7H15_RS06915	25	241.94	245.1	233.55	231.63	209.42	208.16	0.212	0.231	0.162	0.151	0.009	0	8054.34	150825	0.053402	0.998196	1	-
B7H15_RS06920	B7H15_RS06920	84	99.75	103.78	105.92	105.72	105.86	77.19	0.35	0.404	0.433	0.43	0.432	0	1170.91	139246	0.008409	0.999981	1	-
B7H15_RS06925	B7H15_RS06925	20	96.21	102.13	106.14	96.09	120.88	74.34	0.351	0.433	0.486	0.35	0.666	0	3921.93	63555.2	0.061709	0.997441	1	-
B7H15_RS06930	cls	124	108.31	106.35	101.38	108.92	134.59	106.42	0.024	-0.001	-0.067	0.032	0.325	0	40752.6	52318.4	0.778935	0.564865	1	-
B7H15_RS06935	B7H15_RS06935	81	98.13	95.11	90.25	87.18	108.46	83.47	0.221	0.178	0.107	0.059	0.359	0	8768.16	56053.1	0.156426	0.978098	1	-
B7H15_RS06940	B7H15_RS06940	86	104.1	110.77	101.47	102	127.11	96.88	0.099	0.184	0.064	0.071	0.375	0	17781.4	80235.4	0.221615	0.953287	1	-
B7H15_RS06945	B7H15_RS06945	120	166.28	171.18	166.51	168.51	177.24	171.45	-0.043	-0.002	-0.041	-0.024	0.047	0	8797.02	119946	0.073342	0.996188	1	-
B7H15_RS06950	B7H15_RS06950	51	81.59	85.52	80.18	74.23	82.74	75.54	0.105	0.169	0.081	-0.024	0.124	0	2311.88	16361.4	0.1413	0.982529	1	-
B7H15_RS06955	B7H15_RS06955	22	63.1	62.52	56.02	58.71	72.18	59.53	0.078	0.065	-0.081	-0.018	0.258	0	1534.23	9694	0.158266	0.97735	1	-
B7H15_RS06960	B7H15_RS06960	49	109.24	107.36	101.22	102.92	99.63	108.55	0.009	-0.015	-0.096	-0.073	-0.118	0	1438.39	36382.4	0.039535	0.999133	1	-
B7H15_RS06965	B7H15_RS06965	83	121.81	118.23	118.38	128.87	136.22	132	-0.111	-0.153	-0.151	-0.033	0.044	0	8228.42	58875	0.139761	0.982986	1	-
B7H15_RS06970	B7H15_RS06970	60	285.8	309.6	346.3	314.59	356.49	245.46	0.215	0.329	0.488	0.352	0.529	0	185163	381681	0.485124	0.787495	1	-
B7H15_RS06975	B7H15_RS06975	123	108.12	111.88	18.94	42.74	91.56	117.87	-0.119	-0.072	-2.359	-1.364	-0.348	0	391728	20215.5	19.3776	0	0	-
B7H15_RS06980	B7H15_RS06980	103	59.68	51.83	10.56	14.18	53.26	62.4	-0.059	-0.246	-2.115	-1.813	-0.21	0	110713	12585.6	8.79679	0	3e-06	-
B7H15_RS06985	thrC	82	106.35	107.78	39.69	23.81	88.42	104.8	0.02	0.039	-1.297	-1.93	-0.233	0	234095	32507	7.20136	1e-06	8.5e-05	-
B7H15_RS06990	thrB	74	102.82	97.1	36.29	21.43	84.93	103.21	-0.005	-0.084	-1.39	-2.034	-0.267	0	182404	24686	7.38898	1e-06	6.1e-05	-
B7H15_RS06995	B7H15_RS06995	71	167.92	169.15	200.37	162.26	212.22	135.27	0.302	0.312	0.55	0.254	0.631	0	159952	193638	0.826038	0.531254	1	-
B7H15_RS07000	B7H15_RS07000	27	146.34	148.02	139.72	140.59	130.16	116.13	0.321	0.337	0.257	0.265	0.158	0	16479.5	114145	0.144373	0.981587	1	-
B7H15_RS07005	B7H15_RS07005	11	96.86	101.9	107.5	114.24	92.31	85.74	0.167	0.237	0.31	0.394	0.101	0	1679.03	17910	0.093748	0.993049	1	-
B7H15_RS07010	B7H15_RS07010	130	136.64	140.04	73.48	74.55	145.51	136.78	-0.001	0.033	-0.853	-0.834	0.086	0	288578	56863.3	5.07494	0.000129	0.005386	-
B7H15_RS07015	B7H15_RS07015	110	182.47	185.48	158.02	172.67	246.11	170.24	0.097	0.12	-0.104	0.02	0.519	0	246248	214866	1.14605	0.334029	1	-
B7H15_RS07020	rpmG	16	105.62	117.68	116.09	133.8	86.82	79.05	0.396	0.546	0.527	0.724	0.128	0	9869.57	24210.5	0.407657	0.843029	1	-
B7H15_RS07025	rpsN	24	1.81	9.7	77.69	68.54	4.08	68.06	-3.424	-2.313	0.179	0.01	-3.008	0	61821.2	5667.81	10.9074	0	0	-
B7H15_RS07030	guaC	75	120.3	114.62	110.88	105.45	177.14	119.17	0.013	-0.054	-0.1	-0.169	0.553	0	274924	236298	1.16346	0.325419	1	-
B7H15_RS15520	B7H15_RS15520	11	191.31	172.29	131.3	162.19	141.96	108.82	0.786	0.639	0.26	0.555	0.369	0	15320.4	32658.4	0.469112	0.798594	1	-
B7H15_RS07040	B7H15_RS07040	92	145.86	155.58	127.35	131.82	172.18	120.29	0.268	0.358	0.079	0.127	0.5	0	66207.5	73432	0.901616	0.479254	1	-
B7H15_RS07045	lexA	50	0.62	0.45	0.39	0.42	0.37	0.11	0.136	0.091	0.077	0.083	0.072	0	1.45337	1009.85	0.001439	1	1	-
B7H15_RS07050	B7H15_RS07050	19	106.21	111.34	109.47	120.13	50.37	85.39	0.299	0.364	0.341	0.469	-0.707	0	10628	79749.8	0.133267	0.984567	1	-
B7H15_RS07055	B7H15_RS07055	17	75.58	77.91	91.45	79.58	114.31	90.99	-0.253	-0.211	0.007	-0.183	0.314	0	121162	146988	0.824297	0.533852	1	-
B7H15_RS07060	tkt	149	0.23	0.37	0.2	0.16	0.06	0.18	0.015	0.054	0.007	-0.005	-0.032	0	1.39123	1007.52	0.001381	1	1	-
B7H15_RS07065	B7H15_RS07065	18	0	0.11	0.22	0.2	0	0	0	0.03	0.061	0.057	0	0	0.376799	1000.4	0.000377	1	1	-
B7H15_RS07070	B7H15_RS07070	10	91.89	99.82	77	77.61	78.74	43.46	1	1.113	0.759	0.77	0.789	0	1548.07	35005.4	0.044224	0.998833	1	-
B7H15_RS07075	B7H15_RS07075	42	90.14	91.41	92.84	100.8	82.98	117.13	-0.36	-0.341	-0.32	-0.207	-0.473	0	10891.7	30137.8	0.361397	0.874848	1	-
B7H15_RS07080	B7H15_RS07080	102	71.63	76.34	69.53	77.83	122.85	75.95	-0.079	0.007	-0.119	0.033	0.659	0	82255.5	38580.8	2.13203	0.059371	0.976728	-
B7H15_RS07085	B7H15_RS07085	259	67.45	65.11	68.04	68.84	74.6	68.42	-0.019	-0.067	-0.008	0.008	0.117	0	4688.15	16531.2	0.283594	0.922294	1	-
B7H15_RS07090	mscL	27	93.46	92.63	108.46	93.43	84.66	89.85	0.054	0.042	0.258	0.053	-0.081	0	11700.6	54689.7	0.213945	0.956444	1	-
B7H15_RS07095	B7H15_RS07095	136	134.43	139.49	132.87	138.62	166.74	136.44	-0.021	0.031	-0.037	0.022	0.28	0	43269.9	81321.6	0.532084	0.752119	1	-
B7H15_RS07105	acnA	213	0.86	1.07	1.07	1.06	1.5	2.66	-0.386	-0.336	-0.336	-0.338	-0.238	0	138.671	1233.62	0.112409	0.989663	1	-
B7H15_RS07110	B7H15_RS07110	36	102.15	101.57	101.51	94.84	92.91	77.48	0.377	0.37	0.369	0.275	0.247	0	1874.1	51683.2	0.036261	0.999296	1	-
B7H15_RS07120	B7H15_RS07120	18	93.14	111.28	99.65	115.65	105.55	84.69	0.13	0.374	0.222	0.428	0.302	0	11124	33326.4	0.33379	0.892075	1	-
B7H15_RS07130	plsY	56	0.54	0.59	1.27	0.76	0.33	0.14	0.11	0.122	0.287	0.166	0.054	0	10.7104	1046.05	0.010239	0.999969	1	-
B7H15_RS07135	parE	149	0.09	0.12	0.05	0.09	0.08	0.11	-0.007	0.002	-0.018	-0.007	-0.01	0	0.175551	1000.23	0.000176	1	1	-
B7H15_RS07140	parC	219	1.53	1.28	1.23	1.3	1.56	1.99	-0.097	-0.155	-0.165	-0.149	-0.091	0	59.8704	1192.35	0.050212	0.998461	1	-
B7H15_RS07150	B7H15_RS07150	135	137.22	133.46	126.42	128.5	207.74	133.46	0.039	0	-0.075	-0.053	0.62	0	385308	227425	1.69422	0.132856	1	-
B7H15_RS07155	B7H15_RS07155	89	90.02	91.49	110.46	103.74	83.98	115.82	-0.346	-0.324	-0.065	-0.152	-0.441	0	22239.2	23107.5	0.962425	0.439803	1	-
B7H15_RS07160	B7H15_RS07160	20	61.58	64.65	66.67	66.8	70.17	56.93	0.104	0.17	0.211	0.213	0.279	0	3315.7	20475.3	0.161936	0.976145	1	-
B7H15_RS07165	cozEb	126	97.75	93.13	85.43	86.05	97.01	76.31	0.338	0.271	0.153	0.163	0.327	0	37526.5	52567.2	0.713877	0.613026	1	-
B7H15_RS07170	mprF	255	138.19	134.75	212.92	191	179.37	100.13	0.446	0.411	1.052	0.899	0.811	0	718275	124841	5.75353	2.7e-05	0.001336	-
B7H15_RS07175	msrA	38	64.06	66.77	58.26	73.37	53.49	65.48	-0.029	0.026	-0.156	0.153	-0.269	0	4377.12	11137.9	0.392994	0.853634	1	-
B7H15_RS07180	B7H15_RS07180	72	147.78	138.9	95.12	78.4	151.93	40.04	1.762	1.676	1.152	0.889	1.801	0	295307	139860	2.11144	0.062082	0.983144	-
B7H15_RS07185	B7H15_RS07185	13	43.12	57.48	55.54	37.79	147.16	49.22	-0.172	0.205	0.159	-0.341	1.489	0	38934.3	35221.2	1.10542	0.36043	1	-
B7H15_RS07190	B7H15_RS07190	111	116.14	126.14	109.4	117.58	110.79	117.07	-0.011	0.103	-0.094	0.006	-0.076	0	5716.82	66950	0.085389	0.994541	1	-
B7H15_RS07195	B7H15_RS07195	117	121.03	123.61	122.07	123.86	115.6	121.29	-0.003	0.026	0.009	0.029	-0.067	0	57680.4	173978	0.331538	0.894079	1	-
B7H15_RS07200	B7H15_RS07200	88	116.48	119.89	116.29	115.41	136.42	117.92	-0.017	0.023	-0.019	-0.03	0.202	0	12144.1	60205.8	0.201709	0.961789	1	-
B7H15_RS07205	B7H15_RS07205	123	111.32	104.16	95.75	99.56	94.14	112.86	-0.019	-0.111	-0.226	-0.173	-0.25	0	10970.4	47036.4	0.233233	0.948008	1	-
B7H15_RS07210	B7H15_RS07210	47	141.19	142.6	129.26	133.63	113.64	130.67	0.108	0.122	-0.015	0.031	-0.193	0	8272.23	45209.7	0.182975	0.968998	1	-
B7H15_RS07215	trpD	83	83.26	82.16	73.03	74.19	62.9	77.18	0.103	0.085	-0.075	-0.054	-0.276	0	9718.86	18090.3	0.537241	0.748157	1	-
B7H15_RS07220	trpC	68	68.59	69.19	66.94	65.87	57.82	59.79	0.184	0.196	0.151	0.129	-0.044	0	2925.53	24436.6	0.119719	0.988023	1	-
B7H15_RS07225	B7H15_RS07225	57	89.39	77.48	73.93	79.68	108.75	73.34	0.269	0.074	0.011	0.112	0.538	0	23623.2	41084.7	0.574988	0.719215	1	-
B7H15_RS07230	trpB	91	89.03	95.23	83.93	94.4	98.35	84.69	0.068	0.16	-0.012	0.148	0.205	0	6790.1	24031.6	0.282549	0.92279	1	-
B7H15_RS07235	trpA	52	52.16	51.48	60.04	54.55	59.93	50.81	0.034	0.017	0.221	0.093	0.218	0	1752.65	8852.73	0.197979	0.963237	1	-
B7H15_RS07240	femA	102	0.21	0.23	0.21	0.35	0.27	0.17	0.011	0.018	0.01	0.049	0.029	0	0.809838	1003.67	0.000807	1	1	-
B7H15_RS07245	femB	109	1	0.52	1.1	0.68	0.87	0.1	0.233	0.112	0.257	0.155	0.201	0	19.7	1112.37	0.01771	0.999879	1	-
B7H15_RS07250	B7H15_RS07250	70	181.15	189.44	173.42	172.7	190.59	169.03	0.097	0.16	0.036	0.03	0.168	0	11318.6	86032.2	0.131563	0.985152	1	-
B7H15_RS07255	B7H15_RS07255	39	156.14	161.59	139.57	151.02	142.25	120.55	0.36	0.408	0.203	0.313	0.23	0	4367.84	92247.2	0.047349	0.998656	1	-
B7H15_RS07260	B7H15_RS07260	66	41.88	42.28	39.83	46.74	41.46	41.49	0.012	0.024	-0.052	0.154	-0.001	0	891.411	7956.58	0.112035	0.989714	1	-
B7H15_RS07265	B7H15_RS07265	69	79.11	83.8	81.66	80.59	93.14	88.18	-0.148	-0.069	-0.105	-0.123	0.075	0	8081.04	26768.5	0.301887	0.911806	1	-
B7H15_RS07270	B7H15_RS07270	77	66.13	62.82	62.39	65.5	56.83	62.18	0.082	0.014	0.005	0.07	-0.12	0	846.414	17949.4	0.047156	0.998674	1	-
B7H15_RS07275	B7H15_RS07275	105	77.11	82.71	78.33	78.33	84.85	76.3	0.014	0.109	0.036	0.036	0.144	0	3838.45	45933.5	0.083565	0.994811	1	-
B7H15_RS07280	B7H15_RS07280	18	107.1	100.47	94.84	106.72	191.16	79.67	0.405	0.317	0.238	0.4	1.212	0	45995.5	81612.4	0.563585	0.727834	1	-
B7H15_RS07285	B7H15_RS07285	39	78.29	73.74	76.26	77.27	114.98	82.33	-0.068	-0.149	-0.104	-0.086	0.458	0	26541.4	28724.9	0.923987	0.465152	1	-
B7H15_RS07290	pepF	157	140.54	142.51	143.41	141.12	139.77	140.06	0.005	0.024	0.033	0.01	-0.003	0	38621.7	150635	0.256392	0.936712	1	-
B7H15_RS07295	phoU	61	81.94	77.95	71.4	81.79	71.9	82.1	-0.003	-0.07	-0.189	-0.005	-0.18	0	2907.51	15807.4	0.183933	0.968675	1	-
B7H15_RS07300	pstB	69	126.94	131.31	135.76	125.04	105.5	116.96	0.113	0.16	0.207	0.093	-0.142	0	5090.07	93957.1	0.054174	0.998147	1	-
B7H15_RS07305	pstA	82	115.25	116.17	117.39	102.98	120.51	104.11	0.14	0.151	0.166	-0.015	0.202	0	6686.14	57608	0.116063	0.988852	1	-
B7H15_RS07310	pstC	73	58.39	62.44	57.54	60.44	63.48	62.09	-0.082	0.008	-0.101	-0.036	0.03	0	16989.3	33364.6	0.509201	0.769442	1	-
B7H15_RS07315	B7H15_RS07315	73	41.15	40.2	41.62	40.77	40.46	42.23	-0.034	-0.063	-0.019	-0.045	-0.055	0	40.0403	6100.92	0.006563	0.99999	1	-
B7H15_RS07325	cvfB	74	15.37	18.07	13.82	15.27	12.08	12.31	0.235	0.414	0.12	0.228	-0.02	0	781.265	3155.34	0.247601	0.941047	1	-
B7H15_RS07330	B7H15_RS07330	122	66.93	71.31	60.37	66.03	93.66	78.26	-0.211	-0.126	-0.349	-0.229	0.245	0	63654.2	58488	1.08833	0.364938	1	-
B7H15_RS07340	B7H15_RS07340	88	62.69	67.08	61.72	59.96	82.23	62.77	-0.002	0.089	-0.022	-0.061	0.364	0	12287.8	28569.2	0.430106	0.827813	1	-
B7H15_RS07345	B7H15_RS07345	69	83	79.6	13.16	24.23	84.54	97.98	-0.227	-0.284	-2.503	-1.817	-0.202	0	165729	17686.4	9.37041	0	1e-06	-
B7H15_RS07350	dapA	70	61.26	57.85	56.48	62.58	65.02	56.06	0.118	0.042	0.01	0.146	0.197	0	9469.38	19003.1	0.498307	0.777645	1	-
B7H15_RS07355	dapB	41	79.82	83.46	73.94	84.05	60.17	67.2	0.232	0.293	0.129	0.303	-0.148	0	1518.5	29070.2	0.052236	0.998298	1	-
B7H15_RS07360	dapD	54	45.62	46.7	35.87	20.6	57.98	49.88	-0.117	-0.086	-0.425	-1.1	0.199	0	35866.4	19531.9	1.8363	0.103847	1	-
B7H15_RS07365	B7H15_RS07365	82	87.8	90	95.8	88.26	179.2	83.34	0.071	0.105	0.19	0.078	1.06	0	839081	659349	1.27259	0.273541	1	-
B7H15_RS07370	B7H15_RS07370	88	79.06	82.69	79.18	62.9	83.15	82.38	-0.056	0.005	-0.054	-0.364	0.013	0	9078.4	24687.3	0.367735	0.87084	1	-
B7H15_RS07375	lysA	106	68.95	74.65	69.11	50.7	67.6	72.05	-0.059	0.048	-0.056	-0.468	-0.086	0	15191.9	14662.4	1.03611	0.394817	1	-
B7H15_RS07380	msaC	51	80.49	76.16	81.38	72.93	70.26	86.02	-0.09	-0.165	-0.075	-0.224	-0.274	0	3012.35	18326.3	0.164373	0.975512	1	-
B7H15_RS07385	cspA	10	275.7	174.83	213.35	159.41	189.96	148.87	0.867	0.225	0.505	0.096	0.341	0	45349.9	70275.2	0.645319	0.665647	1	-
B7H15_RS07395	msaA	29	114.99	122.91	86.44	103.28	93.89	97.28	0.23	0.323	-0.162	0.082	-0.049	0	11647.4	39589.6	0.294204	0.915983	1	-
B7H15_RS07400	B7H15_RS07400	21	155.12	154.94	146.32	147.47	200.57	128.52	0.262	0.26	0.181	0.191	0.623	0	123116	214906	0.57288	0.720755	1	-
B7H15_RS07405	B7H15_RS07405	55	160.78	183.86	155.25	170.44	193.63	145.97	0.135	0.323	0.086	0.217	0.396	0	39588.2	135754	0.291617	0.917644	1	-
B7H15_RS07410	B7H15_RS07410	73	121.82	120.02	115.67	117.09	131.12	116.84	0.058	0.037	-0.014	0.003	0.16	0	5607.56	32289.4	0.173666	0.972391	1	-
B7H15_RS07420	brnQ	131	155.82	149.74	157.63	153.02	192.39	146.3	0.088	0.032	0.104	0.063	0.384	0	118228	225066	0.525303	0.757281	1	-
B7H15_RS07425	B7H15_RS07425	155	70.77	68.5	68.76	73.33	71.34	73.42	-0.05	-0.093	-0.089	-0.002	-0.039	0	1610.05	16225.6	0.099229	0.992251	1	-
B7H15_RS07430	B7H15_RS07430	65	62.33	57.32	43.84	59.42	53.74	49.08	0.316	0.205	-0.147	0.252	0.119	0	4932.03	23297.7	0.211696	0.957589	1	-
B7H15_RS07435	B7H15_RS07435	18	53.8	49.25	47.78	43.59	57.57	62.32	-0.195	-0.311	-0.351	-0.47	-0.106	0	1900.45	7795.35	0.243793	0.942499	1	-
B7H15_RS07440	B7H15_RS07440	56	67.12	66.75	72.64	69.02	50.82	56.26	0.235	0.228	0.342	0.273	-0.134	0	4492.65	20683.7	0.217208	0.955183	1	-
B7H15_RS07445	sucB	91	3.53	2.77	0.97	1.66	3.37	16.93	-1.363	-1.497	-1.877	-1.72	-1.389	0	3944.07	1179.09	3.34501	0.0053	0.132638	-
B7H15_RS07450	B7H15_RS07450	187	3.77	3.03	2.24	3.26	2.99	14.81	-1.176	-1.304	-1.453	-1.263	-1.31	0	4365.02	1730.41	2.52254	0.027613	0.545073	-
B7H15_RS07455	arlS	105	60.09	49.75	87.51	95.44	73.8	57.63	0.056	-0.194	0.563	0.682	0.331	0	66477.1	24469.1	2.71678	0.01895	0.402397	-
B7H15_RS07460	arlR	59	56.05	46.53	84.41	91.81	59.64	60.54	-0.102	-0.347	0.448	0.563	-0.02	0	35923.5	12235.4	2.93602	0.012475	0.279734	-
B7H15_RS07465	B7H15_RS07465	10	107.54	98.03	124.8	87.8	64.31	116.13	-0.106	-0.234	0.1	-0.384	-0.806	0	6379.61	31373.7	0.203343	0.960419	1	-
B7H15_RS07470	B7H15_RS07470	20	30.21	38.03	29.27	33.64	25.22	27.01	0.138	0.427	0.099	0.272	-0.083	0	454.021	5749.72	0.078964	0.995406	1	-
B7H15_RS07475	tnpA	49	184.15	192.89	187.27	184.7	210.14	180.37	0.029	0.094	0.053	0.033	0.215	0	9586.25	61470	0.15595	0.978206	1	-
B7H15_RS07480	B7H15_RS07480	56	190.55	190.8	205.82	186.5	170	163.77	0.212	0.214	0.321	0.182	0.052	0	13887.7	129788	0.107002	0.990742	1	-
B7H15_RS07485	B7H15_RS07485	101	3.34	3.75	2.89	3.23	1.18	1.73	0.309	0.378	0.228	0.289	-0.125	0	97.7043	1521.91	0.064199	0.997221	1	-
B7H15_RS07490	B7H15_RS07490	37	76.12	71.9	59.37	68.4	61.54	76.39	-0.005	-0.082	-0.339	-0.149	-0.291	0	3087.06	21584.3	0.143023	0.982014	1	-
B7H15_RS07495	B7H15_RS07495	121	68.96	75.23	67.08	68.77	98.82	75.21	-0.117	0	-0.154	-0.121	0.372	0	58749.1	40072.3	1.46608	0.198013	1	-
B7H15_RS07500	B7H15_RS07500	14	164.5	159.33	162.36	122.72	321.03	178.26	-0.113	-0.157	-0.131	-0.521	0.831	0	159647	194114	0.822439	0.535543	1	-
B7H15_RS07505	B7H15_RS07505	36	113.47	117.59	101.66	99.67	121.19	114.85	-0.017	0.033	-0.168	-0.195	0.074	0	22401.7	43132.5	0.51937	0.761642	1	-
B7H15_RS07510	msrB	31	164.04	163.62	150.43	151.1	338.84	170.05	-0.05	-0.054	-0.172	-0.165	0.974	0	366714	245195	1.4956	0.190656	1	-
B7H15_RS07515	msrA	38	180.06	173.47	157.48	150.66	141.78	153.43	0.224	0.172	0.036	-0.025	-0.11	0	10247.5	75521.7	0.135689	0.98403	1	-
B7H15_RS07520	fakB2	74	168.23	223.73	245.16	184.08	165.83	196.04	-0.215	0.186	0.315	-0.088	-0.235	0	150576	85189.3	1.76755	0.117055	1	-
B7H15_RS07525	B7H15_RS07525	35	0.21	0	0.1	0	0.08	0	0.058	0	0.029	0	0.022	0	0.475079	1000.36	0.000475	1	1	-
B7H15_RS07530	B7H15_RS07530	71	0.97	1.1	0.83	0.73	0.49	0.98	-0.003	0.029	-0.036	-0.063	-0.125	0	3.41525	1025.07	0.003332	0.999998	1	-
B7H15_RS07535	B7H15_RS07535	33	90.38	86.54	94.46	79.55	109.7	81.22	0.146	0.086	0.206	-0.028	0.412	0	7242.01	21917.2	0.330425	0.894492	1	-
B7H15_RS07540	B7H15_RS07540	96	139.91	136.58	129.23	123.44	125.28	128.47	0.119	0.085	0.008	-0.055	-0.035	0	7636.62	56813	0.134417	0.984427	1	-
B7H15_RS07545	B7H15_RS07545	19	219.71	196.67	210.58	195.68	238.01	195.64	0.163	0.007	0.104	0	0.276	0	17687.8	124751	0.141785	0.982253	1	-
B7H15_RS07550	B7H15_RS07550	12	166.33	151.5	184.14	157.23	111.45	88.61	0.872	0.741	1.015	0.793	0.315	0	12162.2	167701	0.072523	0.996205	1	-
B7H15_RS07555	B7H15_RS07555	67	135.01	134.69	129.92	137.27	123.56	137.08	-0.021	-0.024	-0.075	0.002	-0.144	0	3531.19	48299.4	0.07311	0.996209	1	-
B7H15_RS07565	B7H15_RS07565	29	292.08	290.27	269.56	258.67	360.43	236.61	0.298	0.289	0.184	0.126	0.597	0	657952	895274	0.734917	0.597739	1	-
B7H15_RS07570	ebh	2120	88.22	91.7	85.04	86.43	101.05	88.89	-0.01	0.043	-0.06	-0.038	0.176	0	213782	62257.7	3.43382	0.004199	0.111043	-
B7H15_RS07575	norB	126	86.64	86.76	83.7	86.44	80.6	85.54	0.017	0.019	-0.03	0.014	-0.081	0	747.433	28160.6	0.026542	0.999674	1	-
B7H15_RS07580	B7H15_RS07580	127	93.84	90.6	81.7	86.08	99.11	96.62	-0.04	-0.088	-0.229	-0.158	0.035	0	13475.6	28992.5	0.464794	0.802657	1	-
B7H15_RS07585	tdcB	76	52.66	53.65	43.48	48.71	52.14	49.53	0.081	0.105	-0.17	-0.022	0.067	0	2054.23	13591.3	0.151144	0.97971	1	-
B7H15_RS07590	ald	80	90.95	94.84	94.7	95.03	109.98	101.58	-0.152	-0.094	-0.096	-0.092	0.109	0	9920.85	49319.5	0.201155	0.962006	1	-
B7H15_RS07595	B7H15_RS07595	76	134.04	129.4	130.98	129.04	113.38	117.2	0.186	0.137	0.154	0.133	-0.046	0	1876.47	65598.3	0.028605	0.999607	1	-
B7H15_RS07600	B7H15_RS07600	286	136.98	143.49	146.05	151.83	139.63	143.72	-0.067	-0.002	0.022	0.077	-0.04	0	14924.2	90871.9	0.164233	0.975645	1	-
B7H15_RS07605	B7H15_RS07605	121	143.88	140.87	143.97	130.54	203.19	154	-0.095	-0.124	-0.094	-0.23	0.389	0	163685	123329	1.32722	0.249888	1	-
B7H15_RS07610	B7H15_RS07610	26	239.65	260.17	252.75	251.78	282.71	220.7	0.116	0.233	0.192	0.186	0.35	0	93855	405401	0.231511	0.948532	1	-
B7H15_RS07615	B7H15_RS07615	86	122.14	118.44	118.78	114.54	130.86	114.04	0.095	0.052	0.056	0.006	0.191	0	46161.2	97981.5	0.471121	0.797947	1	-
B7H15_RS07620	rnpB	27	123.69	141.64	125.97	120.15	138.03	0.14	4.646	4.834	4.671	4.606	4.798	0	26350.9	604532	0.043589	0.998896	1	-
B7H15_RS07625	gpsB	29	166.29	198.55	423.28	353.65	231.53	64.31	1.305	1.554	2.627	2.371	1.771	0	775225	170228	4.55404	0.000505	0.018367	-
B7H15_RS07630	B7H15_RS07630	43	174.43	180.84	164.87	175.75	234.23	130.95	0.4	0.451	0.321	0.411	0.815	0	221438	291137	0.760599	0.578594	1	-
B7H15_RS07635	B7H15_RS07635	30	343.69	334.66	348.06	322.98	404.11	263.67	0.376	0.338	0.394	0.288	0.607	0	128948	349214	0.369251	0.86955	1	-
B7H15_RS07640	B7H15_RS07640	22	120.09	141.18	118.7	122.8	110.28	131.83	-0.129	0.095	-0.145	-0.098	-0.247	0	4963.4	26841.2	0.184917	0.968114	1	-
B7H15_RS07645	recU	58	0.82	0.71	0.69	0.82	0.66	0.33	0.127	0.099	0.094	0.127	0.087	0	2.66333	1019.06	0.002614	0.999999	1	-
B7H15_RS07650	B7H15_RS07650	179	1.97	1.3	1.37	1.28	4.63	0.64	0.304	0.159	0.175	0.154	0.771	0	1305.46	2175.63	0.600037	0.699957	1	-
B7H15_RS07655	B7H15_RS07655	32	132.45	139.42	128.52	124.82	125.88	117.69	0.164	0.235	0.122	0.082	0.093	0	1510.02	69372.4	0.021767	0.999798	1	-
B7H15_RS07660	nth	56	103.72	106.74	104.49	98.04	90.57	100.79	0.039	0.079	0.05	-0.038	-0.147	0	2640.98	53552.3	0.049316	0.998521	1	-
B7H15_RS07665	B7H15_RS07665	59	0.42	0.41	0.27	0.27	0.41	0.16	0.072	0.068	0.03	0.029	0.067	0	2.28715	1024.37	0.002233	0.999999	1	-
B7H15_RS07670	asnS	88	127.14	133.07	126.24	128.47	176.36	134.61	-0.079	-0.016	-0.089	-0.065	0.377	0	104904	140610	0.746066	0.589067	1	-
B7H15_RS07675	B7H15_RS07675	238	161.92	160.44	146.33	140.94	167.52	160.44	0.013	0	-0.129	-0.181	0.06	0	48155.1	69920.5	0.688712	0.631989	1	-
B7H15_RS07680	B7H15_RS07680	89	0.54	0.67	0.77	0.74	0.57	0.64	-0.024	0.009	0.034	0.027	-0.017	0	6.94376	1023.1	0.006787	0.999989	1	-
B7H15_RS07685	B7H15_RS07685	107	0.25	0.08	0.21	0.09	0.14	0.14	0.03	-0.018	0.018	-0.015	-0.001	0	1.05853	1002.39	0.001056	1	1	-
B7H15_RS07690	bshA	97	29.96	29.96	22.29	28.72	26.38	29.32	0.027	0.027	-0.331	-0.025	-0.129	0	2088.03	5481.74	0.380907	0.862058	1	-
B7H15_RS07695	B7H15_RS07695	24	84.98	85.67	77.75	76.34	87.65	71.05	0.243	0.254	0.122	0.097	0.285	0	907.276	26568.3	0.034149	0.999389	1	-
B7H15_RS07700	B7H15_RS07700	47	0.69	0.18	0.35	0.45	0.23	0.28	0.106	-0.028	0.017	0.044	-0.014	0	2.91934	1012.27	0.002884	0.999999	1	-
B7H15_RS07705	B7H15_RS07705	62	141.24	151.95	144.6	146.74	181.57	156.85	-0.146	-0.044	-0.114	-0.093	0.205	0	26983.2	60734.6	0.44428	0.817554	1	-
B7H15_RS07710	B7H15_RS07710	54	101.48	101.01	102.94	93.61	114.19	109.51	-0.105	-0.111	-0.085	-0.216	0.058	0	22765.7	48836.2	0.466165	0.801535	1	-
B7H15_RS07715	B7H15_RS07715	107	69.19	73.66	86.33	82.16	91.75	77.42	-0.152	-0.067	0.148	0.081	0.231	0	17433.2	32294.5	0.53982	0.746203	1	-
B7H15_RS07720	aroA	89	28.48	19.37	5.97	7.49	21.75	40.08	-0.429	-0.887	-2.039	-1.852	-0.753	0	25941.5	4778.07	5.42929	6.2e-05	0.002847	-
B7H15_RS07725	aroB	99	31.72	23.24	9.08	11.01	33.28	40.06	-0.295	-0.674	-1.679	-1.492	-0.235	0	27670.9	3848.28	7.19045	1e-06	8.5e-05	-
B7H15_RS07730	aroC	95	22.29	15.49	5.04	6.42	20.79	30.15	-0.365	-0.779	-1.808	-1.622	-0.447	0	14350.6	2094.21	6.8525	3e-06	0.000173	-
B7H15_RS07735	B7H15_RS07735	29	88.85	87.12	86.13	79.19	85.44	79.95	0.144	0.117	0.101	-0.013	0.09	0	1934.75	31805.9	0.06083	0.997539	1	-
B7H15_RS07740	ndk	33	92.96	74.12	45.59	71.25	70.06	120.22	-0.354	-0.662	-1.308	-0.716	-0.738	0	31249.6	27121.5	1.15221	0.332451	1	-
B7H15_RS07745	B7H15_RS07745	66	0.51	0.39	0.63	0.29	0.03	0.06	0.124	0.093	0.154	0.065	-0.009	0	1.2851	1015.43	0.001266	1	1	-
B7H15_RS07750	B7H15_RS07750	50	6.56	7.18	6.93	8.48	3.71	15.7	-0.84	-0.764	-0.794	-0.619	-1.249	0	1444.86	1465.18	0.986128	0.425481	1	-
B7H15_RS07755	B7H15_RS07755	53	22.86	17.95	17	16.59	17.73	25.46	-0.129	-0.408	-0.469	-0.496	-0.423	0	1797.78	7702.52	0.233402	0.94783	1	-
B7H15_RS07765	B7H15_RS07765	17	0	0	0.11	0	0	0	0	0	0.03	0	0	0	0.066166	1000.1	6.6e-05	1	1	-
B7H15_RS07770	B7H15_RS07770	78	5.05	3.6	3.85	5.19	3.72	2.42	0.439	0.213	0.256	0.459	0.233	0	147.979	1193.02	0.124037	0.987019	1	-
B7H15_RS07775	der	96	0.44	0.2	1.24	0.98	0.77	0.22	0.061	-0.006	0.257	0.197	0.145	0	22.4228	1056.19	0.02123	0.999811	1	-
B7H15_RS07780	rpsA	81	118.75	118.36	75.5	65.26	108.27	125.58	-0.078	-0.082	-0.698	-0.894	-0.205	0	91593.7	37021.3	2.47408	0.030833	0.58792	-
B7H15_RS07785	B7H15_RS07785	23	164.23	167.39	153.16	185.92	108.84	148.61	0.14	0.166	0.042	0.314	-0.432	0	29779.7	71052.8	0.419121	0.835227	1	-
B7H15_RS07795	B7H15_RS07795	8	232.36	256.32	242.5	265.35	249.45	78.83	1.502	1.64	1.562	1.689	1.602	0	612296	1.43017e+06	0.428128	0.827813	1	-
B7H15_RS07800	cmk	49	0.17	0.08	0.17	0	0.08	0.12	0.015	-0.011	0.016	-0.033	-0.01	0	0.569763	1000.63	0.000569	1	1	-
B7H15_RS07805	B7H15_RS07805	86	128.61	133.48	136.97	128.07	159.31	118.77	0.11	0.162	0.198	0.105	0.409	0	90786.9	113199	0.802009	0.54828	1	-
B7H15_RS07810	B7H15_RS07810	84	136.48	131.25	138.77	130.62	157.34	111.11	0.285	0.231	0.308	0.224	0.484	0	41941.6	90482.3	0.463534	0.803542	1	-
B7H15_RS07815	B7H15_RS07815	9	25.37	30.2	22	20.81	23.97	24.88	0.024	0.237	-0.146	-0.211	-0.045	0	60.357	2346.22	0.025725	0.999687	1	-
B7H15_RS07820	ebpS	79	93.03	85.36	69.94	60.43	69.63	39.97	1.124	1.007	0.737	0.541	0.731	0	41184.1	16741.9	2.45995	0.031717	0.596662	-
B7H15_RS07825	B7H15_RS07825	106	135.35	139.77	139.28	145.09	136.79	124.14	0.12	0.165	0.16	0.217	0.135	0	2640.23	80723.2	0.032707	0.999456	1	-
B7H15_RS07830	B7H15_RS07830	84	137.14	135.11	126.76	135.1	130.37	132.88	0.044	0.023	-0.065	0.023	-0.027	0	2965.82	51173.8	0.057956	0.997823	1	-
B7H15_RS07835	B7H15_RS07835	18	0.84	0.68	0.15	0.22	1.2	1.88	-0.237	-0.278	-0.419	-0.4	-0.151	0	12.3698	1007.22	0.012281	0.99995	1	-
B7H15_RS07840	B7H15_RS07840	62	107.63	127.21	181.45	170.18	109.57	148.93	-0.451	-0.219	0.277	0.187	-0.426	0	102875	71416.5	1.44049	0.207579	1	-
B7H15_RS07845	B7H15_RS07845	4	407.95	428.61	360.54	393.31	279.73	200.9	1.004	1.074	0.828	0.952	0.468	0	13307.7	330301	0.04029	0.999017	1	-
B7H15_RS07850	B7H15_RS07850	85	98.76	97.31	86.37	95.81	97.32	96.94	0.026	0.005	-0.158	-0.016	0.005	0	1809.16	32628.1	0.055448	0.998042	1	-
B7H15_RS07855	B7H15_RS07855	23	49.83	54.53	52.1	44.6	34.22	48.11	0.046	0.165	0.104	-0.099	-0.438	0	1701.62	10367.8	0.164126	0.975462	1	-
B7H15_RS07860	B7H15_RS07860	80	67.26	68.62	64.93	65.61	67.35	66.39	0.018	0.044	-0.03	-0.016	0.019	0	359.006	18451.6	0.019457	0.999848	1	-
B7H15_RS07865	B7H15_RS07865	79	82.43	87.88	80.79	84.23	98.59	83.1	-0.011	0.076	-0.038	0.018	0.234	0	14456.8	25093	0.576129	0.71835	1	-
B7H15_RS07870	B7H15_RS07870	7	13.06	11.14	9.28	9.21	6.03	8.87	0.381	0.218	0.042	0.035	-0.331	0	68.1279	1221.08	0.055793	0.997929	1	-
B7H15_RS07875	lukF-PV	81	122.31	118.3	111.08	117.47	142.13	111.53	0.128	0.081	-0.006	0.072	0.336	0	121957	146910	0.830153	0.528301	1	-
B7H15_RS07880	lukS-PV	82	105	115.12	106.54	97.38	126.42	89.37	0.221	0.348	0.241	0.118	0.478	0	22180.2	51585.8	0.429967	0.827902	1	-
B7H15_RS07885	B7H15_RS07885	141	108.8	108.93	107.05	112.45	129.35	113.41	-0.057	-0.056	-0.08	-0.012	0.182	0	18325.8	57222.1	0.320257	0.901006	1	-
B7H15_RS07890	B7H15_RS07890	32	191.28	197.9	165.1	192.45	206.22	199.61	-0.06	-0.012	-0.266	-0.051	0.046	0	96649	164672	0.586918	0.710029	1	-
B7H15_RS07895	B7H15_RS07895	21	70.28	60.2	53.01	57.57	52.74	48.3	0.498	0.291	0.122	0.231	0.115	0	1013.05	15705.7	0.064502	0.997158	1	-
B7H15_RS07900	B7H15_RS07900	19	86.32	82.77	79	73.89	82	94.3	-0.121	-0.178	-0.241	-0.332	-0.191	0	1413.11	12224.1	0.1156	0.988838	1	-
B7H15_RS07905	B7H15_RS07905	25	43.34	38.71	42.95	46.69	34.34	38.84	0.141	-0.004	0.129	0.237	-0.156	0	916.34	5840.19	0.156902	0.977809	1	-
B7H15_RS07910	B7H15_RS07910	119	70.24	66.51	68.18	63.74	85.2	61.54	0.177	0.104	0.137	0.047	0.439	0	18307.5	40057.2	0.457033	0.808352	1	-
B7H15_RS07915	B7H15_RS07915	152	110.84	114.24	113.59	109.8	128.81	107.6	0.041	0.083	0.075	0.028	0.249	0	31730	54007.1	0.587515	0.709601	1	-
B7H15_RS07920	B7H15_RS07920	25	67.29	67.87	60.33	66.4	106.53	64.22	0.063	0.074	-0.083	0.045	0.688	0	19651.2	35176	0.558655	0.731659	1	-
B7H15_RS07925	B7H15_RS07925	143	118.65	119.4	106.84	115.65	135.81	118.41	0.003	0.012	-0.142	-0.033	0.19	0	24670.8	64202.9	0.384264	0.859832	1	-
B7H15_RS07930	B7H15_RS07930	82	96.44	99.15	95.79	93.69	102.46	97.73	-0.018	0.02	-0.028	-0.058	0.065	0	21559.5	57150.8	0.377238	0.864501	1	-
B7H15_RS07935	B7H15_RS07935	437	105.54	107.99	105.58	104.69	116.62	101.97	0.047	0.079	0.048	0.036	0.185	0	19157.6	81560.6	0.234887	0.947285	1	-
B7H15_RS07940	B7H15_RS07940	11	32.14	39.23	36	28.87	30.99	32.52	-0.015	0.238	0.128	-0.148	-0.06	0	350.318	3391.56	0.103291	0.991296	1	-
B7H15_RS07945	B7H15_RS07945	24	39.24	36.93	28.61	33.4	36.43	42.58	-0.105	-0.182	-0.502	-0.309	-0.2	0	953.631	3382.65	0.281918	0.922786	1	-
B7H15_RS07950	B7H15_RS07950	35	53.54	52.57	49.14	49.18	62.72	59.47	-0.139	-0.163	-0.252	-0.251	0.071	0	5912.03	16908	0.349658	0.882392	1	-
B7H15_RS07955	B7H15_RS07955	51	114.22	125.17	109.44	115.33	142.13	112.29	0.023	0.15	-0.036	0.037	0.327	0	26843.4	78561.4	0.341687	0.887585	1	-
B7H15_RS07960	B7H15_RS07960	38	142.02	137.54	134.29	128.39	174.3	131.95	0.102	0.058	0.025	-0.038	0.389	0	29439.4	40862.5	0.72045	0.60837	1	-
B7H15_RS07965	B7H15_RS07965	34	75.7	73.22	72.87	75.99	74.66	71.69	0.074	0.029	0.022	0.079	0.055	0	568.742	25828.5	0.02202	0.999792	1	-
B7H15_RS07970	B7H15_RS07970	32	115.8	114.18	110.47	101.98	91.28	98.93	0.217	0.198	0.152	0.042	-0.11	0	4074.51	40897.2	0.099628	0.992126	1	-
B7H15_RS07975	B7H15_RS07975	18	56.71	46.21	61.01	47.95	45.12	37.32	0.544	0.275	0.641	0.323	0.244	0	1956.17	12549.2	0.15588	0.97805	1	-
B7H15_RS07980	B7H15_RS07980	84	98.05	98.41	106.85	90.05	81.03	94.1	0.056	0.061	0.175	-0.06	-0.204	0	14279.3	68057.9	0.209811	0.958419	1	-
B7H15_RS07985	B7H15_RS07985	63	108.22	109.32	104.03	107.41	99.49	116.06	-0.097	-0.083	-0.151	-0.107	-0.212	0	2856.37	36887.4	0.077435	0.995656	1	-
B7H15_RS07990	B7H15_RS07990	98	97.29	98.48	93.2	93.4	91.94	84.98	0.185	0.202	0.126	0.129	0.107	0	1674.18	70112.7	0.023878	0.999748	1	-
B7H15_RS07995	B7H15_RS07995	127	85.15	86.43	83.58	85.51	69.14	86.23	-0.017	0.003	-0.043	-0.011	-0.299	0	11985.6	27824.1	0.430764	0.827384	1	-
B7H15_RS08000	B7H15_RS08000	28	53.1	62.05	45.14	51.1	112.2	54.1	-0.025	0.182	-0.237	-0.075	0.988	0	51854.2	42367.7	1.22391	0.297716	1	-
B7H15_RS08005	B7H15_RS08005	28	84.7	82.44	99.36	73.93	83.92	69.98	0.259	0.222	0.477	0.074	0.246	0	5492.46	24754.4	0.221878	0.95296	1	-
B7H15_RS08010	B7H15_RS08010	40	64.42	63.27	67.51	64	78.93	72.13	-0.152	-0.176	-0.089	-0.161	0.122	0	5039.77	9627.93	0.523453	0.758567	1	-
B7H15_RS08015	B7H15_RS08015	122	109.66	120.53	109.47	110.43	112.96	100.01	0.127	0.257	0.124	0.136	0.168	0	4154.63	71085	0.058446	0.997781	1	-
B7H15_RS08020	B7H15_RS08020	26	67.56	81.66	81.84	66.85	52.29	52.48	0.336	0.592	0.595	0.322	-0.005	0	6388.5	15370.9	0.415622	0.837757	1	-
B7H15_RS08025	B7H15_RS08025	2	0	0	0	0	0	0	0	0	0	0	0	0	4.86047	1005.57	0.004834	0.999994	1	-
B7H15_RS08030	B7H15_RS08030	194	80.44	79.96	73.2	79.61	144.13	79.97	0.008	0	-0.12	-0.006	0.812	0	373821	189253	1.97525	0.079291	1	-
B7H15_RS08040	B7H15_RS08040	17	29.79	25.7	23.94	32.3	20.29	7.19	1.513	1.332	1.247	1.613	1.053	0	839.683	9794.46	0.08573	0.994412	1	-
B7H15_RS08045	B7H15_RS08045	17	140.89	151.1	138.52	139.63	160.74	129.32	0.119	0.217	0.096	0.107	0.303	0	10535.7	47600.9	0.221333	0.953	1	-
B7H15_RS08050	B7H15_RS08050	43	79.87	87.59	83.07	77.58	91	86.14	-0.103	0.023	-0.049	-0.142	0.075	0	3081.37	18816.8	0.163757	0.975695	1	-
B7H15_RS08055	B7H15_RS08055	23	38.96	37.56	26.81	36.71	48.03	21.44	0.734	0.687	0.267	0.658	1.004	0	3355.11	14115.1	0.237697	0.945565	1	-
B7H15_RS08060	B7H15_RS08060	17	71.7	72.14	73.15	67.88	58.22	27.89	1.221	1.23	1.248	1.148	0.943	0	590.44	42878.6	0.01377	0.999934	1	-
B7H15_RS08065	B7H15_RS08065	15	38.89	43.75	44.61	42.4	45.07	37.27	0.054	0.206	0.231	0.165	0.245	0	457.127	5658.57	0.080785	0.995129	1	-
B7H15_RS08070	B7H15_RS08070	38	56.6	50.44	51.41	51.93	47.74	45.07	0.299	0.147	0.172	0.185	0.075	0	543.804	19580.4	0.027773	0.999633	1	-
B7H15_RS08075	B7H15_RS08075	18	37.74	29.34	31.8	33.08	30.32	30.95	0.249	-0.066	0.034	0.083	-0.025	0	265.086	3394.43	0.078095	0.995517	1	-
B7H15_RS08080	B7H15_RS08080	19	50.61	62.05	61.66	56.85	72.46	46.36	0.115	0.385	0.376	0.268	0.593	0	19678.6	51346	0.383255	0.85992	1	-
B7H15_RS08085	B7H15_RS08085	15	33.4	36.25	24.04	32.69	26.59	35.76	-0.086	0.017	-0.489	-0.113	-0.368	0	576.286	3816.39	0.151003	0.979496	1	-
B7H15_RS08090	B7H15_RS08090	19	18.28	19.54	21	12.4	21.36	7.92	0.849	0.926	1.009	0.429	1.029	0	2887.88	6771.4	0.426482	0.829896	1	-
B7H15_RS08095	B7H15_RS08095	22	70.39	77.59	72.07	81.42	79.57	60.73	0.198	0.329	0.23	0.395	0.363	0	35286.5	75423.5	0.467845	0.800012	1	-
B7H15_RS08100	B7H15_RS08100	19	20.35	26.33	31.14	18.42	16.15	16.24	0.255	0.561	0.767	0.141	-0.006	0	1212.92	5292.7	0.229169	0.949488	1	-
B7H15_RS08105	B7H15_RS08105	143	38.54	40.43	39.73	37.5	37.81	38.13	0.014	0.075	0.053	-0.021	-0.011	0	774.868	15536.6	0.049874	0.998485	1	-
B7H15_RS08110	B7H15_RS08110	37	29.73	35.92	25.72	28.87	38.82	27.22	0.109	0.345	-0.069	0.072	0.444	0	1582.72	8519.21	0.185783	0.967914	1	-
B7H15_RS08115	B7H15_RS08115	102	34.49	37.11	35.86	35.49	30.07	34.61	-0.004	0.088	0.045	0.032	-0.176	0	603.276	7712.65	0.078219	0.995559	1	-
B7H15_RS08120	B7H15_RS08120	29	26.74	26.01	35.33	24.03	21.89	23.69	0.146	0.112	0.491	0.017	-0.093	0	1291.54	8148.03	0.158509	0.97733	1	-
B7H15_RS08125	B7H15_RS08125	20	5.5	4.01	6.84	6.31	6.22	10.36	-0.549	-0.769	-0.375	-0.441	-0.452	0	130.834	1257.24	0.104064	0.991245	1	-
B7H15_RS08130	B7H15_RS08130	21	12.94	7.54	11.65	17.09	4.15	8.42	0.419	-0.099	0.311	0.718	-0.554	0	752.238	2377.01	0.316464	0.902785	1	-
B7H15_RS08135	B7H15_RS08135	23	14.61	13.38	9.13	11.56	9.05	7.45	0.656	0.562	0.183	0.412	0.175	0	221.208	1772.18	0.124822	0.986729	1	-
B7H15_RS08140	B7H15_RS08140	10	58.8	34.49	51.8	34.23	46.81	34.81	0.68	-0.012	0.513	-0.021	0.38	0	14952.1	32095.5	0.465864	0.800877	1	-
B7H15_RS08145	B7H15_RS08145	24	35.44	28.65	34.44	33.85	32.44	25.1	0.426	0.161	0.39	0.368	0.315	0	2022.89	10018.2	0.201922	0.961471	1	-
B7H15_RS08150	B7H15_RS08150	18	28.56	26.07	19.13	21.36	21.16	25.62	0.133	0.021	-0.343	-0.216	-0.227	0	223.853	4898.3	0.0457	0.998755	1	-
B7H15_RS08155	B7H15_RS08155	21	22.48	23.44	18.96	23.4	20.02	20.79	0.092	0.141	-0.106	0.139	-0.044	0	2990.1	6688.5	0.447051	0.815183	1	-
B7H15_RS15435	B7H15_RS15435	16	40.12	42.11	28.9	34.05	32.51	41.53	-0.045	0.018	-0.457	-0.253	-0.311	0	899.29	3531.77	0.254629	0.937022	1	-
B7H15_RS08160	B7H15_RS08160	16	64.88	62.19	68.41	64.48	79.1	62.7	0.046	-0.011	0.117	0.037	0.313	0	2913.13	12509.4	0.232876	0.947666	1	-
B7H15_RS08165	B7H15_RS08165	18	0.77	0.31	0.43	0.16	1.72	0.21	0.146	0.027	0.059	-0.014	0.367	0	43.2094	1053.66	0.041009	0.999042	1	-
B7H15_RS08170	B7H15_RS08170	43	158.39	153.69	138.93	147.15	145.04	146.76	0.107	0.064	-0.076	0.004	-0.016	0	3276.72	55976.9	0.058537	0.997763	1	-
B7H15_RS08175	B7H15_RS08175	29	193.21	188.2	191.07	171.2	126.26	164.97	0.222	0.185	0.206	0.052	-0.373	0	32596.4	93505.5	0.348604	0.882991	1	-
B7H15_RS08180	B7H15_RS08180	34	100.52	94.17	95.14	98.36	105.47	93.16	0.104	0.015	0.029	0.074	0.17	0	3137.25	23648.5	0.132662	0.984813	1	-
B7H15_RS08185	B7H15_RS08185	10	49.61	42.3	54.99	36.84	24.97	53.07	-0.089	-0.296	0.047	-0.473	-0.954	0	3087.38	5208.01	0.592813	0.70547	1	-
B7H15_RS08190	B7H15_RS08190	68	127.79	121.1	133.72	117.1	134.25	114.2	0.156	0.081	0.219	0.035	0.224	0	8000.83	63558.8	0.125881	0.986569	1	-
B7H15_RS08195	B7H15_RS08195	111	97.16	103.32	92.34	89.98	126.19	92.33	0.07	0.154	0	-0.035	0.431	0	75342.9	72002.8	1.04639	0.388792	1	-
B7H15_RS08210	B7H15_RS08210	72	85.32	84.94	83.28	87.01	86.2	79.23	0.101	0.095	0.068	0.127	0.115	0	513.125	21524	0.02384	0.999749	1	-
B7H15_RS08215	srrB	147	108.3	121.39	103.49	103.86	150.6	118.8	-0.128	0.03	-0.19	-0.185	0.33	0	134741	81343.9	1.65644	0.142039	1	-
B7H15_RS08220	srrA	55	50.48	50.7	26.32	45.83	57.12	61.8	-0.268	-0.262	-1.093	-0.394	-0.105	0	14796.5	8772.74	1.68665	0.135751	1	-
B7H15_RS08225	B7H15_RS08225	55	206.55	189.86	155.05	169.39	195.46	155.29	0.4	0.282	-0.002	0.122	0.323	0	46274.5	104820	0.441468	0.819565	1	-
B7H15_RS08230	scpB	44	12.8	15.36	12.87	12.98	16.97	13.3	-0.04	0.154	-0.034	-0.025	0.264	0	515.679	1992.58	0.258799	0.935312	1	-
B7H15_RS08235	B7H15_RS08235	61	20.26	17.97	24.6	15.9	29.84	16.17	0.255	0.118	0.484	-0.018	0.719	0	7241.11	7480.05	0.968057	0.436522	1	-
B7H15_RS08240	B7H15_RS08240	40	88.48	94.95	84.92	79.77	123.83	83.61	0.077	0.174	0.021	-0.064	0.54	0	34157.7	37729.4	0.905335	0.477377	1	-
B7H15_RS08245	xerD	75	1.68	1.78	0.85	1.16	1.48	0.83	0.196	0.218	0.004	0.079	0.152	0	26.8721	1020.77	0.026325	0.99968	1	-
B7H15_RS08250	B7H15_RS08250	28	0.77	0.9	0.8	2.4	0.54	0.81	-0.011	0.022	-0.004	0.348	-0.069	0	25.5078	1009.16	0.025276	0.999708	1	-
B7H15_RS08255	B7H15_RS08255	41	150.73	153.73	156.62	144.5	196.68	133.45	0.17	0.197	0.223	0.111	0.543	0	72666.9	189714	0.383034	0.86044	1	-
B7H15_RS08260	B7H15_RS08260	78	109.92	114.18	115.15	110.82	129.85	117.34	-0.09	-0.038	-0.026	-0.079	0.141	0	34314.2	59853.9	0.573299	0.720525	1	-
B7H15_RS08265	B7H15_RS08265	21	75.65	72.76	83.6	70.67	60.67	61.03	0.288	0.236	0.424	0.197	-0.008	0	17293.6	74486.1	0.232173	0.948137	1	-
B7H15_RS08270	B7H15_RS08270	54	120.83	125.27	117.14	125.95	128.77	121.64	-0.009	0.041	-0.052	0.048	0.079	0	23795.8	67027.9	0.355013	0.879072	1	-
B7H15_RS08275	proC	71	159.9	175.91	237.29	188.27	209.2	140.7	0.179	0.312	0.734	0.408	0.556	0	165907	152111	1.0907	0.364025	1	-
B7H15_RS08280	rnz	71	0.65	0.62	0.43	0.52	0.35	0.05	0.16	0.152	0.103	0.127	0.083	0	3.15335	1039.57	0.003033	0.999998	1	-
B7H15_RS08285	zwf	121	0.23	0.17	0.54	0.23	0.1	0.14	0.026	0.009	0.108	0.024	-0.01	0	3.03329	1014.65	0.00299	0.999999	1	-
B7H15_RS08290	B7H15_RS08290	68	147.27	162.48	148.18	138.58	117.84	105.31	0.465	0.602	0.474	0.38	0.155	0	32446.3	103911	0.312252	0.905714	1	-
B7H15_RS08295	B7H15_RS08295	121	111.53	112.92	99.68	107.41	113.53	95.44	0.214	0.231	0.06	0.162	0.239	0	4746.21	74654.4	0.063576	0.997287	1	-
B7H15_RS08300	B7H15_RS08300	85	123.01	126.64	106.6	113.09	140.11	96.65	0.333	0.373	0.135	0.216	0.514	0	43241.3	58038.2	0.745049	0.589827	1	-
B7H15_RS08305	B7H15_RS08305	21	111.26	116.42	107.76	103.12	87.42	94.64	0.223	0.285	0.178	0.118	-0.108	0	1312.77	38645.5	0.033969	0.999396	1	-
B7H15_RS08310	B7H15_RS08310	26	293.33	282.47	278.61	279.86	261.48	270.8	0.113	0.06	0.04	0.047	-0.05	0	37939.6	386692	0.098113	0.992386	1	-
B7H15_RS08315	gndA	103	0.12	0.25	0.23	0.12	0.3	0.06	0.017	0.054	0.05	0.017	0.068	0	1.19045	1008.31	0.001181	1	1	-
B7H15_RS08320	B7H15_RS08320	84	66.21	68.95	60.09	60.3	55.7	69.73	-0.07	-0.015	-0.199	-0.195	-0.3	0	4603.38	13292.4	0.346317	0.884745	1	-
B7H15_RS08325	prli42	21	110.64	101.72	111.06	117.89	97.9	89.99	0.284	0.168	0.289	0.372	0.115	0	2494.72	23349.8	0.106841	0.990701	1	-
B7H15_RS08330	B7H15_RS08330	95	142.62	139.14	133.48	133.62	157.84	135.74	0.069	0.034	-0.023	-0.022	0.21	0	15486.8	60972.5	0.253997	0.937883	1	-
B7H15_RS08335	B7H15_RS08335	27	83.2	86.83	97.53	67.83	103.2	78.83	0.073	0.131	0.29	-0.203	0.368	0	5717.43	36194.3	0.157965	0.97749	1	-
B7H15_RS08340	B7H15_RS08340	105	0.43	0.39	0.32	0.9	0.21	0.14	0.079	0.066	0.05	0.197	0.019	0	4.23424	1043.53	0.004058	0.999997	1	-
B7H15_RS08345	B7H15_RS08345	75	0.2	0.1	0.19	0.15	0.19	0	0.056	0.029	0.054	0.041	0.055	0	0.571186	1003.81	0.000569	1	1	-
B7H15_RS08350	B7H15_RS08350	68	0.16	0.22	0.11	0.09	0	0.08	0.02	0.038	0.009	0.003	-0.024	0	0.555451	1000.56	0.000555	1	1	-
B7H15_RS08355	lpdA	107	0.73	0.67	0.23	0.29	0.23	0.07	0.177	0.162	0.044	0.062	0.044	0	13.2383	1005.56	0.013165	0.999942	1	-
B7H15_RS08360	recN	136	87.35	87.6	76.44	81.05	79.85	77.27	0.167	0.171	-0.015	0.065	0.045	0	5478.1	52842.7	0.103668	0.99142	1	-
B7H15_RS08365	argR	44	40.9	44.15	25.47	31.01	39.7	28.45	0.457	0.555	-0.135	0.106	0.418	0	4299.91	7504.29	0.572994	0.720733	1	-
B7H15_RS08370	B7H15_RS08370	74	9.96	5.79	3.84	8.41	9.08	17.78	-0.606	-1.078	-1.365	-0.765	-0.694	0	2261.7	1442.49	1.56791	0.166657	1	-
B7H15_RS08375	B7H15_RS08375	14	9.3	9.93	3.03	5.2	3.29	6.71	0.288	0.35	-0.545	-0.2	-0.498	0	194.038	1480.13	0.131095	0.985059	1	-
B7H15_RS08380	xseA	101	49.73	44.34	32.87	37.39	57.67	21.21	1.062	0.913	0.531	0.694	1.258	0	27475.6	10534.3	2.6082	0.023546	0.474819	-
B7H15_RS08385	nusB	34	25.76	20.83	18.08	25.12	24.34	15.71	0.571	0.319	0.156	0.54	0.502	0	19155.7	25691.1	0.745616	0.589736	1	-
B7H15_RS08390	B7H15_RS08390	34	230.38	221.89	168.32	158.76	237.34	193.79	0.244	0.191	-0.198	-0.28	0.286	0	354679	550145	0.644701	0.665723	1	-
B7H15_RS08395	accC	94	0.05	0.09	0.08	0.12	0.09	0	0.013	0.026	0.022	0.035	0.025	0	0.22253	1000.17	0.000222	1	1	-
B7H15_RS08400	accB	26	0.76	0.61	0.18	0.92	0.21	0	0.205	0.166	0.051	0.243	0.06	0	11.049	1037.64	0.010648	0.999965	1	-
B7H15_RS08405	efp	42	12.11	11.35	4.18	6.25	12.03	4.35	0.872	0.806	-0.027	0.266	0.865	0	981.036	1322.32	0.741907	0.592373	1	-
B7H15_RS08410	B7H15_RS08410	99	90.72	102.12	97.97	117.55	127.75	86.69	0.062	0.224	0.167	0.419	0.534	0	57194.6	45705.1	1.25138	0.282872	1	-
B7H15_RS08415	B7H15_RS08415	47	57.07	54.14	34.8	27.01	48.56	15.37	1.607	1.537	0.966	0.652	1.395	0	33371.1	24238.3	1.37679	0.231416	1	-
B7H15_RS08420	B7H15_RS08420	22	135.11	139.51	115.13	134.1	121.21	142.26	-0.072	-0.027	-0.294	-0.082	-0.223	0	5388.27	38516.1	0.139896	0.982811	1	-
B7H15_RS08425	B7H15_RS08425	58	2.04	1.87	2.11	3.89	2.29	4.09	-0.369	-0.405	-0.354	-0.031	-0.318	0	86.4587	1059.92	0.081571	0.995087	1	-
B7H15_RS08430	B7H15_RS08430	34	303.86	310.74	376.41	321.44	622.63	339.32	-0.157	-0.125	0.148	-0.077	0.866	0	1.01826e+06	659977	1.54287	0.175652	1	-
B7H15_RS08435	gcvPB	120	166.68	161.18	129.15	159.85	209.37	132.27	0.323	0.276	-0.033	0.264	0.643	0	536421	414261	1.29489	0.263485	1	-
B7H15_RS08440	gcvPA	103	223.66	226.03	180.25	203.64	257.25	171.41	0.374	0.389	0.071	0.242	0.572	0	163514	218424	0.748608	0.587155	1	-
B7H15_RS08445	gcvT	85	100.47	110.74	50.73	108.32	159.21	90.3	0.146	0.28	-0.774	0.25	0.785	0	591508	319968	1.84865	0.100887	1	-
B7H15_RS08450	B7H15_RS08450	50	46.95	35.11	16.32	17.35	38.45	64.74	-0.425	-0.798	-1.71	-1.642	-0.683	0	25572.4	3752.74	6.81433	4e-06	0.000217	-
B7H15_RS08455	B7H15_RS08455	17	188.58	182.83	131.5	127.91	198.88	172.04	0.129	0.085	-0.375	-0.414	0.204	0	39555.1	74512.8	0.53085	0.75273	1	-
B7H15_RS08460	B7H15_RS08460	57	120.86	117.16	124.17	123.87	130.75	109.62	0.135	0.092	0.172	0.169	0.244	0	36930.5	149693	0.246709	0.941447	1	-
B7H15_RS08465	B7H15_RS08465	30	166.76	168.04	155.86	168.31	275.25	141.46	0.23	0.241	0.135	0.243	0.936	0	123011	167220	0.735626	0.597194	1	-
B7H15_RS08470	B7H15_RS08470	51	106.55	107.81	97.14	96.82	119.34	73.84	0.501	0.517	0.373	0.369	0.657	0	34573.5	119132	0.290211	0.918421	1	-
B7H15_RS08475	B7H15_RS08475	28	116.02	114.95	116.49	130.22	89.55	102.3	0.174	0.161	0.179	0.334	-0.182	0	3347.46	66195.9	0.050569	0.99842	1	-
B7H15_RS08480	B7H15_RS08480	123	108.47	114.84	106.94	113.15	128.71	116.35	-0.097	-0.018	-0.116	-0.039	0.14	0	16016	74110.5	0.21611	0.955744	1	-
B7H15_RS08485	B7H15_RS08485	86	66.71	68.42	64.38	66.47	55.37	64.8	0.039	0.073	-0.009	0.034	-0.209	0	412.014	24471.8	0.016836	0.999893	1	-
B7H15_RS08490	B7H15_RS08490	55	202.26	215	229.85	203.65	204.66	202.58	-0.002	0.084	0.178	0.007	0.014	0	10412.1	122246	0.085174	0.99456	1	-
B7H15_RS08495	B7H15_RS08495	28	118.71	115.68	125.05	106.57	116.96	112.05	0.08	0.044	0.152	-0.069	0.059	0	1735.31	36069.2	0.048111	0.998599	1	-
B7H15_RS08500	B7H15_RS08500	83	178.87	187.9	187.45	178.7	205.36	168.47	0.084	0.153	0.15	0.083	0.278	0	26265.3	128289	0.204735	0.960542	1	-
B7H15_RS08505	B7H15_RS08505	20	174.27	163.78	172.85	177.24	237.97	152.45	0.187	0.1	0.176	0.211	0.626	0	40997.8	63462.1	0.64602	0.664828	1	-
B7H15_RS08510	B7H15_RS08510	146	163.27	171.22	140.86	138.03	208.24	123.25	0.392	0.458	0.186	0.157	0.734	0	281305	165711	1.69757	0.132007	1	-
B7H15_RS08515	B7H15_RS08515	42	61	60.3	68.65	57.43	64.08	45.94	0.374	0.358	0.532	0.294	0.44	0	3698.36	15323.2	0.241357	0.943997	1	-
B7H15_RS08520	rpmG	9	46.84	47.47	35.1	39.27	34.79	15.88	1.312	1.329	0.942	1.084	0.931	0	852.194	5412.67	0.157444	0.977258	1	-
B7H15_RS08525	B7H15_RS08525	165	209.69	221.68	281.74	259.53	239.56	97.74	1.063	1.142	1.481	1.364	1.251	0	878877	342414	2.56671	0.025338	0.503714	-
B7H15_RS08530	B7H15_RS08530	45	66.25	73.76	3.07	45.38	71.69	70.98	-0.093	0.052	-3.235	-0.593	0.013	0	67431.1	9786.29	6.89036	3e-06	0.0002	-
B7H15_RS08535	B7H15_RS08535	41	165.8	168.65	129.64	119.59	141.9	106.4	0.617	0.64	0.273	0.161	0.399	0	39013.4	48627.3	0.802295	0.548418	1	-
B7H15_RS08540	B7H15_RS08540	91	124.23	104.24	62.73	59.46	145.48	87.57	0.481	0.239	-0.451	-0.522	0.701	0	488126	208776	2.33803	0.040075	0.724978	-
B7H15_RS08545	B7H15_RS08545	66	120.97	95.36	55.04	49.1	101.58	80.9	0.552	0.224	-0.517	-0.667	0.311	0	147919	45118.8	3.27844	0.006186	0.150775	-
B7H15_RS08550	B7H15_RS08550	69	102.44	100.7	68.59	96.22	108.84	73.16	0.459	0.436	-0.087	0.373	0.543	0	49857.4	37924.9	1.31463	0.255669	1	-
B7H15_RS08555	B7H15_RS08555	115	33.92	31.68	16.34	17.01	27.11	9.89	1.386	1.301	0.519	0.564	1.109	0	18803.1	4244.01	4.43049	0.000527	0.018692	-
B7H15_RS08560	B7H15_RS08560	96	125.33	132.52	128.49	133.99	151.45	143.76	-0.191	-0.113	-0.156	-0.098	0.073	0	48140.9	107564	0.447555	0.815244	1	-
B7H15_RS08565	B7H15_RS08565	51	1.89	1.84	2.09	2.08	1.3	0.19	0.41	0.399	0.45	0.449	0.28	0	1.91199	1191.81	0.001604	1	1	-
B7H15_RS08570	rpoD	72	0	0.07	0.11	0.05	0.14	0	0	0.019	0.03	0.014	0.039	0	0.441681	1000.25	0.000442	1	1	-
B7H15_RS08575	dnaG	133	0.07	0.08	0.1	0.09	0.15	0	0.021	0.022	0.029	0.025	0.043	0	0.250345	1000.23	0.00025	1	1	-
B7H15_RS08580	B7H15_RS08580	62	60.99	48.83	36.01	49.16	70.82	71.49	-0.213	-0.507	-0.899	-0.498	-0.013	0	53898.2	32664.5	1.65005	0.144598	1	-
B7H15_RS08585	B7H15_RS08585	52	112.41	124.39	143.62	121.13	99.51	110.76	0.02	0.161	0.36	0.124	-0.147	0	17966.9	36035.2	0.498594	0.777386	1	-
B7H15_RS08590	B7H15_RS08590	94	0.08	0.05	0.09	0.07	0.03	0	0.023	0.015	0.025	0.02	0.009	0	0.14754	1000.28	0.000147	1	1	-
B7H15_RS08595	recO	67	2.24	2.32	0.52	1.2	1.89	0.31	0.447	0.463	0.056	0.222	0.376	0	84.4098	1018.28	0.082895	0.9949	1	-
B7H15_RS08600	era	71	4.99	4.49	3.82	3.96	3.12	2.92	0.336	0.262	0.156	0.178	0.036	0	46.3711	1602.57	0.028935	0.999596	1	-
B7H15_RS08605	cdd	30	81.37	76.15	86.62	72.13	55.01	65.37	0.296	0.206	0.381	0.132	-0.23	0	7665.16	20718.1	0.369975	0.869071	1	-
B7H15_RS08610	B7H15_RS08610	37	57.38	25.5	39.62	38.86	41.41	50.51	0.168	-0.864	-0.315	-0.34	-0.258	0	7878.03	10282.8	0.766133	0.574625	1	-
B7H15_RS08615	ybeY	40	1.59	1.34	1.36	1.65	0.37	0.47	0.268	0.214	0.217	0.283	-0.027	0	15.5578	1085.28	0.014335	0.999928	1	-
B7H15_RS08620	B7H15_RS08620	79	126.48	124.46	94.2	97.97	133.47	101.35	0.306	0.284	-0.1	-0.047	0.381	0	311549	324359	0.960506	0.441086	1	-
B7H15_RS08625	B7H15_RS08625	45	141.22	148.62	147.18	141.9	117.31	121.5	0.209	0.28	0.267	0.216	-0.049	0	6731.02	57428.6	0.117207	0.988569	1	-
B7H15_RS08630	floA	72	118.81	120.86	112.65	123.4	139.62	116.21	0.031	0.054	-0.043	0.083	0.255	0	12062.3	69310.9	0.174032	0.972262	1	-
B7H15_RS08635	B7H15_RS08635	60	136.98	142.06	140.02	138.45	154.71	138.8	-0.018	0.032	0.012	-0.004	0.151	0	38052.9	79610.6	0.477988	0.792806	1	-
B7H15_RS08640	rpsU	13	0	0.15	0	0.14	0.28	0	0	0.042	0	0.039	0.078	0	0.826187	1001.63	0.000825	1	1	-
B7H15_RS08645	mtaB	99	197.74	207.04	203.5	211.32	235.03	160.63	0.292	0.356	0.332	0.385	0.535	0	466692	1.05902e+06	0.440683	0.820226	1	-
B7H15_RS08650	B7H15_RS08650	56	132.81	132.97	125.47	137.62	152.94	128.55	0.045	0.047	-0.034	0.095	0.242	0	9615.61	64068.1	0.150084	0.980005	1	-
B7H15_RS08655	prmA	73	222.02	234.04	215.17	212.82	239.97	222.86	-0.005	0.069	-0.05	-0.065	0.104	0	40144.7	148612	0.27013	0.929486	1	-
B7H15_RS08660	dnaJ	77	1.97	2.04	1.83	2.26	1.66	2.37	-0.081	-0.067	-0.11	-0.022	-0.148	0	8.10857	1025.91	0.007904	0.999984	1	-
B7H15_RS08665	dnaK	139	4.93	5.67	4.89	4.93	2.7	3.89	0.16	0.263	0.154	0.16	-0.207	0	198.847	1627.3	0.122194	0.987473	1	-
B7H15_RS08670	grpE	36	0.99	1.72	1.83	2.63	0.99	2.46	-0.316	-0.151	-0.128	0.031	-0.318	0	31.5392	1024.21	0.030794	0.999527	1	-
B7H15_RS08675	hrcA	87	242.84	259.93	241.84	256.44	278.3	202.11	0.259	0.355	0.253	0.336	0.452	0	270307	354661	0.762156	0.577207	1	-
B7H15_RS08680	hemW	97	119.54	115.57	109.95	112.37	186.81	116.86	0.031	-0.015	-0.084	-0.054	0.654	0	237772	174682	1.36117	0.236441	1	-
B7H15_RS08690	lepA	151	17.51	18.08	18.48	19.72	20.44	18.86	-0.084	-0.048	-0.023	0.051	0.093	0	344.222	2492.21	0.138119	0.983455	1	-
B7H15_RS08695	rpsT	20	151.81	162.02	129.89	126.1	141.61	125.35	0.267	0.358	0.049	0.008	0.17	0	9362.44	67820.4	0.138048	0.983299	1	-
B7H15_RS08700	holA	86	0.14	0.09	0.13	0.14	0.14	0	0.039	0.025	0.036	0.039	0.041	0	0.118561	1000.29	0.000119	1	1	-
B7H15_RS08705	B7H15_RS08705	240	126.09	120.95	113.6	112.41	144.7	123.85	0.025	-0.033	-0.12	-0.134	0.216	0	67156.2	60573.9	1.10867	0.353508	1	-
B7H15_RS08710	B7H15_RS08710	40	124.84	136.89	148.35	111.61	172.91	99.47	0.314	0.442	0.554	0.159	0.768	0	103954	79402.4	1.3092	0.258894	1	-
B7H15_RS08715	B7H15_RS08715	51	126.63	131.25	124.14	128.38	106.86	125.51	0.012	0.062	-0.015	0.031	-0.222	0	2012.1	53934.1	0.037307	0.999247	1	-
B7H15_RS08720	B7H15_RS08720	47	151.82	172.56	152.06	155.89	245.79	144.08	0.073	0.252	0.075	0.11	0.75	0	478778	484849	0.987478	0.42472	1	-
B7H15_RS08725	rsfS	29	81.98	103.08	86.21	89.45	91.05	78.27	0.063	0.376	0.131	0.182	0.206	0	3065.63	30070.4	0.101948	0.991686	1	-
B7H15_RS08730	yqeK	54	149.29	170.24	185.38	191.19	158.54	103.34	0.51	0.694	0.813	0.857	0.594	0	82304.2	180081	0.457039	0.808236	1	-
B7H15_RS08735	nadD	44	0	0.11	0.04	0	0.04	0	0	0.031	0.012	0	0.012	0	0.121851	1000.14	0.000122	1	1	-
B7H15_RS08740	yhbY	28	0.62	0.64	0.1	0.98	0.28	0.67	-0.014	-0.008	-0.154	0.077	-0.104	0	10.1857	1016.18	0.010024	0.99997	1	-
B7H15_RS08745	aroE	78	82.88	72.99	32.29	32.17	85.52	92.65	-0.152	-0.324	-1.389	-1.393	-0.109	0	129588	34022.4	3.80892	0.002034	0.057592	-
B7H15_RS08750	yqeH	88	0.05	0.06	0.09	0.1	0.04	0	0.014	0.019	0.026	0.029	0.013	0	0.208828	1000.14	0.000209	1	1	-
B7H15_RS08755	B7H15_RS08755	51	0.12	0.17	0.19	0.13	0.17	0.11	0.001	0.015	0.022	0.006	0.017	0	2.97734	1004.78	0.002963	0.999999	1	-
B7H15_RS08760	mtnN	55	1.73	2.3	1.63	2.45	1.66	2.56	-0.169	-0.051	-0.189	-0.022	-0.184	0	19.991	1114.34	0.01794	0.999875	1	-
B7H15_RS08765	B7H15_RS08765	30	138.66	152.33	158.93	140.01	102.38	119.25	0.209	0.34	0.4	0.223	-0.211	0	17591.1	70375.3	0.249961	0.939677	1	-
B7H15_RS08770	sel26	68	81.83	83.42	79.59	77.65	95.99	70.57	0.2	0.227	0.163	0.129	0.418	0	4507.01	44927.7	0.100317	0.992034	1	-
B7H15_RS08775	B7H15_RS08775	124	146.4	148.94	146.08	145.35	226.53	140.92	0.053	0.077	0.05	0.043	0.666	0	520714	322672	1.61376	0.153296	1	-
B7H15_RS08780	B7H15_RS08780	98	85.12	90.04	96.33	87.64	96.85	79.43	0.094	0.171	0.263	0.134	0.271	0	6986.85	27306.4	0.255869	0.936939	1	-
B7H15_RS08785	pxpA	51	68.91	68.4	57.32	61.62	49.09	59.49	0.197	0.187	-0.049	0.047	-0.254	0	5565.69	9952.6	0.55922	0.731308	1	-
B7H15_RS08790	B7H15_RS08790	96	106.63	108.17	101.15	108.73	113.83	93.06	0.187	0.207	0.114	0.214	0.277	0	8159.22	57666	0.141491	0.982514	1	-
B7H15_RS08795	B7H15_RS08795	31	92.25	95.53	98.32	90.52	80.26	70.3	0.369	0.417	0.456	0.343	0.179	0	881.542	50795.2	0.017355	0.999884	1	-
B7H15_RS08800	B7H15_RS08800	81	107.12	114.34	112.5	109.82	203.47	102.21	0.065	0.155	0.132	0.099	0.959	0	283618	213842	1.3263	0.25064	1	-
B7H15_RS08805	pxpB	66	95.08	90.76	97.92	93	114.51	90.94	0.061	-0.003	0.101	0.031	0.317	0	17111	53383.3	0.320532	0.90074	1	-
B7H15_RS08810	greA	27	0.17	0.63	1.75	2.29	0.27	3.97	-0.794	-0.674	-0.411	-0.299	-0.769	0	95.9989	1011.72	0.094886	0.992959	1	-
B7H15_RS08815	udk	58	182.35	201.4	194.26	179.72	244.89	188.82	-0.049	0.091	0.04	-0.069	0.367	0	82409.1	156908	0.525206	0.757289	1	-
B7H15_RS08820	B7H15_RS08820	87	85.62	95.93	94.39	94.02	87.84	86.46	-0.013	0.142	0.12	0.115	0.022	0	3039.83	35272.8	0.086181	0.994418	1	-
B7H15_RS08825	B7H15_RS08825	67	101.1	109.86	122.51	112.85	110.05	103.96	-0.038	0.076	0.227	0.113	0.078	0	155472	276644	0.561995	0.729198	1	-
B7H15_RS08830	B7H15_RS08830	58	59.54	74.26	85.39	79.35	50.43	77.13	-0.348	-0.051	0.138	0.038	-0.567	0	25795.3	21992.3	1.17292	0.320949	1	-
B7H15_RS08835	B7H15_RS08835	19	109.02	119.83	167.73	111.2	249.67	95.78	0.178	0.309	0.777	0.205	1.337	0	160892	164468	0.978256	0.432098	1	-
B7H15_RS08840	ruvX	36	0.3	0.44	0.31	0.42	0.08	0	0.084	0.123	0.087	0.117	0.021	0	1.91834	1001.21	0.001916	1	1	-
B7H15_RS08845	B7H15_RS08845	23	3	2.83	4.04	3.09	2.05	1.56	0.286	0.255	0.462	0.302	0.103	0	76.9856	1292.26	0.059574	0.997653	1	-
B7H15_RS08850	alaS	180	0.15	0.25	0.1	0.19	0.2	0.17	-0.006	0.023	-0.019	0.007	0.008	0	1.40257	1003.15	0.001398	1	1	-
B7H15_RS08855	B7H15_RS08855	196	29.43	31.5	25.08	28.37	33.44	17.83	0.593	0.677	0.398	0.548	0.752	0	7978.62	6598.42	1.20917	0.302194	1	-
B7H15_RS08860	B7H15_RS08860	57	75.74	70.08	59.65	68.7	95.22	60.59	0.3	0.195	-0.021	0.168	0.612	0	249297	238229	1.04646	0.389281	1	-
B7H15_RS08870	mnmA	80	0.08	0.08	0.08	0.09	0.03	0	0.024	0.024	0.023	0.026	0.01	0	0.065547	1000.16	6.6e-05	1	1	-
B7H15_RS08875	B7H15_RS08875	76	0.11	0.09	0.06	0.06	0.16	0	0.032	0.025	0.018	0.018	0.046	0	0.368681	1000.36	0.000369	1	1	-
B7H15_RS08880	B7H15_RS08880	75	160.49	158.9	148.98	148.94	248.07	144.61	0.145	0.132	0.041	0.041	0.758	0	226971	101243	2.24184	0.048419	0.842972	-
B7H15_RS08885	B7H15_RS08885	14	161.07	190.77	159.39	141.08	267.89	152.85	0.073	0.311	0.059	-0.112	0.79	0	81455.3	137459	0.592578	0.705661	1	-
B7H15_RS08890	B7H15_RS08890	13	77.68	71.96	78.19	66.14	87.13	57.18	0.411	0.308	0.42	0.194	0.567	0	1580.37	16800.4	0.094067	0.993022	1	-
B7H15_RS08895	B7H15_RS08895	32	42.65	52.9	57.37	37.99	39.15	161.28	-1.803	-1.522	-1.415	-1.952	-1.913	0	89417.2	24967	3.58142	0.00359	0.096527	-
B7H15_RS08900	B7H15_RS08900	95	104.47	102.4	108.16	98.92	113.73	104.38	0.001	-0.026	0.049	-0.074	0.118	0	12613.4	56992.2	0.221318	0.953429	1	-
B7H15_RS08905	B7H15_RS08905	60	144.55	150.8	152.17	146.1	151.26	141.34	0.031	0.09	0.103	0.046	0.095	0	15322.4	103746	0.147691	0.980717	1	-
B7H15_RS08910	B7H15_RS08910	16	295.04	311.66	282.3	303.29	243.73	312.66	-0.082	-0.005	-0.145	-0.043	-0.353	0	13176.3	237332	0.055519	0.998006	1	-
B7H15_RS08915	ssrS	14	405.41	412.61	381.64	346.88	359.4	366.45	0.144	0.169	0.058	-0.078	-0.028	0	23195.1	313236	0.07405	0.996028	1	-
B7H15_RS08920	aspS	119	0.77	0.65	0.47	0.74	0.26	0.17	0.158	0.127	0.081	0.15	0.023	0	7.68723	1055.81	0.007281	0.999987	1	-
B7H15_RS08925	hisS	112	0.08	0.1	0.13	0.08	0.12	0	0.024	0.029	0.036	0.023	0.035	0	0.183275	1000.37	0.000183	1	1	-
B7H15_RS08930	B7H15_RS08930	74	122.2	112.93	71.86	67.38	85.89	38.5	1.548	1.439	0.821	0.735	1.063	0	119748	49454.3	2.42138	0.034252	0.640062	-
B7H15_RS08935	dtd	37	89.2	65.8	25.51	27.95	57.78	2.8	3.594	3.182	1.967	2.078	3.008	0	61236.1	13945.8	4.391	0.000665	0.022175	-
B7H15_RS08940	B7H15_RS08940	168	3.73	3.72	4.19	5.35	2.78	6.43	-0.389	-0.391	-0.315	-0.144	-0.556	0	428.198	1511.54	0.283285	0.922441	1	-
B7H15_RS08945	B7H15_RS08945	45	67.54	80.75	72.25	64.9	49.38	72.52	-0.096	0.146	-0.005	-0.149	-0.511	0	8504.48	12123	0.701515	0.622517	1	-
B7H15_RS08950	recJ	176	124.49	129.63	103.5	118.1	167.8	115.64	0.102	0.158	-0.153	0.029	0.518	0	165133	137395	1.20189	0.305756	1	-
B7H15_RS08955	secDF	195	11.35	13.97	22.3	24.66	16.49	10.85	0.045	0.259	0.784	0.904	0.439	0	11233.1	2773.7	4.04986	0.001162	0.036492	-
B7H15_RS08960	yajC	25	373.69	362.99	329.78	313.28	232.7	275.9	0.431	0.39	0.253	0.18	-0.241	0	92587.3	279580	0.331166	0.893908	1	-
B7H15_RS08965	tgt	85	167.69	166.05	146.98	155.49	186.99	134.73	0.306	0.292	0.121	0.2	0.458	0	66459.6	152570	0.435601	0.823868	1	-
B7H15_RS08970	queA	83	107.68	104.47	97.39	105.52	88.39	84.67	0.33	0.288	0.191	0.302	0.059	0	8116.05	39488.6	0.205529	0.960213	1	-
B7H15_RS08975	ruvB	78	0.49	0.3	0.15	0.5	0.44	0	0.135	0.084	0.043	0.139	0.122	0	3.18067	1002.82	0.003172	0.999998	1	-
B7H15_RS08980	ruvA	48	0.28	0.33	0.1	0.46	0.35	0.28	0.001	0.015	-0.049	0.05	0.019	0	1.5336	1001.7	0.001531	1	1	-
B7H15_RS08985	B7H15_RS08985	42	41.85	65.18	77.45	100.6	44.69	93.02	-1.065	-0.482	-0.25	0.107	-0.98	0	45920.8	22985.1	1.99785	0.077714	1	-
B7H15_RS08990	obgE	98	1.13	1.31	1.37	1.67	0.55	0.39	0.187	0.227	0.242	0.309	0.043	0	12.1592	1149.27	0.01058	0.999966	1	-
B7H15_RS08995	rpmA	18	0	0	0	0	0	0	0	0	0	0	0	0	0.018181	1000.02	1.8e-05	1	1	-
B7H15_RS09000	B7H15_RS09000	24	0	0.08	0.15	0.12	0.08	0	0	0.023	0.043	0.034	0.021	0	0.117996	1000.33	0.000118	1	1	-
B7H15_RS09005	rplU	22	0	0.09	0.08	0	0.14	0	0	0.025	0.023	0	0.039	0	0.2427	1000.29	0.000243	1	1	-
B7H15_RS09010	mreD	67	251.43	270.23	282.79	288.89	295.81	173.82	0.52	0.622	0.686	0.717	0.75	0	175686	162067	1.08403	0.367778	1	-
B7H15_RS09015	mreC	73	187.57	197	213.7	197.88	291.08	137.88	0.431	0.5	0.614	0.506	1.051	0	283060	140992	2.00763	0.0754	1	-
B7H15_RS09020	B7H15_RS09020	3	12.57	18.45	19.97	23.47	5.67	16.97	-0.322	0.094	0.185	0.374	-1.042	0	1218.63	3429.01	0.355389	0.874229	1	-
B7H15_RS09025	B7H15_RS09025	42	218.92	247.29	214.22	224.11	321.54	211.33	0.05	0.222	0.019	0.083	0.594	0	179711	227906	0.78853	0.558291	1	-
B7H15_RS09030	B7H15_RS09030	19	116.07	123.25	108.22	121.14	87.52	115.99	0.001	0.084	-0.096	0.06	-0.387	0	1054.92	37427.7	0.028186	0.999616	1	-
B7H15_RS09035	B7H15_RS09035	31	133.96	141.98	136.42	133.01	151.39	149.78	-0.156	-0.075	-0.13	-0.165	0.015	0	21763.3	102253	0.212838	0.956961	1	-
B7H15_RS09040	radC	50	95.35	90.46	82.94	90.9	104.75	89.74	0.083	0.011	-0.107	0.018	0.212	0	40962	80499.5	0.508847	0.769659	1	-
B7H15_RS09045	B7H15_RS09045	82	134.29	138.32	136.5	129.12	167.11	139.02	-0.048	-0.007	-0.025	-0.103	0.257	0	29473.8	61280.2	0.480968	0.790635	1	-
B7H15_RS09055	B7H15_RS09055	110	1.27	1.37	6.69	2.64	1.95	2.38	-0.236	-0.213	0.664	0.049	-0.087	0	1203.81	2546.67	0.472699	0.796806	1	-
B7H15_RS09060	B7H15_RS09060	210	0.51	0.25	0.32	0.33	0.42	0.32	0.05	-0.019	-0.001	0.002	0.026	0	2.92645	1013.16	0.002888	0.999999	1	-
B7H15_RS09065	B7H15_RS09065	48	139.96	154.26	143.2	134.02	135.24	137.62	0.023	0.159	0.055	-0.037	-0.024	0	21474.1	103154	0.208175	0.959039	1	-
B7H15_RS09070	B7H15_RS09070	107	130.59	131.58	127.24	122.63	153.58	129.63	0.01	0.021	-0.026	-0.077	0.236	0	95051.1	114687	0.82879	0.529168	1	-
B7H15_RS09075	B7H15_RS09075	8	215.66	228.08	184.09	184.28	129.78	164.68	0.379	0.458	0.156	0.158	-0.332	0	15452.7	108657	0.142216	0.981804	1	-
B7H15_RS09080	hemL	105	7.31	6.48	3.65	3.14	3.65	22.75	-1.172	-1.273	-1.682	-1.77	-1.682	0	6754.17	1306.91	5.16803	0.000107	0.004626	-
B7H15_RS09085	hemB	67	0.14	0.13	0.05	0.18	0.07	0.28	-0.039	-0.043	-0.064	-0.028	-0.059	0	1.59619	1000.54	0.001595	1	1	-
B7H15_RS09090	B7H15_RS09090	52	3	2.46	3.82	2.61	0.6	0.51	0.539	0.437	0.679	0.466	0.023	0	95.448	1443.56	0.06612	0.997011	1	-
B7H15_RS09095	hemC	80	0.17	0.06	0.1	0.11	0.12	0.12	0.014	-0.017	-0.005	-0.002	0	0	0.538141	1000.79	0.000538	1	1	-
B7H15_RS09100	B7H15_RS09100	90	56.44	59.37	49.71	54.46	66.97	63.84	-0.164	-0.097	-0.331	-0.211	0.064	0	15043.7	25353.8	0.593351	0.705104	1	-
B7H15_RS09105	hemA	102	0.67	0.79	0.8	0.94	0.7	1.88	-0.28	-0.249	-0.248	-0.212	-0.272	0	25.511	1027.31	0.024833	0.999723	1	-
B7H15_RS09110	yihA	54	0.5	0.33	0.43	0.74	0.55	0.31	0.049	0.005	0.032	0.113	0.063	0	3.66713	1015.44	0.003611	0.999998	1	-
B7H15_RS09115	clpX	89	0.45	0.48	0.25	0.67	0.5	0.26	0.051	0.061	-0.001	0.108	0.065	0	4.44697	1007.62	0.004413	0.999996	1	-
B7H15_RS09120	tig	84	59.71	56.51	44.74	49.3	51.47	46.4	0.332	0.259	-0.047	0.079	0.136	0	4719.1	11572.9	0.407772	0.843594	1	-
B7H15_RS09125	B7H15_RS09125	12	143.49	142.45	142.14	112.66	101.72	129.56	0.142	0.132	0.129	-0.194	-0.334	0	8058.61	30484.6	0.26435	0.931769	1	-
B7H15_RS09130	B7H15_RS09130	76	133.74	132.89	131.59	127.45	155.06	116.93	0.186	0.177	0.164	0.119	0.393	0	20691.9	51318.4	0.403207	0.846757	1	-
B7H15_RS09135	B7H15_RS09135	52	0.1	0.16	0.09	0.21	0.14	0.18	-0.024	-0.005	-0.027	0.009	-0.012	0	0.429423	1000.47	0.000429	1	1	-
B7H15_RS09145	rplT	27	0.87	1.43	0.62	0.83	0.93	0.63	0.061	0.192	-0.002	0.05	0.076	0	3.40281	1024.19	0.003322	0.999998	1	-
B7H15_RS09150	rpmI	14	3.18	3.64	2.3	1.17	4.18	1.61	0.306	0.385	0.142	-0.1	0.473	0	98.4218	1192.71	0.082519	0.994872	1	-
B7H15_RS09155	infC	27	2.92	4.59	2.17	2.7	0.71	0.14	0.623	0.9	0.481	0.584	0.151	0	44.8771	1448.23	0.030988	0.999519	1	-
B7H15_RS09160	B7H15_RS09160	130	0.3	0.15	0.2	0.42	0.2	0.07	0.064	0.022	0.036	0.096	0.037	0	3.81806	1001.69	0.003812	0.999997	1	-
B7H15_RS09165	thrS	143	0.05	0.12	0.12	0.11	0.09	0.07	-0.004	0.015	0.014	0.013	0.007	0	0.45674	1000.94	0.000456	1	1	-
B7H15_RS09170	B7H15_RS09170	16	48.71	60.48	74.97	55.01	50.54	77.04	-0.611	-0.325	-0.037	-0.451	-0.563	0	29678.9	67315.8	0.440891	0.819459	1	-
B7H15_RS09175	dnaI	67	0.04	0.03	0.03	0.05	0.03	0.06	-0.004	-0.008	-0.009	-0.001	-0.009	0	0.04341	1000.1	4.3e-05	1	1	-
B7H15_RS09180	B7H15_RS09180	103	0.92	0.93	1.02	0.9	1.06	0.86	0.016	0.017	0.04	0.009	0.049	0	6.54001	1047.92	0.006241	0.999991	1	-
B7H15_RS09185	nrdR	27	30.06	31.5	23.1	28.7	21.08	24.25	0.261	0.32	-0.058	0.204	-0.165	0	436.683	4104.47	0.106392	0.990817	1	-
B7H15_RS09190	gap	87	2.31	1.97	2.39	3.43	1.76	4.43	-0.369	-0.437	-0.353	-0.162	-0.481	0	132.615	1077.63	0.123062	0.987255	1	-
B7H15_RS09195	coaE	50	1.06	1.02	0.83	0.24	1.11	0.19	0.223	0.214	0.169	0.013	0.234	0	7.74871	1036.53	0.007476	0.999986	1	-
B7H15_RS09200	mutM	76	162.93	155.5	141.35	147.31	167.53	167.72	-0.041	-0.106	-0.239	-0.181	-0.002	0	34191	63197.7	0.541017	0.745268	1	-
B7H15_RS09205	polA	226	147.87	158.91	109.82	148.66	163.21	132.57	0.152	0.253	-0.261	0.16	0.29	0	199765	102726	1.94464	0.08388	1	-
B7H15_RS09210	B7H15_RS09210	158	94.59	97.28	92.34	91.04	109.33	101.77	-0.101	-0.062	-0.133	-0.153	0.099	0	23785	38943.4	0.610759	0.691699	1	-
B7H15_RS09215	B7H15_RS09215	143	164.07	170.9	168.44	172.75	268.18	136.51	0.257	0.314	0.294	0.329	0.949	0	680471	285055	2.38715	0.036157	0.666758	-
B7H15_RS09220	B7H15_RS09220	64	152.61	165.66	206.16	186.14	221.27	139.3	0.127	0.242	0.549	0.406	0.649	0	107019	119728	0.893849	0.484639	1	-
B7H15_RS09230	icd	95	0.35	0.31	0.16	0.38	0.28	1.84	-0.355	-0.367	-0.407	-0.347	-0.375	0	50.9081	1003.86	0.050712	0.998421	1	-
B7H15_RS09235	B7H15_RS09235	88	86.38	86.75	97.58	73.92	66.29	87.63	-0.02	-0.014	0.147	-0.231	-0.378	0	22491	20002.9	1.12439	0.345573	1	-
B7H15_RS09240	B7H15_RS09240	121	427.96	403.93	211.05	319.39	537.52	348.46	0.293	0.21	-0.71	-0.124	0.618	0	2.94382e+06	529676	5.55778	4.5e-05	0.002098	-
B7H15_RS09250	pyk	136	17.32	13.14	11.62	11.97	26.03	12.69	0.336	0.036	-0.09	-0.06	0.811	0	9735.32	9608.44	1.01321	0.408298	1	-
B7H15_RS09255	pfkA	67	0.35	0.26	0.41	0.33	0.25	0.11	0.065	0.039	0.082	0.061	0.039	0	1.13642	1001.69	0.001134	1	1	-
B7H15_RS09260	B7H15_RS09260	70	0.07	0.11	0.06	0.14	0.27	0	0.02	0.031	0.018	0.04	0.075	0	1.1445	1000.62	0.001144	1	1	-
B7H15_RS09265	accD	62	0.13	0.15	0.07	0.11	0.03	0	0.036	0.044	0.021	0.031	0.008	0	0.182575	1000.73	0.000182	1	1	-
B7H15_RS09270	B7H15_RS09270	107	118.58	116.11	91.1	94.39	125.29	100.76	0.225	0.196	-0.138	-0.09	0.301	0	80314.9	71609.4	1.12157	0.346931	1	-
B7H15_RS09275	B7H15_RS09275	255	0.24	0.24	0.18	0.24	0.21	0.17	0.019	0.018	0.003	0.02	0.012	0	0.380576	1003.08	0.000379	1	1	-
B7H15_RS09280	pde2	70	15.11	16.54	26.14	21.55	16.04	6.75	0.775	0.874	1.406	1.176	0.84	0	4647.74	2310.26	2.01179	0.074871	1	-
B7H15_RS09285	B7H15_RS09285	116	133.72	123.24	136.34	92.64	130.16	118.47	0.168	0.055	0.195	-0.339	0.13	0	58795.1	32674	1.79945	0.110022	1	-
B7H15_RS09290	B7H15_RS09290	29	125.16	100.06	93.49	75.01	111.42	104.88	0.244	-0.065	-0.158	-0.458	0.084	0	17234.8	35130.4	0.490596	0.783241	1	-
B7H15_RS09295	B7H15_RS09295	49	136.74	133.67	154.33	139.71	200.24	133.9	0.029	-0.002	0.198	0.059	0.563	0	64328.3	107905	0.596159	0.702939	1	-
B7H15_RS09300	B7H15_RS09300	83	93.16	102.67	88.73	111.57	173.95	102.24	-0.128	0.006	-0.194	0.12	0.739	0	296743	191897	1.54636	0.172853	1	-
B7H15_RS09305	B7H15_RS09305	9	198.19	204.01	206.25	166.98	130.33	146.18	0.427	0.467	0.483	0.186	-0.16	0	16727	41496.4	0.403095	0.845557	1	-
B7H15_RS09310	ald	94	171.37	169.4	169.58	182.96	172.07	174.96	-0.029	-0.045	-0.044	0.063	-0.023	0	9518.62	97021.9	0.098108	0.992444	1	-
B7H15_RS09315	B7H15_RS09315	33	114.04	121.88	123.05	124.78	156.41	74.94	0.574	0.667	0.68	0.699	1.014	0	35019.3	114339	0.306277	0.909052	1	-
B7H15_RS09320	B7H15_RS09320	94	1.41	1.72	1.19	1.73	0.37	0.52	0.216	0.284	0.164	0.286	-0.041	0	16.1338	1182.08	0.013649	0.999937	1	-
B7H15_RS09325	B7H15_RS09325	73	61.56	68.61	85.26	80.98	55.29	56.79	0.107	0.253	0.547	0.476	-0.036	0	14682.2	50971.6	0.288048	0.919704	1	-
B7H15_RS09330	tpx	34	96.11	104.55	106.78	95.73	116.77	90.56	0.081	0.197	0.226	0.076	0.35	0	8415.36	38189.8	0.220356	0.953695	1	-
B7H15_RS09335	B7H15_RS09335	77	167.28	168.07	158.21	169.48	203.81	161.76	0.047	0.054	-0.031	0.065	0.324	0	194193	278065	0.698375	0.624772	1	-
B7H15_RS09340	thiI	94	116.84	125.77	114.3	135.94	158.56	149.68	-0.344	-0.242	-0.375	-0.134	0.081	0	53257.3	77306.5	0.688911	0.631906	1	-
B7H15_RS09345	B7H15_RS09345	105	117.58	120.7	110.95	139.57	158.58	137.84	-0.221	-0.184	-0.301	0.017	0.196	0	79347.9	103866	0.763942	0.575854	1	-
B7H15_RS09350	B7H15_RS09350	17	186.82	168.68	195.26	183.49	110.84	116.13	0.663	0.52	0.725	0.638	-0.064	0	10726.3	116589	0.092001	0.993408	1	-
B7H15_RS09355	ezrA	131	200.53	181.93	148.68	111.97	201.21	25.04	2.774	2.638	2.355	1.961	2.779	0	859801	107253	8.0166	0	1.5e-05	-
B7H15_RS09360	B7H15_RS09360	30	203.98	203.24	148.36	190.04	183.57	181.5	0.164	0.159	-0.282	0.065	0.016	0	25488	64713.6	0.393859	0.85295	1	-
B7H15_RS09365	rpsD	46	1.17	1.43	1.47	1.1	0.32	0.66	0.126	0.184	0.194	0.108	-0.09	0	5.16971	1050.71	0.00492	0.999995	1	-
B7H15_RS09375	B7H15_RS09375	58	94.98	88.34	91.85	85.9	95.53	81.54	0.208	0.109	0.162	0.071	0.216	0	2506.47	21560.2	0.116255	0.988796	1	-
B7H15_RS09380	B7H15_RS09380	27	129.02	121.02	112.25	127.86	161.84	108.94	0.234	0.145	0.041	0.222	0.55	0	23447.2	62842.2	0.373112	0.866936	1	-
B7H15_RS09385	B7H15_RS09385	91	127.74	126.07	140.64	74.62	134.02	120.51	0.081	0.062	0.215	-0.657	0.147	0	734993	819741	0.896616	0.482598	1	-
B7H15_RS09390	serA	132	116.91	111.65	130.88	74.82	204.24	109.04	0.096	0.033	0.253	-0.515	0.876	0	1.17486e+06	527645	2.22661	0.049396	0.849434	-
B7H15_RS09395	B7H15_RS09395	7	181.18	187.39	204.49	153.04	147.8	157.03	0.2	0.248	0.371	-0.036	-0.085	0	7128.48	39005.2	0.182757	0.968239	1	-
B7H15_RS09400	B7H15_RS09400	101	98.48	74.25	64.2	39.54	86.26	106.57	-0.109	-0.493	-0.689	-1.325	-0.29	0	220249	157831	1.39547	0.223269	1	-
B7H15_RS09405	nagE	132	139.13	140.49	141.2	133.65	159.84	130.61	0.088	0.101	0.108	0.032	0.282	0	23876.8	78473.4	0.304266	0.910505	1	-
B7H15_RS09410	B7H15_RS09410	58	2.02	1.87	1.66	1.01	2.31	0	0.489	0.458	0.413	0.265	0.547	0	19.787	1226.95	0.016127	0.999904	1	-
B7H15_RS09415	B7H15_RS09415	102	78.7	87.53	95.89	94.27	80.89	78.83	-0.002	0.143	0.267	0.244	0.035	0	82547.5	149614	0.551738	0.737083	1	-
B7H15_RS09420	tyrS	99	0.18	0.16	0.15	0.1	0.1	0.12	0.019	0.013	0.01	-0.004	-0.004	0	0.224415	1002.37	0.000224	1	1	-
B7H15_RS09425	B7H15_RS09425	85	158.87	145.37	160.82	153.24	167.92	165.07	-0.054	-0.178	-0.036	-0.104	0.024	0	12051.3	87768.9	0.137308	0.983653	1	-
B7H15_RS09430	B7H15_RS09430	7	40	36.55	27.54	27.21	16.17	40.6	-0.019	-0.134	-0.487	-0.502	-1.107	0	714.888	2371.57	0.30144	0.910444	1	-
B7H15_RS09435	harA	201	138.38	142.16	140.23	137.72	122.63	150.83	-0.12	-0.083	-0.102	-0.127	-0.288	0	15577.3	71490.7	0.217892	0.954991	1	-
B7H15_RS09440	B7H15_RS09440	123	84.75	93.38	82.42	93.37	112.7	89.83	-0.079	0.053	-0.117	0.053	0.312	0	38985.2	45432.1	0.858098	0.508678	1	-
B7H15_RS09445	acsA	125	96.44	76.41	19.27	55.42	94.49	94.55	0.027	-0.29	-2.036	-0.72	-0.001	0	225709	23202.3	9.72789	0	0	-
B7H15_RS09450	B7H15_RS09450	46	71.27	87.92	113.07	82.71	67.64	64.6	0.132	0.417	0.763	0.334	0.062	0	30396.2	20979.7	1.44884	0.205223	1	-
B7H15_RS09455	B7H15_RS09455	99	132.52	119.38	26.74	87.21	127.31	139.38	-0.07	-0.215	-2.186	-0.647	-0.126	0	406140	80371.6	5.05329	0.000139	0.005716	-
B7H15_RS09460	ccpA	84	54.73	86.18	42.14	74.04	53.41	36.38	0.529	1.14	0.188	0.934	0.497	0	51388.9	11755.7	4.37139	0.000614	0.020986	-
B7H15_RS09465	B7H15_RS09465	12	12.06	10.4	10.85	14.85	5.3	2.2	1.244	1.097	1.138	1.463	0.517	0	371.577	2617.96	0.141934	0.982076	1	-
B7H15_RS09470	B7H15_RS09470	84	58.34	44.6	20.56	20.97	92.2	65.9	-0.163	-0.515	-1.472	-1.449	0.455	0	126352	33057.5	3.8222	0.001967	0.056624	-
B7H15_RS09475	B7H15_RS09475	8	111.16	100.83	113.57	113.67	100.61	118.59	-0.089	-0.224	-0.06	-0.059	-0.227	0	1204.69	21715.6	0.055476	0.997969	1	-
B7H15_RS09480	B7H15_RS09480	76	165.26	158.15	171.8	147.32	210.72	146.31	0.17	0.109	0.225	0.01	0.512	0	84699.9	175250	0.483308	0.788882	1	-
B7H15_RS09485	B7H15_RS09485	39	36.15	30.3	31.13	25.02	18.35	21.77	0.62	0.399	0.433	0.165	-0.197	0	3498.2	12681	0.275861	0.926279	1	-
B7H15_RS09490	murC	114	0.34	0.35	0.3	0.4	0.35	0.15	0.051	0.056	0.042	0.068	0.056	0	2.95208	1017.92	0.0029	0.999999	1	-
B7H15_RS09495	B7H15_RS09495	252	111.25	92.41	127.61	83.1	128.83	84.87	0.371	0.116	0.561	-0.029	0.574	0	284119	124497	2.28214	0.044115	0.777696	-
B7H15_RS09500	B7H15_RS09500	50	81.66	74.32	95.8	61.97	84.07	72.87	0.154	0.027	0.372	-0.218	0.194	0	14544.6	43053	0.33783	0.890009	1	-
B7H15_RS09505	B7H15_RS09505	74	1.34	0.94	0.85	1.08	0.76	1.53	-0.042	-0.137	-0.16	-0.104	-0.182	0	10.4896	1007.53	0.010411	0.999968	1	-
B7H15_RS09510	B7H15_RS09510	25	163.36	179.96	167.74	164.36	178.42	128.19	0.338	0.474	0.375	0.347	0.462	0	1133.57	149491	0.007583	0.999985	1	-
B7H15_RS09515	B7H15_RS09515	89	165.83	170.09	166.48	168.7	167.45	171.64	-0.048	-0.013	-0.043	-0.024	-0.035	0	1311.93	78895.7	0.016629	0.999897	1	-
B7H15_RS09520	B7H15_RS09520	34	112.59	109.5	101.26	96.56	95.15	92.22	0.274	0.236	0.128	0.063	0.043	0	2907.16	32713.6	0.088867	0.993971	1	-
B7H15_RS09525	B7H15_RS09525	60	124.03	132.17	131.32	112.81	148.89	119.95	0.046	0.135	0.126	-0.085	0.301	0	17864.6	53580.4	0.333416	0.89281	1	-
B7H15_RS09530	trmB	51	131.73	122.45	115.31	115.62	255.46	126.95	0.051	-0.05	-0.133	-0.129	0.981	0	365711	172509	2.11995	0.061582	0.983144	-
B7H15_RS09535	B7H15_RS09535	58	1.23	0.32	0.5	0.49	0.98	0.33	0.225	-0.001	0.047	0.044	0.166	0	75.7507	1092.08	0.069363	0.996652	1	-
B7H15_RS09540	dat	74	161.08	106.01	214.36	12	96.52	161.42	-0.003	-0.584	0.398	-3.291	-0.713	0	705985	46815.4	15.0802	0	0	-
B7H15_RS09545	sapep	103	61.57	62.24	125.36	55.8	74.5	105.49	-0.731	-0.716	0.239	-0.862	-0.475	0	149625	24956.1	5.99554	1.7e-05	0.000875	-
B7H15_RS09560	B7H15_RS09560	39	214.25	220.64	218.77	188.2	166.7	172.18	0.307	0.349	0.337	0.125	-0.045	0	36917.1	151137	0.244262	0.942567	1	-
B7H15_RS09565	B7H15_RS09565	59	350.69	343.11	329.15	319.49	319.54	303.96	0.203	0.172	0.113	0.071	0.071	0	19069	285806	0.06672	0.996948	1	-
B7H15_RS09570	B7H15_RS09570	187	0.47	0.53	0.18	0.26	0.18	0.1	0.1	0.115	0.022	0.044	0.022	0	7.9529	1019.82	0.007798	0.999984	1	-
B7H15_RS09575	B7H15_RS09575	98	154.22	161.07	150.63	158.01	162.75	164.2	-0.088	-0.027	-0.121	-0.054	-0.012	0	9994.82	79711.3	0.125388	0.986703	1	-
B7H15_RS09580	sasC	453	121.54	124.41	110.98	115.65	124.26	119.65	0.022	0.054	-0.104	-0.047	0.052	0	26579.2	45296	0.586789	0.710166	1	-
B7H15_RS09585	B7H15_RS09585	25	92.11	95.31	98.86	102.96	126.27	98.85	-0.097	-0.05	0	0.056	0.338	0	6852.35	29921	0.229015	0.949676	1	-
B7H15_RS09590	leuS	193	1.61	2.66	2.53	2.67	2.02	2.4	-0.162	0.05	0.025	0.051	-0.077	0	72.4637	1500.13	0.048305	0.998598	1	-
B7H15_RS09595	B7H15_RS09595	98	191.05	190.89	191.88	191.49	254.23	187.25	0.028	0.027	0.034	0.031	0.431	0	278417	257726	1.08029	0.369552	1	-
B7H15_RS09600	B7H15_RS09600	70	165.85	176.17	152.08	165.84	153.9	162.84	0.026	0.11	-0.096	0.026	-0.079	0	12021.3	87941.2	0.136697	0.983807	1	-
B7H15_RS09605	B7H15_RS09605	44	169.73	180.79	163.33	166.42	140.25	156.98	0.109	0.198	0.056	0.082	-0.157	0	15707.8	59146.7	0.265573	0.931796	1	-
B7H15_RS09610	B7H15_RS09610	27	49.88	63	48.89	73.03	53.05	83.79	-0.694	-0.385	-0.72	-0.186	-0.613	0	13493.4	21386.2	0.630941	0.67628	1	-
B7H15_RS09620	B7H15_RS09620	71	220.13	241.1	311.37	257.3	313.26	153.77	0.504	0.632	0.995	0.724	1.003	0	349566	229888	1.52059	0.180918	1	-
B7H15_RS09625	B7H15_RS09625	18	335.32	341.39	404.26	347.81	468.18	349.33	-0.058	-0.033	0.208	-0.006	0.417	0	123409	191312	0.645067	0.665584	1	-
B7H15_RS09635	B7H15_RS09635	78	124.62	85.18	66.62	68.68	145.72	168.56	-0.421	-0.944	-1.277	-1.236	-0.204	0	330699	123892	2.66925	0.021009	0.433002	-
B7H15_RS09640	ribE	32	97.86	107.11	103.42	87.91	90.23	89.34	0.125	0.249	0.201	-0.022	0.014	0	11668.6	55505.3	0.210225	0.958088	1	-
B7H15_RS09645	ribB	91	97.75	93.78	99.17	94.19	155.06	98.16	-0.006	-0.063	0.014	-0.057	0.634	0	108998	64733.8	1.68379	0.135712	1	-
B7H15_RS09650	B7H15_RS09650	49	97.19	102.06	102.91	104.34	76.2	94.67	0.036	0.103	0.115	0.134	-0.296	0	8712.79	30032.6	0.290111	0.918468	1	-
B7H15_RS09655	ribD	74	113.18	119.39	122.93	113.12	112.31	112.54	0.008	0.082	0.122	0.007	-0.003	0	2641.93	45693.8	0.057818	0.997835	1	-
B7H15_RS09660	B7H15_RS09660	132	149.2	146.11	157.24	153.18	173.84	156.98	-0.071	-0.1	0.002	-0.034	0.143	0	28380.1	129622	0.218945	0.954506	1	-
B7H15_RS09665	B7H15_RS09665	30	225.39	219.46	214.61	227.13	166.96	184.19	0.284	0.247	0.215	0.295	-0.138	0	19820.2	170014	0.11658	0.988677	1	-
B7H15_RS09670	arsB	133	134.81	134.78	131.81	131.78	176.56	126.33	0.09	0.09	0.059	0.059	0.467	0	108523	95057	1.14166	0.336196	1	-
B7H15_RS09675	arsC	30	155.06	148.21	160.59	160.91	159.15	144.73	0.096	0.033	0.145	0.148	0.133	0	16246.4	127824	0.1271	0.986207	1	-
B7H15_RS09680	B7H15_RS09680	69	1.12	1.26	6.61	2.91	2.19	6.3	-0.885	-0.851	0.039	-0.515	-0.652	0	920.077	1117.11	0.82362	0.532973	1	-
B7H15_RS09685	B7H15_RS09685	19	176.09	137.91	166.28	144.42	137.13	113.92	0.607	0.265	0.526	0.329	0.257	0	12678	58288.7	0.217504	0.954756	1	-
B7H15_RS09690	sigS	40	117.51	119.82	123.23	118	115.21	96.69	0.269	0.296	0.335	0.275	0.241	0	2012.74	45256.2	0.044474	0.998845	1	-
B7H15_RS09695	B7H15_RS09695	35	96.19	92	99.4	91.58	83.26	102.96	-0.093	-0.154	-0.048	-0.161	-0.291	0	934.172	29287.7	0.031896	0.999485	1	-
B7H15_RS09700	B7H15_RS09700	47	174.81	185.39	177.96	172.92	182.05	165.17	0.079	0.162	0.105	0.064	0.136	0	1607.48	60697.5	0.026483	0.999674	1	-
B7H15_RS09705	sdpA	70	119.23	116.9	113.9	118.8	126.25	107.41	0.144	0.117	0.081	0.139	0.224	0	4253.79	34805	0.122218	0.987445	1	-
B7H15_RS09710	B7H15_RS09710	53	169.97	173.37	90.13	138.29	150.94	161.96	0.068	0.095	-0.811	-0.221	-0.099	0	100738	72091.8	1.39736	0.223419	1	-
B7H15_RS09715	B7H15_RS09715	33	54.53	40.82	39.79	36.57	36.15	5.02	2.57	2.192	2.16	2.052	2.037	0	12595	5822.94	2.16299	0.057686	0.959166	-
B7H15_RS09720	crcB	31	137.01	134.8	118.84	134.65	150.4	126.7	0.109	0.086	-0.089	0.085	0.239	0	8005.99	66898.9	0.119673	0.98798	1	-
B7H15_RS09725	B7H15_RS09725	31	93.37	100.97	95.85	104.68	188.98	102.91	-0.133	-0.026	-0.098	0.024	0.846	0	95952.6	77916.5	1.23148	0.293894	1	-
B7H15_RS09735	B7H15_RS09735	59	125.44	122.81	137.95	127.57	144.2	106.29	0.229	0.2	0.361	0.252	0.423	0	40029.3	107523	0.372285	0.867749	1	-
B7H15_RS09740	B7H15_RS09740	72	116.47	111.59	107.14	104.76	163.66	86.89	0.403	0.344	0.287	0.256	0.876	0	192007	127029	1.51153	0.183739	1	-
B7H15_RS09745	metK	74	0.6	0.82	0.45	0.19	0.05	0.18	0.114	0.17	0.075	0.003	-0.035	0	12.1891	1015.39	0.012004	0.999954	1	-
B7H15_RS09750	pckA	120	1.73	0.58	0.88	0.62	1.65	2.67	-0.187	-0.458	-0.382	-0.448	-0.205	0	136.258	1041.43	0.130837	0.985358	1	-
B7H15_RS09755	tnpA	43	179.72	184.96	181.43	180.08	215.34	180.54	-0.006	0.034	0.007	-0.004	0.248	0	15623.5	65626.7	0.238067	0.945582	1	-
B7H15_RS09760	B7H15_RS09760	46	133.11	126.81	115.42	138.8	253.02	148.97	-0.157	-0.224	-0.355	-0.099	0.745	0	897719	525782	1.7074	0.131206	1	-
B7H15_RS09765	ytkD	37	60.75	62.67	38.31	49.55	53.87	42.52	0.468	0.51	-0.134	0.199	0.309	0	12506.9	15064.9	0.830201	0.528723	1	-
B7H15_RS09770	yidD	13	60.36	61.45	55.24	63.76	51.06	60.66	-0.007	0.017	-0.124	0.067	-0.228	0	687.845	9471.18	0.072625	0.9962	1	-
B7H15_RS09775	menC	64	64.21	47.27	42.45	45.42	49.47	59.29	0.106	-0.298	-0.438	-0.351	-0.239	0	9462.03	14900.8	0.635001	0.673087	1	-
B7H15_RS09780	menE	106	6.54	4.31	3.16	5.42	4.74	13.62	-0.69	-1	-1.191	-0.838	-0.935	0	1774.1	1175.36	1.50941	0.183963	1	-
B7H15_RS09785	B7H15_RS09785	45	340.52	337.85	351.99	314.13	491.05	329.47	0.047	0.036	0.094	-0.068	0.569	0	363717	502638	0.723616	0.605942	1	-
B7H15_RS09790	B7H15_RS09790	38	99.48	95.55	104.63	95.79	129.79	84.84	0.218	0.162	0.287	0.166	0.585	0	11798.2	49185.5	0.239872	0.944688	1	-
B7H15_RS09795	B7H15_RS09795	76	95.35	101.22	103.22	104.37	92.54	97.42	-0.029	0.053	0.079	0.095	-0.07	0	26264.4	88532.4	0.296664	0.914832	1	-
B7H15_RS09805	B7H15_RS09805	24	70.82	77.88	71.58	83.28	70.98	71.05	-0.005	0.124	0.01	0.215	-0.001	0	1238.67	13954.4	0.088766	0.993967	1	-
B7H15_RS09810	B7H15_RS09810	49	104.85	99.69	111.12	99.08	87.09	100.48	0.059	-0.011	0.139	-0.019	-0.196	0	5260.37	28779.5	0.182782	0.969075	1	-
B7H15_RS09815	B7H15_RS09815	66	147.62	155.67	157.58	152.16	200.22	159.09	-0.105	-0.03	-0.013	-0.062	0.323	0	66958.2	114905	0.582727	0.713272	1	-
B7H15_RS09820	B7H15_RS09820	10	15.31	15.35	19.49	13.97	15.15	19.02	-0.242	-0.239	0.028	-0.341	-0.254	0	361.972	2811.76	0.128735	0.985555	1	-
B7H15_RS09825	B7H15_RS09825	22	119.44	140.31	124.46	111.13	85.66	126.01	-0.074	0.149	-0.017	-0.174	-0.531	0	14964.4	30870.6	0.484747	0.787499	1	-
B7H15_RS09830	B7H15_RS09830	37	184.94	173.33	151.05	176.87	249.4	161.61	0.189	0.098	-0.094	0.126	0.611	0	77983.2	137179	0.568478	0.724185	1	-
B7H15_RS09840	B7H15_RS09840	13	122.5	115.63	106.78	119.31	114.59	124.36	-0.021	-0.101	-0.211	-0.058	-0.113	0	3661.81	20380	0.179677	0.969843	1	-
B7H15_RS15365	pepA1	6	85.1	71.01	57.24	81.28	58.88	71.52	0.236	-0.01	-0.298	0.173	-0.261	0	2799.29	10163.3	0.275432	0.924833	1	-
B7H15_RS09845	B7H15_RS09845	6	81.1	102.01	91.17	78.47	55.29	94.4	-0.207	0.106	-0.048	-0.252	-0.721	0	2163.99	11972.8	0.180743	0.968819	1	-
B7H15_RS09855	B7H15_RS09855	41	108.42	108.3	109.41	112	138.72	106.18	0.029	0.027	0.041	0.074	0.37	0	27727.2	67765.5	0.409164	0.842464	1	-
B7H15_RS09860	B7H15_RS09860	477	115.57	119.39	114.83	116.48	165.07	117.74	-0.026	0.019	-0.035	-0.015	0.47	0	365224	96314.7	3.79199	0.00198	0.056624	-
B7H15_RS09865	B7H15_RS09865	107	139.08	143.15	138.17	138.22	188.91	135.19	0.039	0.08	0.03	0.031	0.468	0	141197	95264.8	1.48215	0.192757	1	-
B7H15_RS09870	B7H15_RS09870	105	215.67	215.3	230.73	220.94	287.2	222.63	-0.045	-0.047	0.05	-0.011	0.36	0	244689	307086	0.79681	0.551961	1	-
B7H15_RS09875	B7H15_RS09875	9	97.07	111.24	129.56	97.19	93.4	81.97	0.231	0.419	0.63	0.233	0.178	0	3708.91	22714.6	0.163283	0.975354	1	-
B7H15_RS09880	splF	60	140.94	145.42	144.26	144.2	174.72	143.54	-0.025	0.018	0.007	0.006	0.275	0	24270.3	80099.6	0.303002	0.911132	1	-
B7H15_RS09885	splE	51	136.83	138.28	129.21	138.02	148.68	148.39	-0.113	-0.098	-0.193	-0.101	0.003	0	51606	114838	0.449381	0.813812	1	-
B7H15_RS09890	splD	56	132.23	132.06	133.63	132.1	198.4	137.72	-0.057	-0.058	-0.042	-0.058	0.511	0	82764.7	89385.3	0.925932	0.463531	1	-
B7H15_RS09895	splC	53	93.57	93.14	95.03	91.93	82.23	96.87	-0.047	-0.054	-0.026	-0.072	-0.224	0	1383.59	24587.6	0.056272	0.997968	1	-
B7H15_RS09900	splB	62	70.11	74.26	68.15	72.11	58.59	70.36	-0.005	0.073	-0.043	0.033	-0.245	0	3907.66	15193.8	0.257188	0.936206	1	-
B7H15_RS09905	splA	52	84.66	90.16	81.51	75.12	64.51	78.03	0.111	0.197	0.059	-0.051	-0.256	0	7263.06	22141.3	0.328032	0.896109	1	-
B7H15_RS09915	B7H15_RS09915	53	43.18	44.33	43.22	42.9	59.38	44.64	-0.043	-0.009	-0.042	-0.052	0.375	0	5863.47	11596.7	0.505616	0.772106	1	-
B7H15_RS09920	B7H15_RS09920	85	139.75	139.59	124.54	127.39	171.66	125.5	0.15	0.148	-0.011	0.021	0.437	0	51472.8	94169.8	0.546596	0.74101	1	-
B7H15_RS09925	B7H15_RS09925	86	200.36	210.47	190.53	184.81	235.94	186.54	0.1	0.17	0.03	-0.013	0.331	0	254089	253850	1.00094	0.415955	1	-
B7H15_RS09930	B7H15_RS09930	62	138.13	141.09	133.79	133.05	118.45	124.21	0.148	0.177	0.103	0.095	-0.066	0	3610.1	91312.2	0.039536	0.999134	1	-
B7H15_RS09935	B7H15_RS09935	109	110.66	114.37	108.93	115.61	132.55	109.92	0.009	0.055	-0.012	0.07	0.259	0	126133	134039	0.941014	0.453356	1	-
B7H15_RS09940	B7H15_RS09940	55	109	105.93	102.35	104.84	117.55	101.12	0.103	0.064	0.017	0.05	0.208	0	15602.6	47299.3	0.329869	0.89499	1	-
B7H15_RS09945	B7H15_RS09945	113	97.57	100.62	104.89	105.14	137.75	104.76	-0.098	-0.055	0.002	0.005	0.379	0	57744.1	70068.5	0.824109	0.532458	1	-
B7H15_RS09950	B7H15_RS09950	291	129.6	131.04	126.64	127.5	151	125.89	0.04	0.056	0.008	0.018	0.253	0	115433	132606	0.870491	0.49999	1	-
B7H15_RS09955	B7H15_RS09955	12	130.29	131.51	124.4	132.8	93.53	124.38	0.065	0.077	0	0.091	-0.393	0	5559.08	24720.1	0.224881	0.951171	1	-
B7H15_RS09965	B7H15_RS09965	9	58.32	49.08	32.82	61.51	61.84	42.87	0.404	0.176	-0.34	0.475	0.482	0	2596.03	6213.86	0.417782	0.835306	1	-
B7H15_RS09970	lukD	85	72.74	69.21	66.11	66.68	79.2	65.26	0.146	0.079	0.017	0.029	0.261	0	25463.4	43850.1	0.580692	0.714844	1	-
B7H15_RS09975	lukE	79	118.98	117.34	112.21	119.57	162.57	107.27	0.143	0.124	0.062	0.15	0.578	0	337539	321317	1.05049	0.386648	1	-
B7H15_RS09980	B7H15_RS09980	58	172.05	174.34	153.81	172.23	264.93	188.66	-0.129	-0.111	-0.286	-0.128	0.479	0	173490	158503	1.09455	0.362117	1	-
B7H15_RS09995	B7H15_RS09995	1	12.1	5.6	0	20.5	0	33.9	-1.186	-1.876	-2.96	-0.609	-2.96	0	0	0	-1	1	1	TA sites <= 1
B7H15_RS10000	B7H15_RS10000	2	0	0	0	0	0	0	0	0	0	0	0	0	0	0	-1	1	1	No counts in all conditions
B7H15_RS10005	B7H15_RS10005	6	18.39	13.9	18.62	15.39	16.05	5.67	1.133	0.825	1.147	0.935	0.981	0	92.865	2298.4	0.040404	0.99904	1	-
B7H15_RS10010	B7H15_RS10010	2	73.4	46.87	44.4	50.43	37.03	28.2	1.24	0.644	0.573	0.739	0.34	0	676.843	1792.55	0.377588	0.856733	1	-
B7H15_RS10015	B7H15_RS10015	1	0	0	0	0	0	0	0	0	0	0	0	0	0	0	-1	1	1	TA sites <= 1
B7H15_RS10020	B7H15_RS10020	2	47.93	42.3	36.3	39.96	41.9	0	3.404	3.242	3.046	3.169	3.23	0	113.843	3954.71	0.028787	0.999514	1	-
B7H15_RS10025	B7H15_RS10025	3	73.62	50.4	16.4	40.38	19.33	1.27	3.649	3.144	1.772	2.856	1.957	0	2552.81	5434.62	0.469732	0.795376	1	-
B7H15_RS10030	B7H15_RS10030	3	0	0	0	0	0	0	0	0	0	0	0	0	8.83593	1010	0.008748	0.999976	1	-
B7H15_RS10035	B7H15_RS10035	44	101.8	96.84	100.46	109.06	89.24	120.61	-0.234	-0.303	-0.252	-0.139	-0.415	0	7317.08	24806.4	0.294967	0.915688	1	-
B7H15_RS10045	B7H15_RS10045	113	0.33	0.26	0.32	0.25	0.46	0.75	-0.111	-0.129	-0.112	-0.132	-0.074	0	7.92605	1006.2	0.007877	0.999984	1	-
B7H15_RS10050	hemH	83	0.09	0.14	0.18	0.1	0.07	0.37	-0.076	-0.063	-0.051	-0.074	-0.083	0	1.46151	1000.36	0.001461	1	1	-
B7H15_RS10055	hemE	80	0.13	0.07	0.1	0.05	0.08	0.26	-0.038	-0.053	-0.046	-0.06	-0.051	0	0.900531	1000.32	0.0009	1	1	-
B7H15_RS10060	B7H15_RS10060	13	165.55	184.15	152.15	187.89	165.14	165.04	0.004	0.154	-0.114	0.182	0.001	0	4575.97	39496.6	0.115857	0.988708	1	-
B7H15_RS10065	traP	30	136.66	143.91	121.25	129.34	142.97	142.16	-0.055	0.017	-0.221	-0.131	0.008	0	7783.51	49032.5	0.158742	0.977262	1	-
B7H15_RS10070	B7H15_RS10070	125	95.24	85.1	94.19	108.1	120.75	130	-0.429	-0.583	-0.445	-0.255	-0.102	0	65127	50450.5	1.29091	0.265169	1	-
B7H15_RS10075	B7H15_RS10075	57	120.51	108.99	120.3	123.96	145.02	158.89	-0.385	-0.524	-0.387	-0.346	-0.128	0	43495.7	45199.2	0.962311	0.440194	1	-
B7H15_RS10080	B7H15_RS10080	37	112.81	117.78	96.77	111.78	115.76	105.6	0.091	0.151	-0.12	0.078	0.127	0	4497.39	29687	0.151493	0.97954	1	-
B7H15_RS10085	B7H15_RS10085	20	147.78	142.93	126.47	139.16	106.2	99.75	0.544	0.498	0.328	0.461	0.086	0	9628.34	53470.4	0.180069	0.969878	1	-
B7H15_RS10095	B7H15_RS10095	70	57.29	67.66	118.6	97.26	77.55	66.46	-0.198	0.024	0.79	0.517	0.208	0	85956.4	80568.5	1.06687	0.377374	1	-
B7H15_RS10100	B7H15_RS10100	73	105.53	113.71	121.4	121.97	130.94	88.68	0.239	0.342	0.432	0.439	0.537	0	15557.2	119437	0.130255	0.985487	1	-
B7H15_RS10105	yhaM	75	0.53	0.63	0.39	0.48	0.28	0.4	0.034	0.06	-0.004	0.019	-0.033	0	5.50504	1021.36	0.00539	0.999994	1	-
B7H15_RS10110	B7H15_RS10110	221	31.23	24.74	45.01	37.37	39.19	72.83	-1.103	-1.388	-0.638	-0.877	-0.816	0	80085.9	10452.4	7.66198	0	3e-05	-
B7H15_RS10115	B7H15_RS10115	102	33.37	27.73	59.2	47.96	36.24	83.03	-1.198	-1.427	-0.456	-0.733	-1.094	0	64583	10145.6	6.36561	8e-06	0.000408	-
B7H15_RS10120	B7H15_RS10120	8	21.86	18.47	27.18	26.76	18.51	22.11	-0.013	-0.208	0.247	0.228	-0.206	0	265.485	2511.93	0.10569	0.990733	1	-
B7H15_RS10130	B7H15_RS10130	15	56.91	50.97	62.48	60.31	48.72	65.87	-0.195	-0.341	-0.071	-0.118	-0.4	0	1647.2	12279.4	0.134144	0.984281	1	-
B7H15_RS10135	B7H15_RS10135	93	184.02	192.41	189.5	187.59	232.67	167.46	0.132	0.195	0.173	0.159	0.463	0	671111	921635	0.728174	0.602359	1	-
B7H15_RS10140	B7H15_RS10140	37	36.25	38.08	37.48	57.32	28.15	38.61	-0.08	-0.018	-0.038	0.515	-0.396	0	4815.28	7937.14	0.606677	0.694859	1	-
B7H15_RS10145	B7H15_RS10145	51	65.48	73.81	15.67	79.77	62.1	96.5	-0.526	-0.365	-2.296	-0.26	-0.597	0	72267.6	14586.7	4.95435	0.00019	0.007401	-
B7H15_RS10150	B7H15_RS10150	92	86.34	92.25	42.39	88.13	95.86	99.54	-0.195	-0.104	-1.141	-0.167	-0.052	0	93913.7	33590.2	2.79587	0.016232	0.347325	-
B7H15_RS10155	B7H15_RS10155	66	152.93	169.62	155.83	160.28	170.88	117.83	0.363	0.508	0.389	0.428	0.518	0	12679.1	170828	0.074221	0.996071	1	-
B7H15_RS10160	fumC	101	7.84	7.82	6.46	7.73	6.7	20.83	-1.009	-1.011	-1.173	-1.021	-1.143	0	4053.14	5253.57	0.771502	0.570327	1	-
B7H15_RS10165	B7H15_RS10165	46	200.79	209.67	180.12	189.67	278.91	160.26	0.316	0.377	0.164	0.236	0.781	0	132270	154306	0.857192	0.509781	1	-
B7H15_RS10180	B7H15_RS10180	7	44.72	56.09	31.91	45.49	52.51	43.83	0.026	0.323	-0.404	0.048	0.236	0	1221.23	6124.82	0.199391	0.961695	1	-
B7H15_RS10185	B7H15_RS10185	52	118.84	106.32	103.75	90.27	117.56	116.62	0.026	-0.128	-0.161	-0.352	0.011	0	15283.9	48910.8	0.312485	0.90552	1	-
B7H15_RS10190	trmL	37	118.4	130.52	139.52	125.62	117.03	119.69	-0.015	0.12	0.213	0.067	-0.031	0	5250.84	33461.3	0.156923	0.977869	1	-
B7H15_RS10195	queG	81	132.62	126.75	123.73	131.17	123.17	123.4	0.1	0.037	0.004	0.085	-0.003	0	4008.59	95299	0.042063	0.998995	1	-
B7H15_RS10200	B7H15_RS10200	59	153.26	155.96	145.73	148.42	232.71	139.59	0.13	0.155	0.06	0.086	0.717	0	230360	165680	1.39039	0.225843	1	-
B7H15_RS10205	B7H15_RS10205	121	117.03	115.85	113	112.47	124	110.11	0.084	0.07	0.036	0.029	0.164	0	19721.4	94230.6	0.209289	0.958668	1	-
B7H15_RS10210	B7H15_RS10210	109	156.39	138.8	87.9	95.4	132.22	134.9	0.206	0.04	-0.591	-0.479	-0.028	0	290934	201646	1.44279	0.206096	1	-
B7H15_RS15280	B7H15_RS15280	13	154.5	159.73	126.71	121.1	149.05	101.91	0.577	0.624	0.301	0.238	0.527	0	26176.2	117454	0.222864	0.952147	1	-
B7H15_RS10220	B7H15_RS10220	0	0	0	0	0	0	0	0	0	0	0	0	0	0	0	-1	1	1	TA sites <= 1
B7H15_RS15370	B7H15_RS15370	6	262.68	232.26	226.85	231.16	176.22	79.97	1.656	1.481	1.448	1.475	1.093	0	13045.3	189267	0.068925	0.996546	1	-
B7H15_RS10225	B7H15_RS10225	5	71	49.39	52.89	51.92	41.82	34.64	0.939	0.456	0.546	0.522	0.24	0	507.256	8501.17	0.059669	0.99752	1	-
B7H15_RS10230	B7H15_RS10230	3	0	0	0	0	0	0	0	0	0	0	0	0	0	0	-1	1	1	No counts in all conditions
B7H15_RS10235	B7H15_RS10235	3	0	0	0	0.6	0	0	0	0	0	0.164	0	0	4.37666	1004.92	0.004355	0.999996	1	-
B7H15_RS10240	B7H15_RS10240	1	0	0	0	0	0	0	0	0	0	0	0	0	0	0	-1	1	1	TA sites <= 1
B7H15_RS10245	B7H15_RS10245	4	0	0	0	0	0	0	0	0	0	0	0	0	0.081841	1000.09	8.2e-05	1	1	-
B7H15_RS10250	B7H15_RS10250	3	0.67	1.87	1.3	0	0	0	0.181	0.458	0.333	0	0	0	19.7874	1042.9	0.018973	0.999838	1	-
B7H15_RS10255	B7H15_RS10255	4	52.66	39.5	42.22	30.75	61.45	0	3.528	3.154	3.24	2.838	3.732	0	2062.4	16571.6	0.124454	0.986039	1	-
B7H15_RS10260	B7H15_RS10260	2	43.2	28.2	33.52	36.91	34.6	0	3.269	2.731	2.946	3.067	2.986	0	147.733	3156.66	0.046801	0.99843	1	-
B7H15_RS10265	B7H15_RS10265	3	23.03	39.46	19.03	35.27	3.03	1.27	2.161	2.827	1.939	2.684	0.358	0	225.506	4445.77	0.050724	0.998232	1	-
B7H15_RS10270	B7H15_RS10270	2	0	0	0	0	0	0	0	0	0	0	0	0	0	0	-1	1	1	No counts in all conditions
B7H15_RS10275	B7H15_RS10275	2	0	0	0	0	0	0	0	0	0	0	0	0	0.530194	1000.61	0.00053	1	1	-
B7H15_RS10280	B7H15_RS10280	3	35.7	38.86	11.8	40.73	0	0	3.025	3.133	1.748	3.193	0	0	803.778	5224.18	0.153857	0.977052	1	-
B7H15_RS10285	B7H15_RS10285	2	0	0	0	0	0	0	0	0	0	0	0	0	0.132548	1000.15	0.000133	1	1	-
B7H15_RS10290	B7H15_RS10290	4	0	0	0	0	0	0	0	0	0	0	0	0	0	0	-1	1	1	No counts in all conditions
B7H15_RS10295	B7H15_RS10295	4	0	0	0	0	0	0	0	0	0	0	0	0	0	0	-1	1	1	No counts in all conditions
B7H15_RS10300	B7H15_RS10300	2	22.95	28.2	18.7	20.5	13.65	0	2.483	2.731	2.245	2.351	1.899	0	99.454	2074.26	0.047947	0.998336	1	-
B7H15_RS10305	B7H15_RS10305	2	117.5	109.05	38.55	105.56	15.15	0	4.615	4.512	3.123	4.467	2.011	0	4951.32	18210.5	0.271893	0.92187	1	-
B7H15_RS10310	B7H15_RS10310	5	37.13	30.71	32.46	22.36	3.58	0	3.075	2.836	2.905	2.452	0.779	0	888.461	6087.34	0.145952	0.980333	1	-
B7H15_RS10315	B7H15_RS10315	2	0	0	0	0	0	0	0	0	0	0	0	0	0.163639	1000.19	0.000164	1	1	-
B7H15_RS10320	B7H15_RS10320	3	17.4	17.87	8.27	7.63	6.88	1.27	1.838	1.867	1.082	1.011	0.923	0	143.763	1273.03	0.11293	0.988493	1	-
B7H15_RS10325	B7H15_RS10325	4	0	0	0.45	0	0	0	0	0	0.124	0	0	0	0.295364	1000.14	0.000295	1	1	-
B7H15_RS10330	B7H15_RS10330	4	20.73	16.21	15.15	19.85	18.96	0	2.363	2.085	2.011	2.313	2.261	0	39.3502	2410.64	0.016324	0.999892	1	-
B7H15_RS10335	B7H15_RS10335	4	53.34	39.03	41.77	33.83	66.03	0	3.544	3.138	3.226	2.957	3.828	0	3366.14	17585.6	0.191414	0.964012	1	-
B7H15_RS10340	B7H15_RS10340	2	67.05	56.37	37.15	47.73	47.63	41.4	0.635	0.403	-0.139	0.184	0.182	0	428.84	1486.15	0.288558	0.912417	1	-
B7H15_RS10345	rrf	8	54.69	50.74	51.11	41.27	29.7	28.7	0.825	0.726	0.735	0.457	0.042	0	1451.48	3498.38	0.414902	0.837145	1	-
B7H15_RS10350	B7H15_RS10350	155	14.31	14.35	12.75	12.93	19.7	6.4	0.761	0.763	0.639	0.654	1.116	0	14903.2	11331.1	1.31524	0.254691	1	-
B7H15_RS10355	B7H15_RS10355	2	18	26.35	18.35	19.45	15.15	0	2.202	2.648	2.223	2.29	2.011	0	95.293	1915.31	0.049753	0.998183	1	-
B7H15_RS10360	B7H15_RS10360	5	10.93	22.24	11.26	13.3	4.19	3	0.994	1.768	1.023	1.194	0.2	0	170.79	2021.65	0.084481	0.994362	1	-
B7H15_RS10365	B7H15_RS10365	78	32.2	32.36	31.77	29.07	33.68	18.32	0.674	0.68	0.657	0.547	0.73	0	2964.63	6522.83	0.4545	0.810156	1	-
B7H15_RS10370	perR	35	36.06	41.27	9.94	33.91	43.13	89.95	-1.209	-1.037	-2.668	-1.287	-0.98	0	41304.8	8345.62	4.94928	0.000211	0.008096	-
B7H15_RS10375	B7H15_RS10375	92	297.76	298.39	293.27	282.06	263.89	278.26	0.096	0.099	0.075	0.019	-0.075	0	32654.3	373910	0.087332	0.994242	1	-
B7H15_RS10380	bcp	45	259.64	276.86	260.76	250.42	221.52	252.45	0.04	0.131	0.046	-0.011	-0.185	0	9041.79	123093	0.073455	0.996159	1	-
B7H15_RS10385	B7H15_RS10385	95	139.78	140.89	118.55	122.86	177.51	117.22	0.244	0.255	0.016	0.065	0.578	0	191555	151139	1.26741	0.275696	1	-
B7H15_RS10390	B7H15_RS10390	109	136.86	123.23	141.05	98.03	148.81	125.18	0.124	-0.022	0.166	-0.338	0.241	0	72694.3	63413	1.14636	0.333875	1	-
B7H15_RS10395	B7H15_RS10395	5	449.68	478.49	496.97	371.35	231.4	254.06	0.812	0.9	0.954	0.539	-0.132	0	68391.9	330939	0.20666	0.958141	1	-
B7H15_RS10400	B7H15_RS10400	142	154.88	151.43	149.52	146.18	199.26	141.84	0.123	0.091	0.073	0.042	0.476	0	168983	104242	1.62108	0.151231	1	-
B7H15_RS10405	B7H15_RS10405	40	32.93	32.36	52.85	45.34	46.95	9.56	1.382	1.36	1.991	1.79	1.836	0	24316.9	22962.4	1.05899	0.382553	1	-
B7H15_RS10410	mutY	77	128.27	126.72	121.58	128.32	192.64	127.02	0.014	-0.003	-0.061	0.014	0.582	0	172420	124772	1.38188	0.228687	1	-
B7H15_RS10415	B7H15_RS10415	77	139.13	147.41	151.59	157.24	202.7	144.38	-0.052	0.029	0.068	0.119	0.476	0	318414	235451	1.35236	0.240167	1	-
B7H15_RS10425	B7H15_RS10425	94	150.27	158.88	184.83	172.57	207.64	132.95	0.171	0.249	0.461	0.364	0.624	0	554988	532907	1.04143	0.391776	1	-
B7H15_RS10430	B7H15_RS10430	149	179.82	191.11	221.14	195.33	183.91	159.48	0.168	0.254	0.459	0.284	0.2	0	150660	280501	0.537111	0.748288	1	-
B7H15_RS10435	B7H15_RS10435	28	78.36	77.64	84.97	78.17	84.76	71.98	0.115	0.102	0.225	0.112	0.222	0	27802.3	58301.7	0.47687	0.793445	1	-
B7H15_RS10440	recX	68	48.43	54.43	61.34	59.39	56.86	52.42	-0.104	0.05	0.208	0.165	0.107	0	3313.45	20170.3	0.164274	0.975571	1	-
B7H15_RS10445	sgtB	78	138.19	149.87	129.44	158.79	154.04	120.81	0.187	0.3	0.096	0.381	0.338	0	38225.4	96541.3	0.395949	0.851778	1	-
B7H15_RS10450	B7H15_RS10450	44	150.17	153.43	152.55	137.12	161.09	142.43	0.074	0.104	0.096	-0.053	0.172	0	8770.15	62302.5	0.140767	0.982664	1	-
B7H15_RS10455	B7H15_RS10455	12	308.63	328.1	249.81	294.27	233	262.38	0.23	0.317	-0.069	0.163	-0.168	0	28703.7	117471	0.244347	0.941943	1	-
B7H15_RS10460	yfkAB	94	179.98	169.26	153.74	166.1	191.38	174.27	0.045	-0.041	-0.175	-0.067	0.131	0	79815.3	146331	0.545445	0.741897	1	-
B7H15_RS10465	B7H15_RS10465	39	161.1	164.13	173.11	164.22	178.1	162.43	-0.012	0.015	0.089	0.015	0.129	0	10913.2	77537.8	0.140747	0.982658	1	-
B7H15_RS10470	B7H15_RS10470	102	229.1	229.41	226.57	231.36	227.51	222.49	0.041	0.043	0.026	0.055	0.032	0	4466.52	137020	0.032598	0.99946	1	-
B7H15_RS10475	B7H15_RS10475	17	362.91	359.75	373.23	347.98	262.8	246.33	0.55	0.537	0.59	0.49	0.092	0	19651.3	369909	0.053125	0.998208	1	-
B7H15_RS10480	B7H15_RS10480	40	194.16	199.19	210.77	193.77	253.2	174.42	0.151	0.187	0.266	0.148	0.525	0	114065	192907	0.591296	0.706674	1	-
B7H15_RS10485	B7H15_RS10485	21	25.11	31.43	32.47	32.51	20.79	21.06	0.209	0.483	0.524	0.525	-0.015	0	1256.97	3732.28	0.336782	0.890309	1	-
B7H15_RS10490	B7H15_RS10490	114	170.02	159.36	170.33	169.92	183.57	164.15	0.049	-0.041	0.052	0.048	0.157	0	33904.1	77435.3	0.437838	0.822293	1	-
B7H15_RS10495	vraR	52	102.89	46.11	107.03	18.55	124.72	98.05	0.066	-1.012	0.121	-2.13	0.332	0	170830	42400.6	4.02896	0.001335	0.04068	-
B7H15_RS10500	B7H15_RS10500	80	95.36	50.97	95.01	39.3	98.31	79.51	0.248	-0.594	0.243	-0.932	0.29	0	113542	53676.8	2.11529	0.061514	0.983144	-
B7H15_RS10505	liaF	76	154.39	83.55	149.93	45.04	225.21	124.66	0.298	-0.55	0.257	-1.373	0.828	0	654704	87601.9	7.47363	1e-06	5.4e-05	-
B7H15_RS10510	B7H15_RS10510	34	160.3	147.78	153.8	142.32	161.98	136.18	0.228	0.114	0.17	0.061	0.242	0	11917.8	84719.6	0.140673	0.982663	1	-
B7H15_RS10515	map	51	0.47	0.47	0.22	0.18	0.23	0.07	0.108	0.109	0.041	0.029	0.044	0	6.34108	1013.94	0.006254	0.999991	1	-
B7H15_RS10520	B7H15_RS10520	86	140.92	140.66	140.6	133.67	164.07	131.68	0.094	0.092	0.091	0.021	0.307	0	27980.4	104105	0.268771	0.93023	1	-
B7H15_RS10530	B7H15_RS10530	38	130.88	141.34	132.59	140.92	128.5	121.19	0.107	0.214	0.125	0.21	0.081	0	3079.59	59120.9	0.05209	0.998308	1	-
B7H15_RS10535	B7H15_RS10535	12	194.07	213.03	176.86	185.85	154.22	198.88	-0.034	0.097	-0.165	-0.095	-0.357	0	8171.18	48558.2	0.168276	0.973836	1	-
B7H15_RS10540	B7H15_RS10540	68	3.36	2.22	2.26	2.23	3.4	0.17	0.694	0.482	0.49	0.484	0.702	0	25.1227	1601.53	0.015687	0.99991	1	-
B7H15_RS10545	murT	102	0.06	0.17	0.17	0.15	0.09	0	0.016	0.047	0.049	0.041	0.026	0	0.513391	1000.6	0.000513	1	1	-
B7H15_RS10550	ftnA	31	243.27	246.54	256.48	240.97	206.23	271.49	-0.155	-0.136	-0.081	-0.169	-0.388	0	10865.4	187295	0.058012	0.997805	1	-
B7H15_RS10555	B7H15_RS10555	6	48.5	44.22	39.19	43.15	45.82	39.22	0.275	0.155	-0.001	0.123	0.201	0	38.3708	4852.24	0.007908	0.999983	1	-
B7H15_RS10560	B7H15_RS10560	43	155.76	155.99	154.73	161.48	157.97	156.83	-0.01	-0.007	-0.019	0.041	0.01	0	12990.7	100848	0.128814	0.985816	1	-
B7H15_RS10565	dinB	84	94.16	100.86	98.38	96.8	92.09	93.85	0.004	0.099	0.065	0.042	-0.026	0	2389.78	48658.9	0.049113	0.998538	1	-
B7H15_RS10570	B7H15_RS10570	55	146.34	152.6	138.2	147.64	170.93	137.8	0.084	0.142	0.004	0.096	0.301	0	22906	58770.4	0.389754	0.855955	1	-
B7H15_RS10575	rlmD	112	170.01	169.02	157.07	165.32	182.95	168.33	0.014	0.006	-0.097	-0.025	0.117	0	21069.9	122375	0.172175	0.972937	1	-
B7H15_RS10580	B7H15_RS10580	81	3.17	3.73	3.72	2.18	2.61	1.77	0.271	0.368	0.366	0.085	0.168	0	75.0226	1378.54	0.054422	0.998128	1	-
B7H15_RS10590	B7H15_RS10590	21	189.19	209.63	195.69	222.71	187.85	134.34	0.479	0.623	0.526	0.709	0.469	0	1.7485e+06	2.79915e+06	0.624652	0.681125	1	-
B7H15_RS10595	gatB	107	0.32	0.35	0.46	0.61	0.17	0.6	-0.074	-0.065	-0.036	0.002	-0.116	0	7.80392	1015.99	0.007681	0.999985	1	-
B7H15_RS10600	gatA	107	0.51	0.35	0.42	0.4	0.34	0.19	0.085	0.042	0.062	0.057	0.039	0	2.20809	1012.38	0.002181	0.999999	1	-
B7H15_RS10605	gatC	16	0	0	0	0	0	0	0	0	0	0	0	0	0.030277	1000.04	3e-05	1	1	-
B7H15_RS10610	putP	142	183.55	196.17	209.15	201.79	199.85	183.83	-0.002	0.091	0.182	0.131	0.118	0	35837.4	140807	0.254514	0.937657	1	-
B7H15_RS10615	B7H15_RS10615	101	170.56	183.97	207.56	196.95	162.27	145.61	0.221	0.327	0.497	0.423	0.151	0	84242.6	94130.3	0.894957	0.483664	1	-
B7H15_RS10620	ligA	163	0.47	0.47	0.46	0.53	0.62	0.38	0.024	0.024	0.02	0.038	0.063	0	4.39702	1032.54	0.004258	0.999997	1	-
B7H15_RS10625	pcrA	163	9.56	12.24	8.03	8.73	7.18	4.8	0.57	0.815	0.411	0.486	0.313	0	916.996	10807.2	0.084851	0.994626	1	-
B7H15_RS10630	B7H15_RS10630	61	250.18	258.37	226.38	255.12	322.83	243.12	0.04	0.086	-0.101	0.068	0.402	0	1.83065e+06	1.7187e+06	1.06514	0.378495	1	-
B7H15_RS10635	B7H15_RS10635	22	118.18	112.28	115.16	120.27	86.26	123.01	-0.055	-0.126	-0.091	-0.031	-0.488	0	2764.84	49008.5	0.056415	0.997939	1	-
B7H15_RS10640	purB	92	0.21	0.15	2.22	0.59	0.16	1.31	-0.278	-0.292	0.195	-0.176	-0.29	0	121.904	1007.16	0.121037	0.987731	1	-
B7H15_RS10650	scpA	110	140.63	135.21	121.26	125.05	142.22	138.5	0.021	-0.034	-0.185	-0.142	0.037	0	16909.6	62606.6	0.270093	0.929556	1	-
B7H15_RS10655	B7H15_RS10655	37	123.99	118.08	111.94	115.03	128.44	114.6	0.109	0.041	-0.032	0.005	0.158	0	2796.4	46482.8	0.06016	0.997609	1	-
B7H15_RS10660	B7H15_RS10660	8	350.13	358.88	289.51	296.7	222.88	291.73	0.259	0.294	-0.011	0.024	-0.381	0	43146.3	144246	0.299115	0.912031	1	-
B7H15_RS10665	B7H15_RS10665	60	224.05	192.33	222.23	194.86	183.46	186.23	0.26	0.045	0.249	0.064	-0.021	0	28389.8	152726	0.185887	0.967944	1	-
B7H15_RS10670	nadE	64	0.55	0.93	0.95	1.14	0.4	0	0.15	0.246	0.251	0.297	0.11	0	3.19618	1054.02	0.003032	0.999998	1	-
B7H15_RS10675	B7H15_RS10675	119	4.46	4.67	5.39	7.8	2.77	4.27	0.028	0.061	0.164	0.465	-0.254	0	663.955	2605.35	0.254843	0.937477	1	-
B7H15_RS10680	B7H15_RS10680	89	217.14	213.1	190.59	190.33	288.93	215.89	0.008	-0.018	-0.175	-0.177	0.412	0	763374	609582	1.25229	0.282556	1	-
B7H15_RS10685	B7H15_RS10685	52	149.18	151.15	61.05	61.73	134.78	140.25	0.086	0.104	-1.137	-1.122	-0.055	0	233439	94256.8	2.47663	0.031121	0.589413	-
B7H15_RS10690	B7H15_RS10690	8	47.01	41.45	43.1	37.89	30.84	35.53	0.36	0.197	0.247	0.082	-0.177	0	627.356	4776.21	0.13135	0.984782	1	-
B7H15_RS10695	B7H15_RS10695	131	147.2	151.87	160.3	156.96	240.91	145.54	0.016	0.059	0.135	0.106	0.708	0	675227	332312	2.03191	0.071518	1	-
B7H15_RS10700	B7H15_RS10700	103	133.6	130.59	136.77	134.31	147.8	131.18	0.025	-0.006	0.058	0.033	0.166	0	17363.2	45236.8	0.383829	0.860092	1	-
B7H15_RS10705	B7H15_RS10705	52	199.49	196.09	205.14	218.66	244.15	141.37	0.482	0.458	0.522	0.612	0.767	0	116997	344484	0.339631	0.888887	1	-
B7H15_RS10710	B7H15_RS10710	68	0.03	0.04	0.1	0.11	0.08	0	0.008	0.012	0.028	0.032	0.023	0	1.06312	1001.37	0.001062	1	1	-
B7H15_RS10715	B7H15_RS10715	18	287.56	297.79	256.98	275.91	414.04	279.59	0.04	0.089	-0.119	-0.019	0.558	0	343730	651652	0.527475	0.755309	1	-
[truncated: 804 more rows]

## Sheet: ANOVA with SCFM3
#ORF	Gene	TAs	Mean Sputum A	Mean Sputum B	Mean Sputum C	Mean Sputum D	Mean pool	Mean SCFM3	Mean TSB	Log 2 FC Sputum A	Log 2 FC Sputum B	Log 2 FC Sputum C	Log 2 FC Sputum D	Log 2 FC pool	Log 2 FC SCFM3	Log 2 FC TSB	MSR	MSE With Alpha	Fstat	P Value	Adj P Value	Status
B7H15_RS00005	dnaA	103	2.57	2.37	1.85	1.68	1.61	0.87	0.75	0.397	0.358	0.253	0.217	0.202	0.03	0	40.5042	1444.57	0.028039	0.999906	1	-
B7H15_RS00010	dnaN	83	0.05	0.06	0.1	0.07	0.11	0.07	0	0.015	0.016	0.028	0.019	0.031	0.02	0	0.173785	1000.19	0.000174	1	1	-
B7H15_RS00015	yaaA	16	15.85	13.45	2.15	10.87	12.78	3.94	2.48	1.48	1.303	-0.065	1.086	1.25	0.258	0	656.512	2237.37	0.29343	0.9395	1	-
B7H15_RS00020	recF	90	5.3	4.03	4.72	3.46	4.8	4.86	3.35	0.303	0.114	0.22	0.018	0.231	0.24	0	96.8205	1747.32	0.055411	0.99932	1	-
B7H15_RS00025	gyrB	141	0.93	1.15	0.8	0.94	0.42	0.51	0.4	0.136	0.186	0.103	0.136	0.006	0.03	0	4.90272	1114.35	0.0044	1	1	-
B7H15_RS00030	gyrA	205	3.78	2.27	3.4	2.63	3.18	2.2	3.8	-0.004	-0.276	-0.067	-0.206	-0.106	-0.29	0	1207.38	3137.18	0.384861	0.8891	1	-
B7H15_RS00035	B7H15_RS00035	61	124.95	122.41	153.9	151.2	124.64	124.91	128.56	-0.039	-0.068	0.251	0.226	-0.043	-0.04	0	21872.4	56278.3	0.388647	0.886505	1	-
B7H15_RS00040	hutH	115	169.46	171.86	164.21	166.89	203.53	153.55	154.82	0.126	0.146	0.082	0.105	0.384	-0.011	0	57256.1	116083	0.493233	0.813786	1	-
B7H15_RS00050	serS	93	1.51	1.04	1.5	1.6	1.5	0.14	0.14	0.339	0.233	0.338	0.36	0.337	0	0	12.0756	1226.85	0.009843	0.999996	1	-
B7H15_RS00055	B7H15_RS00055	63	166.97	158.23	176.13	164.48	205.17	141.13	156.69	0.089	0.014	0.164	0.068	0.378	-0.146	0	39707.8	114815	0.345841	0.912415	1	-
B7H15_RS00060	B7H15_RS00060	32	123.43	123.55	126.64	128.97	131.73	127.18	128.09	-0.051	-0.05	-0.016	0.009	0.039	-0.01	0	7361.19	32230.6	0.228391	0.967355	1	-
B7H15_RS00065	B7H15_RS00065	71	131.69	127.96	36.28	128	96.98	131.55	126.84	0.052	0.012	-1.675	0.013	-0.37	0.051	0	188039	98982.1	1.89973	0.078173	1	-
B7H15_RS00070	B7H15_RS00070	92	144.93	166.34	165.21	161.83	151.97	129.77	139.91	0.049	0.242	0.232	0.203	0.115	-0.105	0	19096.2	74255	0.257171	0.956467	1	-
B7H15_RS00075	gdpP	148	1.28	2.16	14.47	9.65	2.49	2.42	4.11	-0.536	-0.348	1.096	0.685	-0.283	-0.296	0	7155.75	1400.37	5.10991	3.3e-05	0.001216	-
B7H15_RS00080	rplI	36	53.45	45.83	37.92	57.82	46.18	42.07	43.13	0.28	0.079	-0.165	0.384	0.089	-0.032	0	2524.91	12677	0.199173	0.976936	1	-
B7H15_RS00085	dnaB	97	2.54	2.72	8.62	4.68	3.55	0.22	0.19	0.537	0.572	1.391	0.899	0.719	0.006	0	872.379	3533.98	0.246854	0.960633	1	-
B7H15_RS00095	B7H15_RS00095	108	0.14	0.14	21.95	2.96	0.62	18.42	2.58	-0.561	-0.561	1.829	0.07	-0.432	1.627	0	16409.9	1530.19	10.7241	0	0	-
B7H15_RS00100	B7H15_RS00100	3	0	0	0	0	0	0	0	0	0	0	0	0	0	0	0	0	-1	1	1	No counts in all conditions
B7H15_RS00105	B7H15_RS00105	3	32.83	47.5	19.67	28.57	3.03	0	0	2.92	3.392	2.303	2.747	0.684	0	0	497.977	5107.67	0.097496	0.99609	1	-
B7H15_RS00110	yycF	56	0.05	0.03	0.12	0.08	0.05	0.17	0	0.015	0.01	0.035	0.023	0.014	0.048	0	0.250369	1000.25	0.00025	1	1	-
B7H15_RS00115	walK	151	0.35	0.14	0.1	0.25	0.18	0.16	0.16	0.053	-0.007	-0.017	0.025	0.005	0	0	2.7545	1003.23	0.002746	1	1	-
B7H15_RS00120	yycH	98	139.7	140.22	90.19	97.37	110.44	129.23	182.92	-0.377	-0.372	-0.981	-0.876	-0.703	-0.485	0	141357	82986.6	1.70338	0.116747	1	-
B7H15_RS00125	yycI	66	130.45	123.62	80.48	94.44	127.58	124.94	179.85	-0.449	-0.523	-1.113	-0.894	-0.479	-0.509	0	97239.9	38699.1	2.51272	0.020481	0.369022	-
B7H15_RS00130	B7H15_RS00130	62	140.88	148.87	142.92	142.79	148.74	120.43	134.47	0.065	0.142	0.085	0.084	0.14	-0.153	0	259963	407581	0.637818	0.700027	1	-
B7H15_RS00135	adsA	164	126.03	121.03	116.72	112.65	116.28	118.24	116.51	0.109	0.053	0.002	-0.047	-0.003	0.02	0	5271.77	85524.5	0.06164	0.99908	1	-
B7H15_RS00140	rlmH	24	83.23	86.19	86.66	85.49	97.63	59.9	86.26	-0.049	-0.001	0.006	-0.012	0.169	-0.492	0	6452.05	37159.6	0.173631	0.983758	1	-
B7H15_RS00145	B7H15_RS00145	118	157.21	158.3	158.28	165.08	167.76	160.56	152.67	0.041	0.051	0.05	0.109	0.132	0.07	0	5168.82	152979	0.033788	0.999838	1	-
B7H15_RS00150	B7H15_RS00150	60	146.9	148.83	156.78	151.61	165.11	150.77	161.66	-0.134	-0.116	-0.043	-0.09	0.03	-0.098	0	12880.2	77569.2	0.166048	0.985673	1	-
B7H15_RS00155	B7H15_RS00155	31	212.21	199.59	215.85	205.38	251.56	202.37	232.52	-0.129	-0.215	-0.105	-0.175	0.111	-0.196	0	88843.8	194864	0.455927	0.840669	1	-
B7H15_RS00165	B7H15_RS00165	55	118.55	120	113.11	121.49	138.97	101.49	109.13	0.114	0.131	0.049	0.148	0.335	-0.1	0	14874.9	97687.1	0.152271	0.988604	1	-
B7H15_RS00170	B7H15_RS00170	37	72.58	77.41	72.17	72.13	71.2	73.24	71.46	0.021	0.108	0.013	0.012	-0.005	0.033	0	1191.75	28745.9	0.041458	0.999704	1	-
B7H15_RS00175	mecA	177	189.59	189.99	181.09	184.69	211.9	182.07	166.01	0.186	0.189	0.122	0.15	0.343	0.129	0	168000	237628	0.706986	0.644008	1	-
B7H15_RS00185	B7H15_RS00185	17	228.07	242.08	230.16	224.08	254.33	189.4	226.17	0.012	0.096	0.025	-0.013	0.166	-0.25	0	83667	196116	0.426619	0.860675	1	-
B7H15_RS00195	B7H15_RS00195	32	169.27	158.52	163.94	166.82	210.92	157.67	175.73	-0.052	-0.144	-0.097	-0.073	0.257	-0.152	0	33108.4	105051	0.315165	0.928989	1	-
B7H15_RS00200	B7H15_RS00200	24	128.03	129.03	125.61	147.43	134.86	119.84	154.42	-0.261	-0.25	-0.288	-0.065	-0.189	-0.353	0	3379.88	41828.1	0.080804	0.997983	1	-
B7H15_RS00205	B7H15_RS00205	33	449.17	462.82	459.07	452.06	407.53	425.63	469.25	-0.062	-0.02	-0.031	-0.053	-0.201	-0.139	0	35524.5	388169	0.091518	0.997154	1	-
B7H15_RS00210	B7H15_RS00210	117	260.71	261.9	250.77	260.81	290.04	244.62	254.61	0.034	0.04	-0.021	0.034	0.185	-0.057	0	157726	363585	0.433808	0.856635	1	-
B7H15_RS00215	B7H15_RS00215	87	315.54	316.88	306.35	321.44	267.18	320.14	319.77	-0.019	-0.013	-0.061	0.007	-0.255	0.002	0	15375.6	176344	0.087191	0.997534	1	-
B7H15_RS00220	B7H15_RS00220	153	153.35	153.45	154.04	152.39	157.56	150.49	154.22	-0.008	-0.007	-0.002	-0.017	0.03	-0.034	0	251853	418962	0.601135	0.729658	1	-
B7H15_RS00225	B7H15_RS00225	26	106.6	113.7	104.88	109.83	130.16	98.2	108.29	-0.022	0.067	-0.044	0.019	0.255	-0.135	0	3729.27	42554.9	0.087634	0.99747	1	-
B7H15_RS00230	B7H15_RS00230	110	240.16	225.44	221.64	231.77	265.89	211.59	235.89	0.025	-0.064	-0.088	-0.025	0.169	-0.153	0	49580	133436	0.371563	0.897288	1	-
B7H15_RS00235	B7H15_RS00235	149	228.15	233.42	232.74	229.53	235.65	220.22	225.41	0.017	0.049	0.045	0.026	0.063	-0.033	0	4370.85	159061	0.027479	0.999912	1	-
B7H15_RS15395	B7H15_RS15395	14	182.45	206.05	180.55	199.14	234.36	178.82	189.01	-0.05	0.121	-0.064	0.073	0.303	-0.078	0	19015.7	65870.5	0.288683	0.941663	1	-
B7H15_RS00245	B7H15_RS00245	37	226.41	235.63	229.61	235.34	212.26	213.15	256.62	-0.177	-0.121	-0.157	-0.122	-0.268	-0.262	0	5875.81	125516	0.046813	0.999579	1	-
B7H15_RS00250	B7H15_RS00250	60	252.94	257.74	258.02	253.79	322.31	241.48	243.95	0.051	0.078	0.079	0.056	0.395	-0.014	0	176173	286057	0.615865	0.71774	1	-
B7H15_RS15405	B7H15_RS15405	21	99.3	106.16	113.57	115.94	98.73	93.21	127.35	-0.344	-0.252	-0.159	-0.13	-0.351	-0.43	0	5599.88	33486.7	0.167227	0.985251	1	-
B7H15_RS00260	B7H15_RS00260	85	152.17	147.61	148.5	142.64	188.8	146.53	149.39	0.026	-0.017	-0.008	-0.064	0.328	-0.027	0	44169.2	80187.1	0.550826	0.769564	1	-
B7H15_RS15470	B7H15_RS15470	16	224.81	239.4	258.3	243.42	239.2	121.86	118.69	0.894	0.983	1.09	1.006	0.981	0.037	0	16458.2	349297	0.047118	0.999564	1	-
B7H15_RS00270	B7H15_RS00270	34	130.4	130.98	145.32	134.59	147.32	123.23	132.46	-0.022	-0.016	0.129	0.022	0.148	-0.1	0	7826.26	63910.6	0.122456	0.993641	1	-
B7H15_RS00275	B7H15_RS00275	40	222.32	235.47	207.14	239.34	309.43	215.75	238.6	-0.1	-0.019	-0.199	0.004	0.368	-0.142	0	209457	308451	0.679059	0.666659	1	-
B7H15_RS00290	B7H15_RS00290	51	358.62	347.66	328.31	343.94	503.43	303.91	340.9	0.072	0.028	-0.053	0.013	0.556	-0.163	0	425563	727177	0.585226	0.742271	1	-
B7H15_RS00295	B7H15_RS00295	93	138.28	144.62	144.69	137.11	186.84	133.1	143.02	-0.047	0.016	0.016	-0.059	0.374	-0.1	0	117433	89272.1	1.31544	0.247112	1	-
B7H15_RS00300	B7H15_RS00300	19	170.97	166.94	173.82	193.8	150.06	170.16	158.68	0.104	0.071	0.128	0.28	-0.078	0.098	0	14893	73787.8	0.201836	0.975956	1	-
B7H15_RS00305	B7H15_RS00305	38	231.8	227.82	190.82	223.19	267.34	233.33	247.59	-0.093	-0.118	-0.367	-0.147	0.109	-0.084	0	65897.7	195903	0.33638	0.917598	1	-
B7H15_RS00310	B7H15_RS00310	27	222.06	225.98	217.33	217.36	323.33	204.13	202.22	0.132	0.157	0.102	0.102	0.664	0.013	0	107476	170281	0.631166	0.705308	1	-
B7H15_RS00315	B7H15_RS00315	36	242.61	229.71	243.04	258.01	300.86	223.86	247.43	-0.028	-0.105	-0.025	0.059	0.277	-0.141	0	87901.1	231424	0.379828	0.891862	1	-
B7H15_RS00330	arcC	75	280.4	277.3	268.28	290.92	351.08	253.96	250.15	0.162	0.146	0.099	0.214	0.481	0.021	0	191002	342006	0.558475	0.763536	1	-
B7H15_RS00335	argF	67	206.22	199.62	197.78	196.39	174.38	179.99	185.14	0.152	0.106	0.093	0.083	-0.084	-0.04	0	13797.9	131332	0.105061	0.995848	1	-
B7H15_RS00340	B7H15_RS00340	76	119.24	117.57	108.16	119.87	123.68	95.15	122.26	-0.035	-0.054	-0.169	-0.027	0.016	-0.346	0	9325.81	41518.5	0.224618	0.968848	1	-
B7H15_RS00345	arcD	146	231.9	243.83	250.88	250.71	304.2	212.49	278.52	-0.259	-0.188	-0.148	-0.149	0.125	-0.382	0	376976	395853	0.952313	0.456321	1	-
B7H15_RS00350	arcA	111	303.92	297.61	300.48	308.22	404.12	236.29	283.06	0.101	0.071	0.085	0.121	0.506	-0.256	0	426486	511410	0.833941	0.543588	1	-
B7H15_RS00355	B7H15_RS00355	44	210.24	203.89	207.01	210.46	239.96	178.34	212.8	-0.017	-0.06	-0.039	-0.016	0.17	-0.248	0	20164.6	80385.3	0.250849	0.958916	1	-
B7H15_RS00360	B7H15_RS00360	43	316.13	307.36	318.8	292.67	357.03	263.93	268.61	0.231	0.191	0.243	0.122	0.404	-0.025	0	129671	378049	0.343001	0.913917	1	-
B7H15_RS00370	B7H15_RS00370	62	178.97	183.85	190.29	189.07	215.9	164.27	184.98	-0.046	-0.009	0.04	0.031	0.218	-0.167	0	21016.3	132730	0.158339	0.987367	1	-
B7H15_RS00375	B7H15_RS00375	79	240.66	238.88	233.8	231.95	303.76	217.8	231.99	0.052	0.041	0.011	0	0.382	-0.089	0	113102	232020	0.487468	0.818017	1	-
B7H15_RS00380	B7H15_RS00380	94	179.88	175.86	184.81	181.08	181.86	175.47	193.59	-0.103	-0.135	-0.065	-0.094	-0.088	-0.138	0	5918.99	85029.6	0.069611	0.998695	1	-
B7H15_RS00385	B7H15_RS00385	51	186.7	169.83	152.61	152.2	160.46	153.41	167.21	0.155	0.022	-0.128	-0.132	-0.058	-0.12	0	18441.2	75740.3	0.243479	0.961854	1	-
B7H15_RS00390	B7H15_RS00390	104	242.9	235.12	211.71	212.25	328.48	208.12	221.61	0.13	0.084	-0.064	-0.061	0.557	-0.089	0	640754	396312	1.61679	0.138857	1	-
B7H15_RS00395	B7H15_RS00395	77	161.43	164.39	152.3	161.82	160.53	152.95	165.1	-0.031	-0.006	-0.113	-0.028	-0.039	-0.107	0	4827.71	105530	0.045747	0.999609	1	-
B7H15_RS00400	B7H15_RS00400	55	167.19	167.51	156.51	162.57	173.39	159.54	179.78	-0.102	-0.099	-0.194	-0.141	-0.051	-0.167	0	4417.84	67043.7	0.065895	0.99888	1	-
B7H15_RS00405	B7H15_RS00405	59	184.71	170.89	177.85	170.61	172.73	176.53	188.21	-0.026	-0.135	-0.08	-0.138	-0.12	-0.09	0	175095	348303	0.50271	0.806538	1	-
B7H15_RS00410	B7H15_RS00410	62	223.87	229.13	205.47	211.53	291.12	208.31	219.92	0.025	0.058	-0.096	-0.055	0.397	-0.077	0	105702	146265	0.722677	0.631431	1	-
B7H15_RS00415	B7H15_RS00415	171	224.62	220.57	190.69	192.83	262.72	191.67	205.67	0.124	0.099	-0.106	-0.091	0.346	-0.099	0	262882	207194	1.26877	0.268419	1	-
B7H15_RS00420	B7H15_RS00420	51	248.4	246.79	217.82	211.9	299.27	214.11	210.72	0.232	0.223	0.047	0.008	0.496	0.022	0	129480	175313	0.738562	0.618722	1	-
B7H15_RS00425	B7H15_RS00425	16	303.43	341.81	339.97	332.14	293.75	302.45	338.77	-0.156	0.013	0.005	-0.028	-0.203	-0.161	0	6176.41	173670	0.035564	0.999807	1	-
B7H15_RS00430	B7H15_RS00430	7	182.54	185.78	210.51	209.62	136.71	159.59	154.33	0.235	0.26	0.436	0.43	-0.169	0.047	0	8758.82	32057.9	0.273219	0.947881	1	-
B7H15_RS00435	B7H15_RS00435	202	339.15	333.07	354.04	357.62	379.83	303.21	339.54	-0.002	-0.027	0.059	0.074	0.16	-0.161	0	119560	743654	0.160774	0.986895	1	-
B7H15_RS00445	B7H15_RS00445	14	171.28	168.65	148.26	179.49	205.12	144.58	149.88	0.187	0.165	-0.015	0.252	0.44	-0.05	0	23323.6	103628	0.225072	0.968163	1	-
B7H15_RS00450	B7H15_RS00450	91	230.19	236.7	241.16	241.84	311.86	219.19	255.19	-0.146	-0.106	-0.08	-0.076	0.284	-0.215	0	152236	141187	1.07826	0.373448	1	-
B7H15_RS00455	cstR	22	76.77	73.69	77.68	78.72	76.88	77	50.72	0.553	0.498	0.569	0.587	0.555	0.557	0	3750.98	22122.7	0.169554	0.984718	1	-
B7H15_RS00460	cstA	90	173.54	169.37	170.82	171.54	146.14	167.1	182.6	-0.071	-0.105	-0.094	-0.088	-0.312	-0.124	0	20439.5	75318.2	0.271376	0.950393	1	-
B7H15_RS00465	cstB	113	177.84	182.75	188.48	180.41	204.36	181.35	179.16	-0.01	0.028	0.071	0.01	0.185	0.017	0	24190.2	145570	0.166176	0.985682	1	-
B7H15_RS00490	B7H15_RS00490	60	119.27	124.48	113.91	116.19	143.35	119.8	115.3	0.047	0.106	-0.017	0.011	0.302	0.053	0	10549.9	66169.3	0.159438	0.987131	1	-
B7H15_RS00495	B7H15_RS00495	25	82.41	80.78	80.54	89.79	108.42	75.4	78.9	0.059	0.032	0.028	0.176	0.435	-0.062	0	28613.7	47890.8	0.597477	0.732314	1	-
B7H15_RS00500	B7H15_RS00500	28	121.68	110.98	125.86	129.55	110.52	101.97	105.13	0.202	0.075	0.249	0.289	0.069	-0.042	0	3305.37	57761.8	0.057224	0.999246	1	-
B7H15_RS00505	B7H15_RS00505	135	187.24	184.15	175.88	191.66	179.31	174.75	192.14	-0.036	-0.06	-0.124	-0.004	-0.097	-0.133	0	8578.08	122534	0.070006	0.998676	1	-
B7H15_RS00515	B7H15_RS00515	91	224.96	239.35	225.28	235.79	235.76	224.31	228.74	-0.024	0.064	-0.022	0.043	0.043	-0.028	0	11591.2	123538	0.093827	0.996973	1	-
B7H15_RS00520	B7H15_RS00520	55	169.77	160.06	177.74	172.49	179.09	158.57	175.78	-0.049	-0.131	0.016	-0.026	0.026	-0.144	0	7802.98	55466	0.140681	0.99078	1	-
B7H15_RS00525	B7H15_RS00525	83	173.09	165.92	172.44	177.14	174.09	164.94	185.78	-0.099	-0.159	-0.105	-0.067	-0.091	-0.167	0	16042.4	120556	0.133069	0.992082	1	-
B7H15_RS00530	B7H15_RS00530	65	172.8	163.73	165.22	180.68	182.81	166.41	179.72	-0.055	-0.131	-0.118	0.007	0.024	-0.108	0	34172.9	142758	0.239376	0.963466	1	-
B7H15_RS00535	B7H15_RS00535	268	191.77	193.01	190	195.86	240.36	192.72	190.17	0.012	0.021	-0.001	0.041	0.33	0.019	0	206350	144346	1.42955	0.19917	1	-
B7H15_RS00540	B7H15_RS00540	41	157.5	158.69	164.29	166.2	213.88	149.88	176.78	-0.162	-0.151	-0.103	-0.086	0.268	-0.231	0	52777.4	73679.6	0.716309	0.636616	1	-
B7H15_RS00545	B7H15_RS00545	81	210.21	200.41	200.21	209.68	209.96	208.28	224.75	-0.094	-0.162	-0.163	-0.098	-0.096	-0.107	0	26404.4	148549	0.177749	0.982898	1	-
B7H15_RS00550	B7H15_RS00550	73	206.6	205.45	206.1	211.02	306.14	199.29	212.57	-0.04	-0.048	-0.044	-0.01	0.516	-0.091	0	226562	122610	1.84783	0.087082	1	-
B7H15_RS00555	B7H15_RS00555	72	149.11	154.27	150.3	159.8	239.43	146.7	166.06	-0.151	-0.103	-0.14	-0.054	0.515	-0.173	0	165947	78524	2.11333	0.049549	0.742701	-
B7H15_RS00560	B7H15_RS00560	70	133.34	139.2	137.89	141.59	219.04	134.03	143.76	-0.105	-0.045	-0.058	-0.021	0.591	-0.098	0	151989	73488.4	2.06821	0.054656	0.802092	-
B7H15_RS00565	B7H15_RS00565	65	159.04	158.89	160.65	155.67	251.91	141.44	153.49	0.05	0.048	0.064	0.02	0.697	-0.114	0	199030	125740	1.58287	0.149129	1	-
B7H15_RS00570	B7H15_RS00570	69	224.41	225.27	218.25	217.2	328.46	212.2	219.24	0.033	0.038	-0.006	-0.013	0.572	-0.046	0	208796	252333	0.827461	0.548715	1	-
B7H15_RS00575	B7H15_RS00575	161	209.86	212.42	221.54	218.26	206.69	207.06	214.97	-0.034	-0.017	0.042	0.021	-0.055	-0.053	0	10237.1	127013	0.080599	0.998027	1	-
B7H15_RS00580	B7H15_RS00580	74	181.22	171.03	179.42	185.92	231.26	172.8	174.6	0.052	-0.029	0.038	0.088	0.396	-0.015	0	162229	248632	0.652487	0.688163	1	-
B7H15_RS00585	B7H15_RS00585	116	157.74	159.86	159.19	158.1	197.72	165.2	162.05	-0.038	-0.019	-0.025	-0.035	0.279	0.027	0	51530.5	97641.2	0.527754	0.787553	1	-
B7H15_RS00590	B7H15_RS00590	130	146.17	145.39	151.75	154.37	149.14	140.2	142.08	0.04	0.032	0.092	0.116	0.068	-0.019	0	5569.09	65341	0.085231	0.99769	1	-
B7H15_RS00595	B7H15_RS00595	135	153.47	154.39	138.93	155.81	187.06	154.57	164.94	-0.101	-0.092	-0.24	-0.08	0.177	-0.091	0	61614.3	66146.7	0.931479	0.471109	1	-
B7H15_RS00600	B7H15_RS00600	89	130.97	138.85	122.67	145.48	192.46	140.07	158.43	-0.265	-0.184	-0.356	-0.119	0.273	-0.172	0	197070	172428	1.14292	0.335104	1	-
B7H15_RS00605	B7H15_RS00605	152	281.47	281.59	276.06	290.24	297.69	281.32	320.8	-0.186	-0.185	-0.213	-0.142	-0.106	-0.186	0	139990	330339	0.423777	0.863548	1	-
B7H15_RS00610	B7H15_RS00610	53	287.88	281.94	289.52	287.4	300	233.12	251.23	0.193	0.163	0.201	0.19	0.251	-0.106	0	16612.1	221628	0.074955	0.998385	1	-
B7H15_RS00615	B7H15_RS00615	124	194.54	202.33	198.61	207.76	223.02	159.84	177.99	0.125	0.18	0.154	0.218	0.317	-0.151	0	93686.2	168556	0.555816	0.765693	1	-
B7H15_RS00620	spa	73	125.74	131.42	96.69	127.3	94.78	101.13	110.65	0.177	0.238	-0.186	0.194	-0.213	-0.124	0	32411.4	46927.8	0.690665	0.657244	1	-
B7H15_RS00630	sarS	63	195.94	189.59	154.58	217.52	185.38	136.95	160.87	0.277	0.23	-0.056	0.424	0.199	-0.225	0	68604.5	108671	0.631304	0.705292	1	-
B7H15_RS00635	sirC	89	30.3	31.85	87.99	74.3	29.93	180.82	171.68	-2.323	-2.261	-0.926	-1.156	-2.339	0.073	0	501445	23276.9	21.5426	0	0	-
B7H15_RS00640	sirB	79	22.35	27.56	64.98	57.41	22.08	142.6	150.54	-2.508	-2.256	-1.152	-1.317	-2.522	-0.076	0	305755	12818.5	23.8525	0	0	-
B7H15_RS00645	sirA	74	38.98	45.69	119.92	106.08	62.09	146.45	154.78	-1.861	-1.656	-0.355	-0.525	-1.252	-0.077	0	839018	388503	2.15962	0.044775	0.682093	-
B7H15_RS00650	sbnA	63	131.79	127.75	145.06	130.66	162.23	116.1	126.4	0.058	0.015	0.192	0.046	0.348	-0.118	0	84521.3	133543	0.632915	0.703991	1	-
B7H15_RS00655	sbnB	69	112.97	115.08	117.07	106.9	103.55	106.64	109.16	0.047	0.073	0.097	-0.029	-0.073	-0.032	0	2417.07	40119.4	0.060247	0.999135	1	-
B7H15_RS00660	sbnC	130	174.24	173.46	170	173.67	155.33	163.44	162.22	0.1	0.094	0.066	0.096	-0.061	0.011	0	8317.68	94292.7	0.088211	0.997456	1	-
B7H15_RS00665	sbnD	97	172.89	170.95	172.49	168.76	182.13	170.55	172.35	0.004	-0.011	0.001	-0.03	0.077	-0.015	0	6188.98	90480.4	0.068401	0.998759	1	-
B7H15_RS00670	sbnE	128	215.62	222.6	212.15	198.49	263.88	198.48	214.16	0.01	0.055	-0.013	-0.107	0.295	-0.107	0	127259	226123	0.562787	0.760202	1	-
B7H15_RS00675	sbnF	136	151.39	161.4	155.37	150.57	192.17	147.76	149.86	0.014	0.104	0.05	0.007	0.348	-0.02	0	149905	146960	1.02004	0.410292	1	-
B7H15_RS00680	sbnG	51	123.09	131.76	119.93	107.02	135.28	122.38	112.04	0.13	0.225	0.094	-0.063	0.261	0.122	0	22099.2	63270.9	0.349278	0.910376	1	-
B7H15_RS00685	sbnH	79	226.3	217.68	221.18	210.83	269	188.26	201.04	0.167	0.112	0.134	0.067	0.411	-0.092	0	73555.5	175678	0.418696	0.86688	1	-
B7H15_RS00690	sbnI	50	245.06	243.51	235.9	227.02	377.5	218.36	241.68	0.02	0.011	-0.034	-0.088	0.633	-0.143	0	568522	683215	0.832127	0.545276	1	-
B7H15_RS00700	B7H15_RS00700	36	96.88	92.39	91.25	95.24	99.31	75.54	60.08	0.647	0.582	0.565	0.623	0.681	0.308	0	16508.7	50106.2	0.329474	0.92139	1	-
B7H15_RS00705	B7H15_RS00705	67	220.38	217.35	221.28	223.7	253.44	212.98	222.92	-0.016	-0.036	-0.01	0.005	0.181	-0.064	0	37948.2	150033	0.252932	0.958158	1	-
B7H15_RS00710	B7H15_RS00710	41	136.84	127.2	150.19	139.63	157.8	134.05	147.81	-0.108	-0.209	0.022	-0.079	0.091	-0.136	0	19600.8	61839.1	0.316964	0.928148	1	-
B7H15_RS00715	B7H15_RS00715	13	148.41	150.49	138.88	168.12	132.73	119.72	151.72	-0.031	-0.011	-0.123	0.144	-0.186	-0.329	0	5257.92	49009.6	0.107283	0.99549	1	-
B7H15_RS00720	B7H15_RS00720	92	187.07	187.07	180.75	192.79	229.56	181.52	191.44	-0.032	-0.032	-0.081	0.01	0.256	-0.075	0	121106	209783	0.577292	0.748674	1	-
B7H15_RS00725	B7H15_RS00725	61	166.18	162.39	157.43	163.14	157.02	158.07	155.87	0.09	0.057	0.014	0.064	0.01	0.02	0	1630.68	93342.3	0.01747	0.999977	1	-
B7H15_RS00730	B7H15_RS00730	99	191.69	192.21	189.43	187.65	192.77	181.65	188.38	0.024	0.028	0.008	-0.005	0.032	-0.051	0	3681.19	143964	0.02557	0.999929	1	-
B7H15_RS00735	B7H15_RS00735	134	208.37	203.48	205.41	215.8	262.86	206.49	215.59	-0.048	-0.081	-0.068	0.001	0.28	-0.061	0	155825	131603	1.18405	0.311929	1	-
B7H15_RS00740	B7H15_RS00740	151	199.72	197.74	197.09	196.7	252.16	191.37	213.79	-0.096	-0.11	-0.115	-0.117	0.233	-0.156	0	229996	238422	0.964656	0.447692	1	-
B7H15_RS00745	B7H15_RS00745	40	307.6	317.06	318.29	308.58	251.71	278	278.35	0.142	0.185	0.19	0.146	-0.142	-0.002	0	41972.9	250588	0.167498	0.985301	1	-
B7H15_RS15475	B7H15_RS15475	10	167.12	173.27	146.57	163.08	163.43	129.29	124.22	0.414	0.464	0.23	0.379	0.382	0.056	0	3827.21	44218.4	0.086552	0.997491	1	-
B7H15_RS00755	B7H15_RS00755	55	221.01	203.22	201.14	215.81	400.7	219.16	216.3	0.03	-0.088	-0.102	-0.003	0.874	0.019	0	638959	619824	1.03087	0.403882	1	-
B7H15_RS00760	deoD	45	193.89	201.14	169.68	180.07	211.5	199.42	203.3	-0.067	-0.015	-0.254	-0.171	0.056	-0.027	0	18338.8	59199.5	0.30978	0.931909	1	-
B7H15_RS00765	tet(38)	144	236.46	255.4	235.14	236.86	325.04	227.43	235.97	0.003	0.112	-0.005	0.005	0.454	-0.052	0	370724	575597	0.644069	0.694998	1	-
B7H15_RS00770	deoC	31	158.95	171.59	163.49	164.7	170.48	168.67	169.19	-0.087	0.02	-0.048	-0.038	0.011	-0.004	0	6059.25	55770.6	0.108646	0.995414	1	-
B7H15_RS00775	deoB	94	59.68	61.79	40.63	40.96	61.57	63.04	59.11	0.013	0.059	-0.491	-0.48	0.054	0.086	0	22417.5	14895.2	1.50501	0.173021	1	-
B7H15_RS00780	phnE	76	164.21	161.66	171.8	166.1	180.32	163.35	171.34	-0.06	-0.081	0.004	-0.044	0.072	-0.067	0	7729.01	72869.6	0.106066	0.99574	1	-
B7H15_RS00785	phnE	72	163.21	156.41	154.85	162.7	155.04	153.46	148.45	0.133	0.073	0.059	0.128	0.061	0.046	0	4863.18	89686.2	0.054224	0.999361	1	-
B7H15_RS00790	phnC	62	178.46	175.82	171.62	182.36	172.85	155.15	164.08	0.118	0.097	0.063	0.148	0.073	-0.078	0	1974.77	134857	0.014643	0.999986	1	-
B7H15_RS00795	B7H15_RS00795	72	163.36	167.24	156.35	164.43	129.04	169.13	178.45	-0.124	-0.091	-0.185	-0.115	-0.453	-0.075	0	9067.14	83989	0.107956	0.995526	1	-
B7H15_RS00800	B7H15_RS00800	99	191.08	192.98	202.18	197.96	310.26	160.16	173.68	0.134	0.148	0.213	0.184	0.819	-0.114	0	380208	423102	0.898619	0.495029	1	-
B7H15_RS00805	B7H15_RS00805	119	176.41	173.37	171.61	171.57	187.14	177.91	174.24	0.017	-0.007	-0.021	-0.022	0.1	0.029	0	7978.04	150207	0.053114	0.999399	1	-
B7H15_RS00825	B7H15_RS00825	36	96.69	105	95.92	111.39	104.99	102.01	117.94	-0.274	-0.16	-0.285	-0.079	-0.161	-0.2	0	3324.42	23665.3	0.140477	0.990784	1	-
B7H15_RS00850	adhE	184	188.47	184.86	184.41	194.23	241.35	186.21	183.45	0.038	0.011	0.007	0.08	0.387	0.021	0	194868	233089	0.836025	0.541891	1	-
B7H15_RS00855	capA	63	184.47	190.51	186.21	186.27	138.81	174.23	167.82	0.133	0.178	0.146	0.146	-0.265	0.052	0	39761.4	133339	0.298197	0.937815	1	-
B7H15_RS00860	cap8B	56	112.97	112.85	118.03	118.54	120.68	113.8	114.17	-0.015	-0.016	0.046	0.052	0.077	-0.004	0	1853.38	50013.4	0.037058	0.999788	1	-
B7H15_RS00865	cap8C	63	165.68	179.62	183.76	169.53	162.24	144.77	143.76	0.198	0.312	0.344	0.231	0.169	0.01	0	8272.81	133024	0.062191	0.999052	1	-
B7H15_RS00875	cap8E	78	136.18	132.16	160.05	137.96	165.58	131.87	125.06	0.118	0.077	0.344	0.136	0.391	0.074	0	85843.5	125887	0.681908	0.66433	1	-
B7H15_RS00880	cap8F	102	203.72	199	221.06	198.46	205.51	169.92	195.68	0.057	0.024	0.172	0.02	0.069	-0.198	0	25938.7	142130	0.1825	0.981697	1	-
B7H15_RS00885	cap8G	85	151.29	152.81	170.09	149.44	150.5	140.35	150.41	0.008	0.022	0.172	-0.009	0.001	-0.097	0	8237.47	84076.1	0.097976	0.996583	1	-
B7H15_RS00890	B7H15_RS00890	50	243.65	243.32	222.95	223.14	251.48	204.21	208.91	0.217	0.215	0.092	0.093	0.262	-0.032	0	68840.2	221305	0.311064	0.931281	1	-
B7H15_RS00895	B7H15_RS00895	106	144.5	145.15	143.58	141.04	153.72	134.05	131.17	0.135	0.141	0.126	0.101	0.221	0.03	0	11569.4	75692.3	0.152848	0.988524	1	-
B7H15_RS00900	B7H15_RS00900	144	206.49	196.41	206.32	209.1	359.55	184.39	203.89	0.018	-0.053	0.017	0.036	0.803	-0.141	0	1.00804e+06	331136	3.04418	0.005775	0.120794	-
B7H15_RS00905	B7H15_RS00905	146	223.96	222.18	234.1	222.18	265.26	212.68	218.06	0.038	0.026	0.1	0.026	0.277	-0.035	0	469513	481202	0.975708	0.44007	1	-
B7H15_RS00910	cap8L	92	164.44	155.86	159.43	160.38	222.96	151.09	168.46	-0.034	-0.109	-0.077	-0.069	0.394	-0.152	0	188342	186738	1.00859	0.418069	1	-
B7H15_RS00915	cap8M	52	341.5	323.01	330.79	330.49	424.39	254.94	268.12	0.343	0.264	0.298	0.297	0.653	-0.071	0	1.33263e+06	2.10377e+06	0.63345	0.703544	1	-
B7H15_RS00920	capN	67	234.25	228.29	220.82	231.89	250.14	221.83	226.02	0.05	0.014	-0.033	0.036	0.143	-0.026	0	34332.8	168049	0.204303	0.975482	1	-
B7H15_RS00925	cap8O	90	158.08	168.53	156.13	169.52	142.52	157.72	166	-0.068	0.021	-0.086	0.029	-0.213	-0.072	0	15874.7	79562.5	0.199525	0.976948	1	-
B7H15_RS00930	cap8P	75	192.19	197.03	183.99	189.81	196.16	194.2	203.26	-0.079	-0.044	-0.14	-0.096	-0.05	-0.064	0	5810.05	99365.1	0.058472	0.999206	1	-
B7H15_RS00935	isdI	28	165.55	164.14	177.35	176.15	251.97	145.82	158.23	0.063	0.051	0.16	0.15	0.655	-0.114	0	65856.5	82464.6	0.798602	0.571554	1	-
B7H15_RS00940	B7H15_RS00940	38	127.58	133.65	133.58	149.31	121.24	119.56	119.36	0.092	0.157	0.156	0.311	0.022	0.002	0	5715.85	63650.5	0.0898	0.997305	1	-
B7H15_RS00945	B7H15_RS00945	103	118.99	123.32	118.69	119.51	138.96	116.06	120.54	-0.018	0.032	-0.021	-0.012	0.197	-0.052	0	18955.8	75222.4	0.251997	0.958592	1	-
B7H15_RS00950	B7H15_RS00950	78	156.78	153.95	144.91	158.32	196.61	139.94	144.1	0.118	0.092	0.008	0.131	0.435	-0.041	0	303050	345624	0.876822	0.511252	1	-
B7H15_RS00955	B7H15_RS00955	15	196.11	185.54	147.34	167.45	169.29	128.58	157.59	0.307	0.229	-0.094	0.085	0.1	-0.283	0	9599.46	38543.5	0.249055	0.959159	1	-
B7H15_RS00960	B7H15_RS00960	37	358.26	343.39	350.05	355.91	316.13	333.52	286.89	0.316	0.255	0.283	0.306	0.138	0.214	0	7777.82	522954	0.014873	0.999985	1	-
B7H15_RS00965	B7H15_RS00965	56	153.6	139.42	136.57	137.15	202.37	139.68	154.7	-0.01	-0.145	-0.174	-0.168	0.377	-0.142	0	262927	252555	1.04107	0.397289	1	-
B7H15_RS00970	B7H15_RS00970	68	75.46	66.99	67.25	77.41	72.74	75.8	72.32	0.057	-0.103	-0.098	0.092	0.008	0.063	0	3569.77	27016	0.132135	0.992223	1	-
B7H15_RS00975	B7H15_RS00975	59	125.38	123.33	115.49	130.73	148.68	113.09	121.19	0.047	0.024	-0.067	0.105	0.284	-0.096	0	14395.4	97248.1	0.148028	0.989436	1	-
B7H15_RS00980	B7H15_RS00980	66	152.08	150.55	147.76	142.44	116.77	137.06	139.67	0.119	0.105	0.078	0.027	-0.249	-0.026	0	18789.1	53005.4	0.354475	0.907423	1	-
B7H15_RS00985	B7H15_RS00985	30	247.64	264.3	250.89	270.58	327.47	167.99	183.87	0.42	0.512	0.438	0.545	0.816	-0.127	0	61797.5	382151	0.16171	0.986564	1	-
B7H15_RS00990	B7H15_RS00990	76	164.32	160.98	171.35	167.46	219.77	165.44	179.62	-0.125	-0.154	-0.066	-0.098	0.284	-0.115	0	73292.8	106683	0.687014	0.660197	1	-
B7H15_RS00995	B7H15_RS00995	129	293.16	282.44	290.1	288.95	318.06	284.26	279.83	0.066	0.013	0.051	0.045	0.182	0.022	0	141029	338228	0.416963	0.868133	1	-
B7H15_RS01000	B7H15_RS01000	576	221.07	217.75	216.78	219.75	250.57	225.57	229.28	-0.051	-0.073	-0.079	-0.06	0.125	-0.023	0	198777	176166	1.12835	0.342763	1	-
B7H15_RS01005	B7H15_RS01005	50	260.5	250.6	262.59	267.62	318.51	273.66	270.75	-0.055	-0.109	-0.043	-0.016	0.23	0.015	0	118711	285548	0.415729	0.868744	1	-
B7H15_RS01010	B7H15_RS01010	35	84.41	84.75	82.72	87.11	170.56	91.83	83.83	0.009	0.015	-0.018	0.052	0.983	0.124	0	70459.6	54828.6	1.28509	0.262789	1	-
B7H15_RS01015	argB	61	224.86	222.03	224.65	235.44	221.1	225.22	252.38	-0.163	-0.181	-0.164	-0.098	-0.187	-0.161	0	436562	750281	0.581865	0.74498	1	-
B7H15_RS01020	argJ	83	151.81	162.04	147.42	157.36	147.33	147.48	157.61	-0.052	0.039	-0.093	-0.002	-0.094	-0.093	0	6577.74	85586.5	0.076855	0.998271	1	-
B7H15_RS01025	argC	79	219.46	220.18	227.4	223.65	227.76	216.57	248.29	-0.174	-0.17	-0.124	-0.148	-0.122	-0.193	0	153035	378247	0.40459	0.876266	1	-
B7H15_RS01030	rocD	77	216.9	202.12	205.96	219.22	209.25	172.42	190.52	0.183	0.083	0.11	0.198	0.132	-0.14	0	4534.23	232489	0.019503	0.999968	1	-
B7H15_RS01035	brnQ	122	168.27	162.85	182.18	116.29	170.53	33.84	156.67	0.1	0.054	0.211	-0.415	0.119	-2.057	0	482543	132065	3.65383	0.001322	0.031943	-
B7H15_RS01040	B7H15_RS01040	37	144.44	140.83	133.95	145.73	286.49	129.24	135.66	0.087	0.052	-0.018	0.1	1.051	-0.067	0	520465	295056	1.76395	0.104924	1	-
B7H15_RS01045	B7H15_RS01045	130	228.75	213.52	195.49	215.33	232.9	204.79	220.3	0.053	-0.044	-0.168	-0.032	0.079	-0.103	0	60655.7	154092	0.393634	0.883469	1	-
B7H15_RS01050	B7H15_RS01050	10	355.82	314.21	285.31	315.8	323.64	308.41	299.99	0.243	0.066	-0.071	0.073	0.108	0.039	0	13869.9	48796.9	0.284237	0.943377	1	-
B7H15_RS01055	ptsG	156	185.53	185.04	212.64	198.91	209.3	189.57	216.19	-0.215	-0.219	-0.023	-0.117	-0.046	-0.185	0	46567.2	115972	0.401539	0.878372	1	-
B7H15_RS01060	B7H15_RS01060	70	127.57	122	110.4	127.48	159.82	123.31	114.59	0.149	0.087	-0.051	0.148	0.463	0.102	0	36597.3	50772.4	0.720811	0.632916	1	-
B7H15_RS01065	murQ	64	164.34	161.14	165.52	154.85	150.67	169.99	160.58	0.032	0.005	0.042	-0.051	-0.089	0.08	0	19186.2	139366	0.137667	0.99131	1	-
B7H15_RS01070	B7H15_RS01070	130	136.1	140.19	127.78	140.63	238.12	144.46	143.96	-0.078	-0.037	-0.166	-0.033	0.707	0.005	0	402350	98261.1	4.09471	0.000439	0.012137	-
B7H15_RS01075	B7H15_RS01075	63	208.38	201.71	188.46	199.02	236.17	201.31	220.92	-0.082	-0.128	-0.224	-0.147	0.094	-0.131	0	48110.3	127366	0.377732	0.893371	1	-
B7H15_RS01080	B7H15_RS01080	33	239.93	236.4	217.38	227.43	311.28	241.95	244.89	-0.029	-0.05	-0.168	-0.105	0.34	-0.017	0	1.1953e+06	1.39847e+06	0.854718	0.528401	1	-
B7H15_RS01085	B7H15_RS01085	237	121.7	118.37	126.16	125.87	150.15	123.17	124.11	-0.027	-0.066	0.023	0.02	0.265	-0.011	0	104144	115081	0.904965	0.49015	1	-
B7H15_RS01090	B7H15_RS01090	77	111.86	102.78	132.63	106.05	126.82	110.02	96.25	0.207	0.09	0.443	0.133	0.381	0.184	0	21955.8	58731.8	0.373832	0.89583	1	-
B7H15_RS01095	B7H15_RS01095	89	126.07	122.32	121.04	125.62	128.56	119.71	120.69	0.061	0.019	0.004	0.056	0.088	-0.011	0	1359.08	54728.4	0.024833	0.999934	1	-
B7H15_RS01100	B7H15_RS01100	118	180.29	184.95	182.08	178.65	191.75	178.55	188.87	-0.065	-0.03	-0.051	-0.078	0.021	-0.079	0	6870.23	123736	0.055523	0.999317	1	-
B7H15_RS01105	B7H15_RS01105	112	96.64	98.69	93.88	94.25	97.62	84.79	90.47	0.09	0.119	0.051	0.056	0.104	-0.088	0	1975.76	49931.7	0.039569	0.999744	1	-
B7H15_RS01110	B7H15_RS01110	132	168.66	162.52	172.4	175.21	192.12	149.14	150.11	0.163	0.111	0.194	0.216	0.346	-0.009	0	51026.2	130620	0.390646	0.885384	1	-
B7H15_RS01115	B7H15_RS01115	117	136.75	137.58	137.86	144.15	152.04	133.81	147.86	-0.109	-0.1	-0.098	-0.035	0.039	-0.139	0	56796.1	115892	0.490077	0.816143	1	-
B7H15_RS01120	B7H15_RS01120	144	131.55	129.34	132.27	131.43	140.86	126.38	137.63	-0.063	-0.086	-0.055	-0.064	0.032	-0.118	0	13739	64849.8	0.211859	0.97317	1	-
B7H15_RS01125	ggt	146	174.38	174.46	175.94	183.66	156.38	170.33	178.16	-0.03	-0.029	-0.018	0.043	-0.183	-0.063	0	24148.3	111473	0.216628	0.971615	1	-
B7H15_RS01130	B7H15_RS01130	62	155.58	153.15	136.62	144.28	123.33	136.79	137.48	0.172	0.15	-0.009	0.067	-0.151	-0.007	0	8849.61	48165.6	0.183733	0.981336	1	-
B7H15_RS01135	B7H15_RS01135	46	207.52	205.24	213.98	196.23	237.49	180.79	194.79	0.089	0.074	0.132	0.01	0.279	-0.105	0	23777.2	83568.5	0.284523	0.944291	1	-
B7H15_RS01140	B7H15_RS01140	47	179.19	177.28	169.51	178.54	188.48	167.77	173.59	0.045	0.03	-0.033	0.039	0.116	-0.048	0	4847.99	124241	0.039021	0.999753	1	-
B7H15_RS01145	ugpC	77	155.26	156.96	150.91	156.34	124.23	157.07	145.88	0.087	0.102	0.047	0.097	-0.223	0.103	0	23201.8	55149	0.42071	0.865514	1	-
B7H15_RS01150	B7H15_RS01150	100	141.8	141.63	124.43	140.88	169.92	130.66	140.18	0.016	0.014	-0.166	0.007	0.269	-0.098	0	38098.6	53441	0.712909	0.639252	1	-
B7H15_RS01155	B7H15_RS01155	107	157.2	158.7	158.28	159.04	153.79	160	158.77	-0.014	-0.001	-0.004	0.002	-0.045	0.011	0	395.782	91486.4	0.004326	1	1	-
B7H15_RS01160	B7H15_RS01160	74	187.72	198.98	190.25	183.63	243.68	183.74	187.95	-0.002	0.08	0.017	-0.033	0.366	-0.032	0	185761	211981	0.876308	0.51166	1	-
B7H15_RS01165	B7H15_RS01165	56	171.07	173.7	161.56	164.93	157.86	156.7	173.92	-0.023	-0.002	-0.103	-0.074	-0.136	-0.146	0	5136.01	107568	0.047746	0.999556	1	-
B7H15_RS01170	B7H15_RS01170	67	142.77	147.14	146.82	143.5	170.74	135.08	138.57	0.042	0.084	0.081	0.049	0.292	-0.036	0	39603	93355.7	0.424216	0.863102	1	-
B7H15_RS01175	B7H15_RS01175	78	189.47	205.4	206.08	213.72	199.05	188.3	201.86	-0.089	0.024	0.029	0.08	-0.02	-0.098	0	12388.4	163576	0.075735	0.998341	1	-
B7H15_RS01180	B7H15_RS01180	63	221.02	208.23	208.07	211.77	233.87	225.25	218.73	0.015	-0.069	-0.07	-0.046	0.094	0.041	0	13801	110499	0.124897	0.993323	1	-
B7H15_RS01185	uhpT	110	144.31	141.46	142.78	147.93	178.18	135.35	144.8	-0.005	-0.033	-0.02	0.03	0.29	-0.094	0	37564.9	74484.5	0.504331	0.805437	1	-
B7H15_RS01190	B7H15_RS01190	66	162.08	165.07	169.2	167.89	225.86	169.06	176.23	-0.117	-0.092	-0.057	-0.068	0.349	-0.058	0	166400	210725	0.789655	0.57813	1	-
B7H15_RS01195	B7H15_RS01195	138	254.94	257.9	247.93	258.54	242.43	257.14	248.4	0.037	0.053	-0.003	0.057	-0.034	0.049	0	8825.75	263859	0.033449	0.999843	1	-
B7H15_RS01200	B7H15_RS01200	71	123	126.83	122.31	123.2	100.57	135.54	127.31	-0.048	-0.005	-0.056	-0.045	-0.326	0.087	0	13321.3	45539.9	0.29252	0.940601	1	-
B7H15_RS01205	pflB	172	169.26	171.05	172.09	177.59	193.66	177.34	179.38	-0.081	-0.067	-0.058	-0.014	0.108	-0.016	0	30010.1	85587.9	0.350635	0.909814	1	-
B7H15_RS01210	pflA	54	172.2	173.77	172.23	180.17	268.02	176.11	183.25	-0.087	-0.075	-0.087	-0.024	0.536	-0.056	0	147539	126147	1.16958	0.320747	1	-
B7H15_RS01220	B7H15_RS01220	166	155.37	152.58	155.32	160.02	183.31	163.1	159.45	-0.036	-0.062	-0.037	0.005	0.195	0.032	0	37700.8	102627	0.367359	0.899897	1	-
B7H15_RS01225	B7H15_RS01225	33	203.48	197.59	207.04	189.73	149.32	168.17	195.39	0.057	0.016	0.082	-0.041	-0.377	-0.211	0	38744.3	120889	0.320495	0.926193	1	-
B7H15_RS01230	coa	148	190.59	197.83	174.57	191.32	230.3	172.7	180.8	0.074	0.126	-0.049	0.079	0.341	-0.064	0	129464	132988	0.973506	0.44158	1	-
B7H15_RS01235	B7H15_RS01235	8	199.19	224.9	243	195.33	130.43	148.25	169.38	0.228	0.399	0.508	0.2	-0.365	-0.186	0	16884.3	74161.4	0.227669	0.966714	1	-
B7H15_RS01240	B7H15_RS01240	71	116.84	134.83	214.06	146.3	160.3	172.06	188.31	-0.666	-0.467	0.18	-0.354	-0.226	-0.127	0	164912	73680.2	2.23821	0.03773	0.616795	-
B7H15_RS01245	B7H15_RS01245	164	91.9	109.71	181.34	103.61	119.18	155.7	175.74	-0.899	-0.656	0.044	-0.735	-0.541	-0.17	0	366633	94431.6	3.88252	0.000738	0.019152	-
B7H15_RS01250	B7H15_RS01250	90	101.02	111.13	157.45	109.85	184.49	137.86	121.31	-0.253	-0.121	0.363	-0.137	0.585	0.178	0	258527	150335	1.71967	0.113041	1	-
B7H15_RS01255	B7H15_RS01255	115	160.49	158.52	202.29	164.2	217.76	171.07	179.7	-0.158	-0.176	0.167	-0.126	0.27	-0.069	0	117910	83630.7	1.40989	0.207235	1	-
B7H15_RS01260	B7H15_RS01260	112	113.6	114.86	146.86	129.34	118.23	127.06	123.66	-0.117	-0.102	0.239	0.062	-0.062	0.038	0	29103.5	56940.5	0.511121	0.800292	1	-
B7H15_RS01265	B7H15_RS01265	89	176.73	177.38	166.52	176.6	231.17	162.41	173.07	0.029	0.035	-0.054	0.028	0.407	-0.089	0	139477	196027	0.71152	0.640381	1	-
B7H15_RS01270	B7H15_RS01270	131	203.54	205.5	197.16	205.93	258.67	189.7	198.1	0.038	0.052	-0.007	0.055	0.377	-0.061	0	243859	267948	0.910099	0.486542	1	-
B7H15_RS01275	B7H15_RS01275	30	229.12	226.77	258.19	223.33	219.73	137.56	128.16	0.814	0.8	0.983	0.778	0.755	0.098	0	9628.9	374443	0.025715	0.999927	1	-
B7H15_RS01280	B7H15_RS01280	22	125.49	130.43	114.54	132.77	110.29	105.72	99.75	0.317	0.371	0.191	0.395	0.138	0.08	0	2791.62	48806.3	0.057198	0.999244	1	-
B7H15_RS01285	B7H15_RS01285	84	183.22	175.02	185.96	183.73	223.23	174.71	182.36	0.007	-0.058	0.027	0.011	0.285	-0.06	0	81813.2	186922	0.437686	0.853887	1	-
B7H15_RS01290	B7H15_RS01290	6	64.14	91.39	75.37	92.34	56.14	79.9	76.23	-0.233	0.247	-0.015	0.261	-0.41	0.064	0	2042.25	7374.18	0.276946	0.945839	1	-
B7H15_RS01295	B7H15_RS01295	57	183.99	182.53	173.32	177.52	155.68	174.72	173.08	0.086	0.075	0.002	0.036	-0.148	0.013	0	3793.97	82101.8	0.046211	0.999596	1	-
B7H15_RS01305	B7H15_RS01305	107	168.18	167.36	161.61	167.04	212.11	166.04	173.62	-0.045	-0.051	-0.1	-0.054	0.282	-0.063	0	144865	145173	0.997873	0.425143	1	-
B7H15_RS01310	B7H15_RS01310	65	153.7	145.46	142.15	153.36	175.3	145.08	153.37	0.003	-0.074	-0.106	0	0.187	-0.078	0	14422.7	52539.2	0.274514	0.948947	1	-
B7H15_RS01315	B7H15_RS01315	6	127.35	91.2	103.28	93.12	29.38	4.12	0.95	4.475	4.015	4.186	4.044	2.531	0.616	0	8735.58	61763.2	0.141437	0.990101	1	-
B7H15_RS01320	B7H15_RS01320	149	135.88	141.78	134.05	142	173.68	141.25	145.85	-0.099	-0.04	-0.117	-0.037	0.244	-0.045	0	52239.7	65355.3	0.799318	0.570383	1	-
B7H15_RS01325	B7H15_RS01325	27	168.85	165.75	158.98	163.44	169.88	135.1	143.37	0.229	0.203	0.144	0.183	0.237	-0.083	0	21792.1	101890	0.21388	0.972275	1	-
B7H15_RS01330	B7H15_RS01330	23	82.03	74.13	69.56	72.83	64.1	71.24	77.82	0.072	-0.066	-0.152	-0.09	-0.261	-0.119	0	975.942	10232.1	0.09538	0.996788	1	-
B7H15_RS01335	B7H15_RS01335	96	192.98	196.18	194.03	191.58	227.47	202.32	209.02	-0.112	-0.089	-0.105	-0.123	0.119	-0.046	0	33087.3	95384.9	0.346882	0.911906	1	-
B7H15_RS01340	B7H15_RS01340	68	167.05	162.03	178.05	171.59	199.02	174.01	172.65	-0.046	-0.089	0.043	-0.009	0.2	0.011	0	28325.7	86655.1	0.326878	0.923004	1	-
B7H15_RS01345	B7H15_RS01345	11	123.45	134.89	129.5	144.11	118.14	131.44	169.39	-0.441	-0.318	-0.375	-0.226	-0.502	-0.354	0	4000.05	33723	0.118615	0.994027	1	-
B7H15_RS01350	B7H15_RS01350	70	212.96	216.81	215.8	217.16	277.31	199.92	212.75	0.001	0.027	0.02	0.029	0.375	-0.088	0	73278.4	176610	0.414916	0.869391	1	-
B7H15_RS01355	B7H15_RS01355	62	237.89	229.19	240.42	221.6	391.09	221.55	250.37	-0.072	-0.125	-0.057	-0.172	0.633	-0.173	0	612556	380305	1.6107	0.141247	1	-
B7H15_RS01360	B7H15_RS01360	96	242.46	250.7	254.26	256.97	320.12	245.62	270.27	-0.154	-0.106	-0.086	-0.071	0.24	-0.135	0	310198	404782	0.766333	0.596464	1	-
B7H15_RS01365	B7H15_RS01365	145	268.92	260.42	278.17	239.13	284.45	237.74	248.79	0.11	0.065	0.158	-0.056	0.19	-0.064	0	106868	417609	0.255904	0.957032	1	-
B7H15_RS01370	B7H15_RS01370	92	0.73	0.75	0.69	1.44	0.31	0.12	0.1	0.167	0.171	0.157	0.335	0.058	0.006	0	26.5535	1078.56	0.024619	0.999936	1	-
B7H15_RS01375	B7H15_RS01375	64	9.09	9.71	7.99	8.51	2.9	1.88	1.41	1.136	1.198	1.018	1.075	0.3	0.101	0	344.963	5915.72	0.058313	0.999212	1	-
B7H15_RS01380	B7H15_RS01380	89	3.63	2.72	2.89	2.22	2.82	2.4	2.92	0.125	-0.037	-0.004	-0.133	-0.019	-0.097	0	30.798	1264.97	0.024347	0.999938	1	-
B7H15_RS01385	B7H15_RS01385	142	10.01	10.27	10.07	10.31	10.03	8.12	9.28	0.072	0.097	0.078	0.1	0.074	-0.122	0	338.215	4400.76	0.076854	0.998275	1	-
B7H15_RS01390	tarS	142	220.1	231	262.82	269.81	287.33	224.7	234.61	-0.09	-0.022	0.161	0.198	0.287	-0.061	0	163622	256330	0.638328	0.699648	1	-
B7H15_RS01395	scdA	54	158.67	160.69	153.88	150.7	163.11	157.86	140.01	0.175	0.192	0.132	0.103	0.213	0.168	0	344350	534556	0.644179	0.694876	1	-
B7H15_RS01400	B7H15_RS01400	133	127.79	126.65	131.1	129.48	136.08	134.02	124.02	0.042	0.029	0.077	0.06	0.129	0.108	0	6587.51	64776	0.101697	0.996217	1	-
B7H15_RS01405	B7H15_RS01405	56	239.58	238.96	255.96	259.31	230.98	251.7	249	-0.055	-0.058	0.039	0.057	-0.106	0.015	0	12611.6	128043	0.098494	0.996525	1	-
B7H15_RS01410	lrgA	41	114.82	112.39	108.27	118.16	115.58	103.4	108.42	0.079	0.05	-0.002	0.119	0.088	-0.065	0	1361.35	28178.1	0.048312	0.99954	1	-
B7H15_RS01415	lrgB	68	101.58	88.43	91.87	98.91	88.27	95.54	99.58	0.027	-0.163	-0.11	-0.009	-0.165	-0.057	0	3077.96	30752.6	0.100088	0.996371	1	-
B7H15_RS01420	B7H15_RS01420	58	212.69	202.18	210.92	205.89	239.55	186.23	202.84	0.067	-0.005	0.055	0.021	0.235	-0.12	0	27782.9	123466	0.225024	0.96867	1	-
B7H15_RS01430	B7H15_RS01430	56	180.34	190.42	184.67	193.72	192.4	179.96	191.36	-0.083	-0.007	-0.05	0.017	0.008	-0.086	0	1654.8	103483	0.015991	0.999982	1	-
B7H15_RS01435	B7H15_RS01435	97	140.2	138.83	161.66	136.53	179.88	150.45	148.33	-0.079	-0.092	0.12	-0.115	0.27	0.02	0	76473.1	96448.1	0.792894	0.575492	1	-
B7H15_RS01445	B7H15_RS01445	55	183.66	188.81	191.33	182.9	191.07	168.71	159.29	0.2	0.238	0.257	0.194	0.255	0.08	0	2495.04	208051	0.011992	0.999992	1	-
B7H15_RS01450	B7H15_RS01450	16	290.4	292.28	299.06	306.35	336.92	239.44	311.36	-0.099	-0.09	-0.057	-0.023	0.112	-0.372	0	109072	370949	0.294036	0.939205	1	-
B7H15_RS01455	rbsK	67	258.42	250.21	246.15	239.57	331.71	230.47	279.18	-0.109	-0.155	-0.178	-0.217	0.245	-0.271	0	179433	332324	0.539934	0.778029	1	-
B7H15_RS01460	rbsD	31	179.41	170.8	165.76	170.22	185.6	166.27	172.48	0.055	-0.014	-0.056	-0.019	0.103	-0.051	0	30882.8	109413	0.282259	0.945208	1	-
B7H15_RS01465	rbsU	65	139.74	151.75	139.57	136.63	156.77	131.09	140.28	-0.005	0.11	-0.007	-0.037	0.155	-0.094	0	120512	229018	0.526212	0.788644	1	-
B7H15_RS01470	B7H15_RS01470	74	171.83	168.32	156.4	167.76	147.97	171.02	171.49	0.003	-0.026	-0.129	-0.031	-0.206	-0.004	0	4311.47	93896.9	0.045917	0.999605	1	-
B7H15_RS01475	B7H15_RS01475	22	130.81	133.56	115.52	115.62	133.86	145.05	120.54	0.113	0.142	-0.059	-0.058	0.145	0.257	0	4679.92	45316.1	0.103273	0.995992	1	-
B7H15_RS01480	B7H15_RS01480	35	123.82	120.92	121.03	117.13	149.4	108.8	117.71	0.07	0.037	0.039	-0.007	0.331	-0.109	0	29624.1	48579.9	0.609802	0.722535	1	-
B7H15_RS01490	B7H15_RS01490	106	211.95	208.47	213.61	204.17	223.38	208.69	217.3	-0.035	-0.058	-0.024	-0.088	0.039	-0.057	0	41967	150835	0.278232	0.947344	1	-
B7H15_RS01495	B7H15_RS01495	77	165.05	170.06	166.78	165.14	238.53	152.68	170.78	-0.048	-0.006	-0.033	-0.047	0.47	-0.157	0	144663	130294	1.11028	0.354228	1	-
B7H15_RS01500	lytM	74	307.36	307.3	259.03	282.59	356.54	291.23	312.41	-0.023	-0.023	-0.266	-0.142	0.188	-0.1	0	163366	190485	0.857633	0.525675	1	-
B7H15_RS01505	B7H15_RS01505	55	235.82	230.52	213.32	238.81	274.88	217.77	237	-0.007	-0.039	-0.149	0.011	0.21	-0.119	0	43762.9	137583	0.318083	0.927651	1	-
B7H15_RS01510	B7H15_RS01510	89	255.77	258.61	239.8	247.37	306.55	223.91	258.81	-0.017	-0.001	-0.108	-0.064	0.24	-0.205	0	157347	218768	0.71924	0.634157	1	-
B7H15_RS01515	B7H15_RS01515	112	280.06	284.74	274.34	293.43	342.07	239.62	261.84	0.095	0.119	0.066	0.161	0.379	-0.125	0	163723	477110	0.343155	0.914059	1	-
B7H15_RS01520	B7H15_RS01520	128	206.56	208.38	218.98	203.47	183.48	165.31	172.49	0.253	0.266	0.336	0.232	0.087	-0.06	0	70726.1	142640	0.495838	0.81185	1	-
B7H15_RS01525	B7H15_RS01525	75	199.81	194.12	198.68	205.34	250.72	191.14	208.1	-0.057	-0.098	-0.065	-0.019	0.263	-0.12	0	119432	170350	0.701097	0.648809	1	-
B7H15_RS01530	B7H15_RS01530	65	219.39	222.81	229.05	216.65	260.72	203.01	223.53	-0.026	-0.005	0.034	-0.044	0.218	-0.136	0	37261.1	155314	0.239908	0.963265	1	-
B7H15_RS01535	B7H15_RS01535	58	244.93	261.06	265.3	254.35	217.62	254.22	256.74	-0.067	0.024	0.046	-0.013	-0.234	-0.014	0	25337.1	119757	0.211571	0.973182	1	-
B7H15_RS01540	esxA	12	210.25	224.71	181.41	196.98	152.58	165.34	186.96	0.165	0.259	-0.042	0.073	-0.285	-0.172	0	8095.39	37802.8	0.214148	0.971797	1	-
B7H15_RS01545	esaA	237	204.49	201.22	216.12	216.3	208.77	198.47	195.81	0.061	0.038	0.139	0.14	0.09	0.019	0	29736.1	172175	0.172708	0.984179	1	-
B7H15_RS01550	essA	29	127.45	136.26	130.78	136.44	134.24	131.97	119.47	0.09	0.183	0.125	0.184	0.162	0.138	0	13715.5	86765.3	0.158075	0.987343	1	-
B7H15_RS01555	esaB	24	149.55	161.5	152.42	149.08	224.17	162.08	169.23	-0.173	-0.065	-0.146	-0.177	0.395	-0.06	0	39750.7	76543.9	0.51932	0.793546	1	-
B7H15_RS01560	essB	118	140.57	142.16	148.1	149.73	161.2	134.39	134.84	0.058	0.074	0.131	0.146	0.249	-0.005	0	34952.2	96257.4	0.363112	0.902414	1	-
B7H15_RS01565	essC	327	187.96	185.74	185.43	181.93	213.07	188.11	177.7	0.079	0.062	0.06	0.033	0.255	0.08	0	96159.1	152602	0.630131	0.706299	1	-
B7H15_RS01570	esaC	27	189.33	189.53	198.21	182.91	170.82	160.34	155.3	0.278	0.279	0.342	0.229	0.133	0.045	0	2437.46	115212	0.021156	0.999959	1	-
B7H15_RS01575	esxB	20	159.79	164.56	188.58	173.75	193.2	177.69	183.88	-0.197	-0.156	0.035	-0.08	0.069	-0.048	0	6643.45	111282	0.059699	0.999144	1	-
B7H15_RS01580	B7H15_RS01580	57	146.23	137.33	146.98	150.35	178.05	140.58	146.53	-0.003	-0.09	0.004	0.036	0.273	-0.058	0	32238.7	73755	0.437105	0.854191	1	-
B7H15_RS01585	B7H15_RS01585	19	162.53	164.53	156.82	168.68	121.85	155.58	146.02	0.15	0.167	0.1	0.202	-0.252	0.089	0	9633.61	61394.2	0.156914	0.987508	1	-
B7H15_RS01590	B7H15_RS01590	123	230.22	228.02	225.5	232.7	219.96	209.21	201.87	0.185	0.172	0.156	0.2	0.121	0.05	0	7349.91	175307	0.041926	0.999697	1	-
B7H15_RS01595	B7H15_RS01595	50	131.52	136.96	135.99	139.24	142.95	116.6	131.89	-0.004	0.053	0.043	0.075	0.112	-0.171	0	5653.94	46934.3	0.120465	0.993941	1	-
B7H15_RS01600	B7H15_RS01600	76	146.25	152.87	141.38	151.58	139.45	133.5	136.47	0.096	0.158	0.049	0.146	0.03	-0.031	0	3218.75	67871.1	0.047424	0.999566	1	-
B7H15_RS01605	B7H15_RS01605	75	189.7	197.94	199.42	197.03	259.06	185.52	205.77	-0.114	-0.055	-0.044	-0.061	0.325	-0.146	0	120358	133155	0.903889	0.491297	1	-
B7H15_RS01610	B7H15_RS01610	25	201.38	185.24	184.38	189.78	194.49	174.01	185.72	0.114	-0.004	-0.01	0.03	0.065	-0.091	0	23377.3	84255.9	0.277456	0.947314	1	-
B7H15_RS01615	B7H15_RS01615	52	211.02	212.33	200.91	208	206.65	190.55	209.16	0.013	0.021	-0.057	-0.008	-0.017	-0.131	0	4833.22	103338	0.046771	0.999582	1	-
B7H15_RS01620	B7H15_RS01620	47	233.81	248.82	232.04	247.23	210.04	218.96	217.88	0.1	0.188	0.089	0.178	-0.052	0.007	0	12146	204708	0.059334	0.999169	1	-
B7H15_RS01630	B7H15_RS01630	44	185	190.55	188.44	185.8	226.8	179.12	183.63	0.01	0.052	0.036	0.016	0.297	-0.035	0	27575.7	107662	0.256133	0.956765	1	-
B7H15_RS01635	B7H15_RS01635	77	169.01	164.03	164.75	166.66	203.56	155.85	163.49	0.046	0.005	0.011	0.027	0.308	-0.067	0	256996	298350	0.86139	0.522824	1	-
B7H15_RS01640	B7H15_RS01640	48	262.36	251.07	250.91	275.96	281.32	244.45	230.2	0.185	0.123	0.122	0.257	0.284	0.085	0	22295.5	212136	0.1051	0.995834	1	-
B7H15_RS01645	B7H15_RS01645	39	200.3	190.18	189.87	193.92	181.29	183.77	190.09	0.074	0.001	-0.002	0.028	-0.067	-0.048	0	2766.49	101564	0.027239	0.999913	1	-
B7H15_RS01650	B7H15_RS01650	43	185.93	187.71	186.47	189.51	207.11	190.48	192.14	-0.046	-0.033	-0.042	-0.019	0.106	-0.012	0	23835.9	102753	0.231973	0.966138	1	-
B7H15_RS01655	B7H15_RS01655	53	307.47	296.02	312.05	303.76	363.03	283.72	296.9	0.05	-0.004	0.071	0.032	0.286	-0.064	0	98474.9	180908	0.544338	0.774546	1	-
B7H15_RS01660	B7H15_RS01660	40	196.93	194.78	201.98	210.76	263.69	174.64	204.91	-0.056	-0.071	-0.02	0.04	0.356	-0.225	0	89808.3	159179	0.564198	0.75889	1	-
B7H15_RS01665	B7H15_RS01665	38	270.49	264.4	290.3	254.75	258.91	240.72	232.68	0.213	0.181	0.313	0.128	0.151	0.048	0	28140.2	210731	0.133536	0.991964	1	-
B7H15_RS01670	B7H15_RS01670	38	304.18	315.32	295.56	317.59	456.75	264.8	264.43	0.199	0.25	0.158	0.26	0.777	0.002	0	490614	538429	0.911195	0.486511	1	-
B7H15_RS01675	B7H15_RS01675	84	181.29	187.35	179.37	181.71	206.05	172.19	174.79	0.051	0.097	0.036	0.054	0.231	-0.021	0	55057.5	131346	0.419177	0.866569	1	-
B7H15_RS01680	brnQ	115	203.11	206.12	228.07	213.18	203.31	266.53	206.53	-0.024	-0.003	0.14	0.045	-0.022	0.36	0	91143.8	174503	0.522304	0.791747	1	-
B7H15_RS01690	B7H15_RS01690	73	175.99	183.4	182.05	179.52	169.89	165.69	181.81	-0.046	0.012	0.002	-0.018	-0.095	-0.13	0	9008.13	155116	0.058074	0.999221	1	-
B7H15_RS01700	B7H15_RS01700	81	180.71	184.92	191.59	185.86	265.48	187.07	186.21	-0.042	-0.01	0.04	-0.003	0.5	0.007	0	236554	211364	1.11918	0.348929	1	-
B7H15_RS01705	B7H15_RS01705	55	140.09	152.1	138.87	158.74	148.72	152.25	130.68	0.097	0.211	0.085	0.271	0.18	0.213	0	8580	52816.9	0.162448	0.986471	1	-
B7H15_RS15480	B7H15_RS15480	18	284.6	243.19	308.92	307.01	267.28	189.27	186.52	0.597	0.374	0.713	0.704	0.508	0.021	0	119599	794617	0.150511	0.988804	1	-
B7H15_RS01715	B7H15_RS01715	89	182.43	152.63	201.36	182.79	187.23	201.65	191.86	-0.071	-0.321	0.068	-0.068	-0.034	0.07	0	174729	301333	0.579855	0.746631	1	-
B7H15_RS01720	B7H15_RS01720	89	182.92	178.38	169.01	184.45	234.78	196.11	177.29	0.044	0.009	-0.067	0.056	0.395	0.142	0	532033	527779	1.00806	0.418441	1	-
B7H15_RS01725	B7H15_RS01725	60	114.24	110.83	104.46	117.92	137.23	107.45	119.14	-0.058	-0.1	-0.182	-0.014	0.196	-0.143	0	42451.6	70564.4	0.601601	0.729203	1	-
B7H15_RS01730	B7H15_RS01730	112	116.82	115.27	106.32	121.45	141.02	108.92	110.67	0.075	0.056	-0.055	0.129	0.336	-0.022	0	27439.4	52966.2	0.518056	0.795	1	-
B7H15_RS01735	B7H15_RS01735	128	188.46	197.51	171.73	193.74	207.77	185.32	194.29	-0.043	0.023	-0.173	-0.004	0.094	-0.066	0	39401.2	112285	0.350904	0.909626	1	-
B7H15_RS01740	B7H15_RS01740	57	172.78	180.32	171.87	188.41	169.21	160.25	176.35	-0.029	0.031	-0.036	0.093	-0.058	-0.134	0	4944.46	137384	0.03599	0.999805	1	-
B7H15_RS01745	B7H15_RS01745	63	162.11	161.37	145.96	163.46	169.07	162.41	153.64	0.075	0.069	-0.072	0.087	0.134	0.078	0	6038.25	60751.5	0.099393	0.996439	1	-
B7H15_RS01750	B7H15_RS01750	65	201.5	203.69	198.15	212.34	235.17	192.26	188.12	0.097	0.112	0.073	0.17	0.315	0.031	0	25887	119684	0.216295	0.971656	1	-
B7H15_RS01755	B7H15_RS01755	46	80.02	72.42	3.63	51.32	46.51	214.88	221.22	-1.412	-1.547	-4.712	-2.006	-2.135	-0.041	0	533125	40136.3	13.2829	0	0	-
B7H15_RS01760	B7H15_RS01760	109	184.99	177.19	178.72	182.92	349.41	161.57	171.73	0.104	0.044	0.056	0.089	1.004	-0.085	0	1.12963e+06	512566	2.20387	0.040315	0.638428	-
B7H15_RS01765	lip2	142	186.32	186.16	180.77	176.25	233.19	173.79	171.38	0.117	0.116	0.075	0.039	0.433	0.02	0	120036	167842	0.715172	0.637406	1	-
B7H15_RS01770	B7H15_RS01770	64	125.49	125.95	124.06	122.75	139.8	140.21	130.48	-0.054	-0.049	-0.07	-0.085	0.096	0.1	0	10675.1	40684.6	0.262387	0.954229	1	-
B7H15_RS01775	B7H15_RS01775	70	142.37	154.16	145.27	143.04	130.94	137.58	135.94	0.064	0.175	0.092	0.071	-0.052	0.017	0	7725.7	108502	0.071203	0.998606	1	-
B7H15_RS01780	B7H15_RS01780	8	80.11	67.9	64.81	85.06	49.99	43.91	33.39	1.149	0.925	0.863	1.23	0.519	0.35	0	2351.77	16500.4	0.142528	0.990062	1	-
B7H15_RS01785	B7H15_RS01785	75	187.5	181.76	188.29	179.93	180.55	173.15	181.48	0.046	0.002	0.052	-0.012	-0.007	-0.066	0	3621.29	165859	0.021834	0.999955	1	-
B7H15_RS01790	B7H15_RS01790	18	75.72	94.61	96.99	84.4	72.64	90.08	87.72	-0.2	0.103	0.138	-0.053	-0.256	0.036	0	1618.85	21089.7	0.076761	0.998245	1	-
B7H15_RS01795	B7H15_RS01795	54	251.11	261.72	261.67	263.79	228.78	247.44	264.92	-0.076	-0.017	-0.017	-0.006	-0.207	-0.097	0	45437.4	276919	0.164082	0.986108	1	-
B7H15_RS01800	B7H15_RS01800	65	274.17	267.2	259.92	270.45	350.17	282.48	245.19	0.158	0.122	0.083	0.139	0.506	0.2	0	130369	289313	0.450615	0.844744	1	-
B7H15_RS01805	B7H15_RS01805	78	134.01	134.26	118.84	125.8	109.2	119.8	130.3	0.039	0.042	-0.128	-0.049	-0.245	-0.117	0	12578.4	43282.1	0.290614	0.941531	1	-
B7H15_RS01810	B7H15_RS01810	60	123.82	119.55	117.36	110.37	131.08	124.8	115.15	0.1	0.052	0.026	-0.059	0.18	0.111	0	5692.74	50137.3	0.113543	0.994854	1	-
B7H15_RS01815	B7H15_RS01815	107	97.37	99.8	100.59	95.98	90.79	98.74	96.19	0.017	0.05	0.061	-0.003	-0.079	0.036	0	1641.87	49495.7	0.033172	0.999847	1	-
B7H15_RS01820	B7H15_RS01820	22	146.46	140.83	138.19	151.46	100.15	128.99	137.65	0.086	0.032	0.005	0.133	-0.44	-0.09	0	12854.5	24384.9	0.52715	0.787489	1	-
B7H15_RS01825	B7H15_RS01825	30	128.56	135.45	117.31	108.27	103.11	118.02	99.06	0.36	0.433	0.233	0.122	0.055	0.241	0	7016.66	45303.9	0.15488	0.988015	1	-
B7H15_RS01830	B7H15_RS01830	151	240.15	238.77	247.57	244.99	301.95	226.66	243.54	-0.02	-0.028	0.023	0.008	0.304	-0.101	0	346894	267992	1.29442	0.256341	1	-
B7H15_RS01840	mepR	30	194.21	191.7	194.58	174.62	184.93	179.26	167.93	0.204	0.186	0.207	0.055	0.135	0.092	0	7884.84	167874	0.046969	0.999574	1	-
B7H15_RS01845	mepA	127	156.05	150.37	146.49	147.2	164.29	152.64	147.7	0.077	0.025	-0.012	-0.005	0.149	0.046	0	30240.9	119027	0.254068	0.957773	1	-
B7H15_RS01850	B7H15_RS01850	37	160.49	166.84	160.66	155.49	157.08	146.47	128.18	0.313	0.368	0.315	0.269	0.283	0.186	0	78304.1	211463	0.370298	0.897756	1	-
B7H15_RS01855	glpT	110	148.48	157.47	154.67	151.67	165.42	154.57	146.44	0.019	0.101	0.076	0.049	0.17	0.075	0	29006	92508.5	0.31355	0.930154	1	-
B7H15_RS01860	B7H15_RS01860	72	144.25	149.5	135.09	141.36	149.31	134.37	152.23	-0.075	-0.025	-0.167	-0.103	-0.027	-0.174	0	5652.83	52292.8	0.1081	0.99551	1	-
B7H15_RS01865	B7H15_RS01865	69	206.07	209.34	205.81	202.05	263.64	205.19	206.97	-0.006	0.016	-0.008	-0.034	0.342	-0.012	0	104336	239834	0.435034	0.855682	1	-
B7H15_RS01870	B7H15_RS01870	37	188.75	193.96	191.69	172.74	149.03	194.48	172.39	0.127	0.166	0.149	0.003	-0.204	0.169	0	10505.6	72864	0.144181	0.99012	1	-
B7H15_RS01875	B7H15_RS01875	98	241.45	230.79	236.43	227.05	226.42	250.4	224.33	0.104	0.04	0.074	0.017	0.013	0.155	0	142827	471913	0.302655	0.935685	1	-
B7H15_RS15150	B7H15_RS15150	13	164.74	147.21	140.5	144.11	165.87	123.24	194.57	-0.234	-0.391	-0.456	-0.42	-0.224	-0.638	0	255737	393095	0.650573	0.68959	1	-
B7H15_RS01885	B7H15_RS01885	38	93.56	97.94	102.9	110.32	74.12	108.3	90.39	0.047	0.11	0.178	0.274	-0.27	0.248	0	9683.68	25809.8	0.375194	0.894763	1	-
B7H15_RS01890	B7H15_RS01890	61	158.12	170.21	160.92	167.37	184.02	163.51	173.46	-0.13	-0.026	-0.105	-0.05	0.083	-0.083	0	11042	80416.1	0.137311	0.991368	1	-
B7H15_RS01895	efeB	90	119.76	120.2	119.64	123.56	173.22	117.3	126.23	-0.073	-0.068	-0.074	-0.03	0.442	-0.102	0	78868.4	66197.2	1.19142	0.308268	1	-
B7H15_RS01900	B7H15_RS01900	144	147.99	149.31	150.92	152.46	164.98	145.29	152.54	-0.042	-0.03	-0.015	-0.001	0.11	-0.068	0	12973.5	88651.9	0.146342	0.989791	1	-
B7H15_RS01905	tatC	58	210.7	219.49	195.11	209.46	205.41	226.37	214.39	-0.024	0.033	-0.133	-0.033	-0.06	0.077	0	8544.87	129775	0.065844	0.998883	1	-
B7H15_RS01910	B7H15_RS01910	16	91.02	88.07	81.18	75.6	108.86	76.62	84.69	0.098	0.053	-0.058	-0.154	0.344	-0.136	0	2840.43	17945.3	0.158283	0.987173	1	-
B7H15_RS01915	B7H15_RS01915	22	371.59	355.96	350.06	367.03	329.1	310.68	251	0.557	0.496	0.472	0.539	0.384	0.302	0	10209.4	453207	0.022527	0.99995	1	-
B7H15_RS01920	B7H15_RS01920	11	48.05	59.7	69.6	52.9	29.44	46.17	39.18	0.264	0.55	0.756	0.39	-0.359	0.212	0	3078.41	6526.5	0.471678	0.828283	1	-
B7H15_RS01925	B7H15_RS01925	69	228.86	233.46	233.45	229.43	308.4	239.07	217.49	0.072	0.1	0.1	0.075	0.494	0.134	0	226021	233725	0.967039	0.446439	1	-
B7H15_RS01930	B7H15_RS01930	70	131.94	133.09	124.05	134.95	157.3	124.46	139.11	-0.074	-0.062	-0.159	-0.042	0.171	-0.155	0	16740.6	79160.9	0.211476	0.973236	1	-
B7H15_RS01935	B7H15_RS01935	67	434.6	430.63	451.21	450.45	471.2	449.43	468.04	-0.106	-0.119	-0.052	-0.055	0.01	-0.058	0	74766.1	504803	0.148109	0.989428	1	-
B7H15_RS01940	B7H15_RS01940	113	259.52	260.81	280.85	261.83	295.41	256.1	279.76	-0.106	-0.099	0.006	-0.094	0.077	-0.125	0	53034.5	189399	0.280015	0.946538	1	-
B7H15_RS01945	B7H15_RS01945	82	5.06	3.86	3.33	3.47	4.61	2.18	4.76	0.044	-0.14	-0.228	-0.204	-0.022	-0.441	0	980.132	2451.64	0.399786	0.879414	1	-
B7H15_RS01950	B7H15_RS01950	47	96.24	94.11	93.46	90.77	87.12	96.54	95.91	0.005	-0.026	-0.035	-0.076	-0.131	0.009	0	969.506	31649.6	0.030632	0.999878	1	-
B7H15_RS01955	metE	167	195.9	201.02	34.02	128.15	171.99	194.07	190.3	0.041	0.077	-2.323	-0.553	-0.142	0.028	0	1.15992e+06	67087.3	17.2897	0	0	-
B7H15_RS01960	B7H15_RS01960	131	170.1	169.3	33.25	150.89	166.76	153.9	160.53	0.081	0.074	-2.113	-0.087	0.053	-0.059	0	655724	122064	5.37198	1.7e-05	0.000669	-
B7H15_RS01965	B7H15_RS01965	72	119.75	118.03	23.3	102.64	92.48	114.78	108.9	0.131	0.111	-2.009	-0.081	-0.225	0.073	0	162197	24150.1	6.71621	1e-06	3.3e-05	-
B7H15_RS01970	B7H15_RS01970	87	145.93	143.55	30.07	123.47	146.53	141.25	149.14	-0.03	-0.053	-2.136	-0.263	-0.025	-0.076	0	325000	60591.1	5.36383	1.8e-05	0.000708	-
B7H15_RS01980	B7H15_RS01980	56	199.3	189.06	200.42	197.89	202.02	191	186.29	0.095	0.021	0.103	0.085	0.114	0.035	0	1685.16	59449	0.028346	0.999903	1	-
B7H15_RS01985	B7H15_RS01985	87	180.56	176.98	166.98	167.38	207.02	178.24	189.11	-0.065	-0.093	-0.175	-0.171	0.127	-0.083	0	58969.5	129359	0.455861	0.841078	1	-
B7H15_RS01990	B7H15_RS01990	15	9.1	10.22	19.75	13.02	13.53	0.25	1.13	1.203	1.313	2.014	1.556	1.597	-0.222	0	2339.54	8933.01	0.261898	0.953842	1	-
B7H15_RS01995	ychF	89	54.73	55.74	65.75	72.83	66.98	69.56	56.76	-0.048	-0.024	0.196	0.334	0.221	0.272	0	15009.8	27615.1	0.543537	0.775271	1	-
B7H15_RS02000	B7H15_RS02000	16	226.96	248.95	230.42	236.81	137.88	164.95	188.09	0.265	0.395	0.286	0.325	-0.434	-0.184	0	25427.3	127011	0.200198	0.976378	1	-
B7H15_RS02010	rpsF	22	0	0	0	0	0	0	0	0	0	0	0	0	0	0	0.102558	1000.04	0.000103	1	1	-
B7H15_RS02015	ssb	28	0.06	0.14	0	0	0	0	0	0.017	0.039	0	0	0	0	0	0.121206	1000.18	0.000121	1	1	-
B7H15_RS02020	rpsR	24	16.71	18.87	18.97	16.19	11.47	6.21	1.8	1.674	1.81	1.817	1.639	1.275	0.72	0	953.478	9089.28	0.104901	0.995821	1	-
B7H15_RS02025	B7H15_RS02025	91	184.14	186.54	181.36	179.18	167.61	176.87	179.93	0.032	0.051	0.011	-0.006	-0.099	-0.024	0	5360.43	142645	0.037579	0.999779	1	-
B7H15_RS02040	selX	60	136.56	144.82	131.15	136.7	117.55	140.49	125.22	0.12	0.202	0.064	0.122	-0.088	0.16	0	6711.53	59416.5	0.112957	0.994927	1	-
B7H15_RS02045	B7H15_RS02045	33	127.72	122.69	114.85	135.11	131.66	122.86	141.1	-0.138	-0.194	-0.286	-0.06	-0.096	-0.192	0	4167.61	38570.6	0.108051	0.995486	1	-
B7H15_RS02050	B7H15_RS02050	34	270.97	264.91	277.7	259.35	217.35	234.67	240.13	0.171	0.139	0.206	0.109	-0.141	-0.032	0	24216.5	161469	0.149976	0.989013	1	-
B7H15_RS02055	B7H15_RS02055	24	135.59	138.84	113.88	133.37	124.75	139.89	132.06	0.037	0.07	-0.205	0.014	-0.079	0.08	0	115958	218993	0.529507	0.78573	1	-
B7H15_RS02060	B7H15_RS02060	23	117.93	133.35	140.91	126.86	250.06	104.53	100.64	0.219	0.389	0.466	0.32	1.272	0.052	0	558827	607098	0.92049	0.480552	1	-
B7H15_RS02065	B7H15_RS02065	21	202.16	199.34	212.26	186.29	173.09	176.15	141.42	0.501	0.481	0.569	0.386	0.282	0.307	0	18337.7	159236	0.115161	0.994585	1	-
B7H15_RS02070	B7H15_RS02070	39	154.05	156.34	181.62	154.32	153.25	156.1	142.8	0.106	0.126	0.336	0.108	0.099	0.124	0	11784.1	55737.3	0.211422	0.973164	1	-
B7H15_RS02075	B7H15_RS02075	36	161.29	166.58	168.47	171.12	264.19	149.06	170.17	-0.075	-0.03	-0.014	0.008	0.62	-0.185	0	132835	171841	0.77301	0.591458	1	-
B7H15_RS02080	B7H15_RS02080	53	149.38	150.41	149.17	155.57	148.28	150.4	141.58	0.075	0.084	0.073	0.132	0.065	0.084	0	13357.7	68191.3	0.195885	0.97796	1	-
B7H15_RS02090	ahpF	95	169.44	168.78	175.12	154.92	179.54	148.05	141.13	0.255	0.25	0.302	0.13	0.337	0.067	0	75314.2	229816	0.327716	0.922613	1	-
B7H15_RS02095	ahpC	37	261.19	272.68	320.12	309.88	359.43	314.43	196.34	0.403	0.464	0.691	0.645	0.856	0.666	0	173720	201377	0.86266	0.522323	1	-
B7H15_RS02100	B7H15_RS02100	49	142.68	136.47	139.26	136.55	167.66	149.54	141.46	0.012	-0.05	-0.022	-0.049	0.237	0.077	0	20609.7	81961	0.251457	0.958696	1	-
B7H15_RS02105	B7H15_RS02105	91	134.42	129.18	127.07	130.93	162.67	122.7	119.6	0.162	0.107	0.084	0.125	0.428	0.035	0	151619	188493	0.804375	0.566522	1	-
B7H15_RS02110	B7H15_RS02110	6	257.21	256.91	222.53	223.58	114.16	66.52	112.92	1.153	1.151	0.948	0.955	0.015	-0.721	0	12196.9	181244	0.067296	0.998726	1	-
B7H15_RS02120	B7H15_RS02120	47	53.59	54.6	69.41	55.47	53.44	51.03	59.91	-0.148	-0.123	0.197	-0.102	-0.151	-0.212	0	2891.6	13330.5	0.216917	0.971401	1	-
B7H15_RS02125	B7H15_RS02125	55	127.47	124.74	133.18	131.93	110.95	134.23	122.78	0.052	0.022	0.113	0.1	-0.14	0.124	0	7360.4	32384.6	0.227281	0.967869	1	-
B7H15_RS02130	B7H15_RS02130	34	139.75	151.09	136.93	146.19	130.07	146.81	120.23	0.209	0.318	0.181	0.272	0.109	0.278	0	4830.11	55074.9	0.087701	0.997474	1	-
B7H15_RS02135	xpt	34	178.86	176.24	134.85	125.03	121.87	203.82	138.66	0.356	0.335	-0.039	-0.144	-0.179	0.54	0	50404.7	71932.9	0.700718	0.649196	1	-
B7H15_RS02140	B7H15_RS02140	118	196.44	187.35	136.64	148.68	231.29	207.88	151.97	0.36	0.293	-0.148	-0.031	0.59	0.44	0	280630	170259	1.64825	0.130281	1	-
B7H15_RS02145	guaB	115	2.13	1.71	4.41	3.34	2.34	3	0.9	0.272	0.185	0.674	0.499	0.315	0.438	0	246.79	1055.39	0.233838	0.965593	1	-
B7H15_RS02150	guaA	110	1.79	0.77	1.43	1.79	0.36	0.67	0.14	0.402	0.167	0.324	0.403	0.06	0.144	0	65.4913	1260.29	0.051965	0.999436	1	-
B7H15_RS02155	B7H15_RS02155	62	114.47	114.6	107.96	122	121.3	109.65	122.78	-0.097	-0.096	-0.178	-0.009	-0.017	-0.156	0	6956.57	50854.1	0.136795	0.991456	1	-
B7H15_RS02160	B7H15_RS02160	73	176.77	180.9	179.55	179.3	223.06	163.21	199.93	-0.173	-0.141	-0.151	-0.153	0.154	-0.285	0	89922.5	142191	0.632406	0.704411	1	-
B7H15_RS02165	B7H15_RS02165	23	74.66	65.78	68.74	65.8	58.89	59.95	63.91	0.209	0.039	0.098	0.039	-0.109	-0.085	0	1397.08	9740.84	0.143425	0.9902	1	-
B7H15_RS02175	B7H15_RS02175	9	113.2	120.14	143.22	135.84	99.27	111.83	103.54	0.123	0.205	0.449	0.376	-0.058	0.106	0	5825.03	35945.3	0.162053	0.986112	1	-
B7H15_RS02180	B7H15_RS02180	36	210.32	217.53	200.22	195.78	312.64	209.37	221.6	-0.074	-0.026	-0.143	-0.175	0.487	-0.08	0	253320	298005	0.850052	0.531847	1	-
B7H15_RS02185	B7H15_RS02185	67	202.47	191.36	203.82	207.1	286.42	205.05	200.67	0.013	-0.067	0.022	0.044	0.503	0.03	0	266414	211549	1.25935	0.273832	1	-
B7H15_RS02190	B7H15_RS02190	55	164.05	150.75	156.85	160.34	134.67	163.5	157.99	0.053	-0.066	-0.01	0.021	-0.223	0.048	0	7456.91	108635	0.068642	0.998742	1	-
B7H15_RS02195	B7H15_RS02195	71	154.88	147.47	139.49	154.45	156.05	116.17	130.66	0.237	0.169	0.091	0.233	0.248	-0.163	0	9238.31	105148	0.08786	0.997478	1	-
B7H15_RS02200	B7H15_RS02200	74	139.42	135.29	141.84	139.03	108.33	132.47	137.33	0.021	-0.021	0.045	0.017	-0.329	-0.05	0	10256.6	53922.2	0.190212	0.979601	1	-
B7H15_RS02205	B7H15_RS02205	8	28.31	30.35	20.13	19.06	36.84	12.88	14.84	0.748	0.834	0.341	0.279	1.077	-0.15	0	1740.19	6718.9	0.259	0.954365	1	-
B7H15_RS02210	B7H15_RS02210	61	124.38	116.36	133.15	120.21	115.1	103.37	106.23	0.218	0.126	0.313	0.171	0.111	-0.037	0	4282.66	63514.1	0.067428	0.998805	1	-
B7H15_RS02215	B7H15_RS02215	64	161.59	157.14	157.68	151.87	131.99	150.26	164.12	-0.022	-0.061	-0.056	-0.108	-0.304	-0.123	0	13119.5	60247	0.217762	0.971166	1	-
B7H15_RS02225	B7H15_RS02225	60	162.31	166.04	145.49	163	165.46	155.26	147.59	0.133	0.165	-0.02	0.139	0.16	0.071	0	7253.02	98066.8	0.07396	0.998446	1	-
B7H15_RS02235	B7H15_RS02235	61	190.15	202.35	213.26	194.79	258.77	153.87	161.89	0.226	0.313	0.387	0.26	0.66	-0.071	0	940895	1.32638e+06	0.709373	0.642146	1	-
B7H15_RS02240	B7H15_RS02240	61	102.08	104.41	103.35	107.47	105.7	97.11	101.26	0.011	0.042	0.028	0.082	0.059	-0.057	0	23810.4	76701.3	0.31043	0.931659	1	-
B7H15_RS02245	B7H15_RS02245	62	206.11	203.68	193.98	194.65	232.14	189.12	198.65	0.052	0.035	-0.033	-0.029	0.22	-0.069	0	45700.1	111619	0.40943	0.873012	1	-
B7H15_RS02250	B7H15_RS02250	59	114.91	110.06	103.26	115.34	88.15	110.43	122.84	-0.092	-0.152	-0.24	-0.087	-0.457	-0.147	0	10645.1	35982.6	0.295842	0.938954	1	-
B7H15_RS02255	B7H15_RS02255	4	21.18	20.23	18.82	19.48	15.93	0	0	2.388	2.335	2.252	2.291	2.065	0	0	284.009	4409.18	0.064413	0.998826	1	-
B7H15_RS02260	B7H15_RS02260	104	220.27	215.22	231.74	225.97	286.5	214.56	222.55	-0.015	-0.047	0.057	0.022	0.357	-0.052	0	215467	302639	0.711959	0.640016	1	-
B7H15_RS02265	B7H15_RS02265	116	143.49	150.62	180.8	165.09	132.91	177.4	185.61	-0.36	-0.293	-0.037	-0.164	-0.467	-0.063	0	72697.7	99674.4	0.729352	0.625998	1	-
B7H15_RS02275	B7H15_RS02275	116	151.58	143.56	141.77	144.34	150.02	142.77	147.19	0.041	-0.035	-0.052	-0.027	0.027	-0.043	0	4026.43	57278.2	0.070296	0.998659	1	-
B7H15_RS02280	spn	24	203.96	193.45	206.12	181.59	205.21	174.89	174.87	0.216	0.142	0.231	0.053	0.225	0	0	120445	212588	0.566564	0.756833	1	-
B7H15_RS02285	lpl1	67	131.8	137.08	128.79	133.21	164.88	129	141.82	-0.102	-0.047	-0.134	-0.087	0.21	-0.132	0	30717.7	76678.1	0.400606	0.878832	1	-
B7H15_RS02290	lpl2	72	209.71	220.33	217.22	222.19	222.04	222.87	207.28	0.016	0.086	0.066	0.098	0.097	0.102	0	6717.33	193536	0.034708	0.999825	1	-
B7H15_RS02300	lpl4	68	214.51	216.53	216.25	212.96	237.42	151.26	161	0.403	0.416	0.415	0.393	0.546	-0.087	0	1.68598e+06	2.4944e+06	0.675906	0.669193	1	-
B7H15_RS02305	lpl5	65	145.52	144.32	135.2	138.59	153.21	126.33	141.82	0.036	0.024	-0.067	-0.032	0.108	-0.161	0	7639.17	94920.7	0.080479	0.998028	1	-
B7H15_RS02310	lpl6	58	133.86	130.3	135.82	136.78	166.66	128.14	128.08	0.061	0.024	0.082	0.091	0.367	0.001	0	41951.1	92301.1	0.454503	0.841947	1	-
B7H15_RS02315	lpl7	68	228.15	227.65	222.67	228.46	219.04	220.46	206.94	0.138	0.135	0.103	0.14	0.08	0.089	0	3054.84	114868	0.026594	0.99992	1	-
B7H15_RS02320	lpl8	66	208.31	210.35	225.17	213.48	192.39	164.38	180.5	0.201	0.215	0.311	0.236	0.09	-0.131	0	9560.51	198114	0.048258	0.999543	1	-
B7H15_RS02325	lpl9	60	150.89	148.75	146.61	147.54	173.76	136.13	149.19	0.016	-0.004	-0.024	-0.016	0.213	-0.128	0	11878.3	52240.2	0.227378	0.967848	1	-
B7H15_RS02330	lpl10	75	215.73	213.42	241.41	217.71	195.44	220.12	208.28	0.05	0.034	0.208	0.062	-0.09	0.078	0	27683.9	237952	0.116342	0.994505	1	-
B7H15_RS02335	B7H15_RS02335	110	184.17	190.87	180.26	175.26	233.73	184.96	172.52	0.092	0.142	0.062	0.022	0.427	0.098	0	118898	146554	0.811292	0.561092	1	-
B7H15_RS02340	B7H15_RS02340	26	237.59	244.29	256.82	230.48	339.42	217.34	225.63	0.073	0.112	0.183	0.03	0.579	-0.053	0	341308	381330	0.895046	0.498742	1	-
B7H15_RS02345	B7H15_RS02345	25	379.2	389.43	426.94	399.46	719.9	313.03	321.15	0.236	0.274	0.405	0.31	1.152	-0.036	0	1.34474e+06	1.37863e+06	0.975415	0.442016	1	-
B7H15_RS02350	B7H15_RS02350	27	334.91	334.23	312.25	337.72	281.31	315.67	329.63	0.023	0.02	-0.077	0.034	-0.225	-0.061	0	7164.35	195662	0.036616	0.999793	1	-
B7H15_RS02355	B7H15_RS02355	80	159.8	168.99	158.28	151.43	162.07	154.63	152.09	0.069	0.147	0.056	-0.006	0.089	0.023	0	4499.17	76079	0.059138	0.99918	1	-
B7H15_RS15155	B7H15_RS15155	6	180	177.42	154.92	164.43	134.94	161.07	190.1	-0.077	-0.097	-0.287	-0.204	-0.479	-0.232	0	3319.2	59373.2	0.055904	0.999249	1	-
B7H15_RS02365	B7H15_RS02365	7	12.98	15.85	6.19	19.46	10.1	2.17	11.83	0.095	0.309	-0.589	0.54	-0.156	-1.231	0	753.397	4112.76	0.183186	0.980678	1	-
B7H15_RS15160	B7H15_RS15160	4	66.96	63.88	40.2	114.31	89.93	52.03	47.05	0.467	0.404	-0.204	1.197	0.867	0.132	0	8202.6	24764.5	0.331224	0.916591	1	-
B7H15_RS15165	B7H15_RS15165	4	72.61	64.52	72.81	75.35	63.04	82.13	97.43	-0.4	-0.559	-0.396	-0.35	-0.59	-0.233	0	1519.88	9514.16	0.159749	0.985881	1	-
B7H15_RS02370	B7H15_RS02370	123	0.42	0.15	0.1	0.23	0.22	0	0.08	0.094	0.021	0.006	0.043	0.041	-0.022	0	4.48185	1001.76	0.004474	1	1	-
B7H15_RS02375	B7H15_RS02375	167	0.84	0.9	1.29	0.99	1.21	0.37	0.19	0.17	0.185	0.277	0.206	0.26	0.047	0	45.0556	1190.03	0.037861	0.999775	1	-
B7H15_RS02380	B7H15_RS02380	31	0.23	0.33	0.48	0	0.32	0	0	0.064	0.093	0.132	0	0.089	0	0	1.93681	1001.77	0.001933	1	1	-
B7H15_RS02385	B7H15_RS02385	55	167.1	157.92	188.64	166.31	198.46	162.32	162.2	0.042	-0.037	0.212	0.035	0.283	0.001	0	27151.5	88124.2	0.308105	0.932823	1	-
B7H15_RS02390	B7H15_RS02390	59	273.71	277.07	287.71	267.55	244.13	274.25	255.03	0.1	0.117	0.171	0.068	-0.062	0.103	0	20717.6	116529	0.17779	0.982862	1	-
B7H15_RS02395	B7H15_RS02395	54	192.94	189	196.57	194.58	265.96	186.23	182.66	0.077	0.048	0.103	0.089	0.53	0.027	0	96038.2	144321	0.665447	0.677665	1	-
B7H15_RS02400	B7H15_RS02400	7	333.56	378.12	383.74	315.25	251.12	162.87	216.43	0.613	0.791	0.812	0.532	0.21	-0.399	0	14197.5	247243	0.057423	0.999199	1	-
B7H15_RS02405	B7H15_RS02405	120	16.28	15.67	17.07	17.06	19.48	53.2	5.71	0.991	0.949	1.043	1.042	1.193	2.442	0	29031.5	2917.98	9.94917	0	0	-
B7H15_RS02410	B7H15_RS02410	62	139.77	146.51	153.71	134.74	184.85	135.86	150.93	-0.107	-0.041	0.025	-0.158	0.284	-0.147	0	95346.1	224708	0.424311	0.863016	1	-
B7H15_RS02415	B7H15_RS02415	82	113.42	117.06	120.88	113.86	127.65	110.15	112.62	0.01	0.053	0.098	0.015	0.173	-0.031	0	6351.27	50791.2	0.125047	0.993311	1	-
B7H15_RS02420	B7H15_RS02420	68	166.42	173.81	174.85	164.71	153.98	185.86	163.96	0.021	0.082	0.09	0.006	-0.088	0.176	0	10578	67545.2	0.156606	0.987736	1	-
B7H15_RS02425	B7H15_RS02425	65	208.83	219.46	218.38	216.79	300.1	203.51	208.61	0.001	0.071	0.064	0.054	0.514	-0.035	0	160818	218964	0.734447	0.621973	1	-
B7H15_RS02430	gmpC	63	131.17	134.11	123.49	132.66	141.57	133.82	127.38	0.041	0.071	-0.043	0.056	0.147	0.069	0	20691.9	89841.4	0.230316	0.966806	1	-
B7H15_RS02435	aaa	95	242.91	256.31	277.11	264.59	255.7	218.71	261.87	-0.106	-0.03	0.08	0.015	-0.034	-0.255	0	36667.9	226509	0.161883	0.98663	1	-
B7H15_RS02440	B7H15_RS02440	26	166.96	177.19	170.02	165.27	165.99	162.9	158.95	0.069	0.152	0.094	0.055	0.061	0.034	0	8507.49	83789.2	0.101534	0.996187	1	-
B7H15_RS02445	B7H15_RS02445	29	126.27	128.46	124.07	134.89	114.08	101.55	87.36	0.507	0.531	0.483	0.599	0.367	0.206	0	670060	1.05712e+06	0.633855	0.703154	1	-
B7H15_RS02450	B7H15_RS02450	34	209.3	218.85	225.37	209.16	205.91	209.5	197.78	0.08	0.143	0.184	0.079	0.057	0.081	0	8980.31	155474	0.057761	0.999228	1	-
B7H15_RS02455	B7H15_RS02455	69	146.99	138.99	135.86	143.3	204.81	134.51	138.83	0.08	0.002	-0.03	0.044	0.545	-0.044	0	243210	218985	1.11062	0.354134	1	-
B7H15_RS02460	B7H15_RS02460	100	207.83	204.76	209.31	205.37	260.11	189.61	190.99	0.119	0.098	0.129	0.102	0.436	-0.01	0	113976	238736	0.477413	0.825488	1	-
B7H15_RS02465	B7H15_RS02465	80	212.48	210.07	215.99	213.07	225.57	224.05	218.39	-0.039	-0.055	-0.016	-0.035	0.046	0.036	0	7091.97	126032	0.056271	0.999289	1	-
B7H15_RS02470	gltB	323	151.44	153.01	147.74	144.54	169.5	151.05	152.72	-0.012	0.003	-0.046	-0.077	0.146	-0.015	0	74344.5	113347	0.655903	0.685411	1	-
B7H15_RS02475	B7H15_RS02475	105	194.67	187.15	197.15	186.87	209.21	187.82	199.73	-0.036	-0.092	-0.018	-0.094	0.065	-0.086	0	478150	638926	0.748365	0.610765	1	-
B7H15_RS02480	B7H15_RS02480	2	0	0	0	0	0	0	0	0	0	0	0	0	0	0	0	0	-1	1	1	No counts in all conditions
B7H15_RS02485	treP	106	165.25	174.32	188.66	185.64	184.02	173.16	159.44	0.05	0.125	0.236	0.213	0.201	0.116	0	19525.7	100630	0.194035	0.978554	1	-
B7H15_RS02490	treC	117	15.09	14.78	13.16	14.78	14.25	17.85	13.21	0.142	0.119	-0.004	0.119	0.08	0.328	0	396.375	1984.68	0.199717	0.976909	1	-
B7H15_RS02495	treR	47	248.7	234.59	235.77	212.98	222.83	188.12	188	0.395	0.312	0.319	0.176	0.239	0.001	0	82341.3	367288	0.224187	0.968927	1	-
B7H15_RS02500	ffs	16	0	0	0	0	0	0	0	0	0	0	0	0	0	0	0.137885	1000.07	0.000138	1	1	-
B7H15_RS02505	B7H15_RS02505	6	170.55	164.97	162.08	139.81	66.05	100.9	118.9	0.503	0.456	0.431	0.225	-0.802	-0.226	0	9884.34	71635.6	0.137981	0.990734	1	-
B7H15_RS02510	B7H15_RS02510	40	230.23	239.45	220.16	239.64	237.69	248.11	243.21	-0.077	-0.022	-0.141	-0.021	-0.032	0.028	0	12470.1	108523	0.114907	0.994665	1	-
B7H15_RS02515	dnaX	117	0.2	0.37	0.28	0.34	0.21	0.34	0.06	0.037	0.085	0.061	0.076	0.041	0.077	0	1.0742	1005.32	0.001069	1	1	-
B7H15_RS02520	B7H15_RS02520	19	0	0.15	0	0	0.09	0	0	0	0.043	0	0	0.027	0	0	3.39941	1005.27	0.003382	1	1	-
B7H15_RS02525	recR	49	5.62	6.19	0.65	2.32	6.22	1.12	1.12	0.797	0.871	-0.114	0.258	0.875	0.002	0	561.694	1063.06	0.528374	0.786906	1	-
B7H15_RS02530	B7H15_RS02530	9	189.45	165.8	178.22	208.77	215.23	159.98	139.06	0.433	0.246	0.347	0.569	0.612	0.196	0	5587.22	87000.4	0.064221	0.998915	1	-
B7H15_RS02540	B7H15_RS02540	79	33.38	33.44	31.51	29.82	31.29	32.87	18.94	0.681	0.683	0.609	0.54	0.6	0.661	0	2414.98	6561.9	0.368031	0.899379	1	-
B7H15_RS02545	B7H15_RS02545	155	14.26	13.68	13.1	13.2	18.79	13.63	6.68	0.721	0.678	0.632	0.64	1.026	0.674	0	11352.3	10540.8	1.07699	0.373923	1	-
B7H15_RS02550	rrf	8	51.27	55.55	42.32	45.18	25.34	42.26	24.96	0.909	1.015	0.659	0.744	0.018	0.658	0	1360.91	3735.96	0.364271	0.899681	1	-
B7H15_RS02555	B7H15_RS02555	108	85.54	80.03	78.73	78.96	99.24	74.96	86.68	-0.018	-0.109	-0.131	-0.127	0.185	-0.197	0	12390.1	29836.7	0.415264	0.869246	1	-
B7H15_RS02560	tmk	50	0.13	0.04	0.08	0.06	0.17	0.08	0	0.036	0.011	0.022	0.017	0.048	0.022	0	0.567946	1000.61	0.000568	1	1	-
B7H15_RS02565	B7H15_RS02565	22	112.42	94.92	103.17	89.12	125.41	137.85	84.86	0.386	0.153	0.268	0.067	0.537	0.669	0	21592.8	69149.2	0.312264	0.930288	1	-
B7H15_RS02570	B7H15_RS02570	78	1.79	2.12	1.94	2.33	0.59	0.34	0.1	0.414	0.483	0.446	0.524	0.133	0.067	0	14.9712	1279.64	0.0117	0.999993	1	-
B7H15_RS02575	B7H15_RS02575	73	216.4	204.49	250.16	216.09	251.86	190.45	170.7	0.334	0.254	0.538	0.332	0.548	0.154	0	122528	243949	0.50227	0.806922	1	-
B7H15_RS02580	yabA	19	64.93	68.82	77.79	78.56	70.02	57.49	55.77	0.203	0.281	0.446	0.459	0.304	0.04	0	5705.33	40103.1	0.142267	0.990378	1	-
B7H15_RS02585	B7H15_RS02585	52	196.96	205.47	171.53	201.65	222.93	198.2	216.26	-0.132	-0.072	-0.326	-0.099	0.043	-0.123	0	179479	273091	0.657213	0.684329	1	-
B7H15_RS02590	B7H15_RS02590	23	137.96	139.19	93.82	142.48	136.81	132.1	142.71	-0.047	-0.035	-0.58	-0.002	-0.059	-0.108	0	15793.6	82490.5	0.19146	0.979058	1	-
B7H15_RS02595	rsmI	67	218.88	212.02	197.52	199.6	203.2	169.48	188.69	0.209	0.164	0.064	0.079	0.104	-0.151	0	10884	242210	0.044936	0.999628	1	-
B7H15_RS02600	metG	160	5.42	5.45	2.64	4.9	2.63	3.69	3.6	0.277	0.281	-0.17	0.203	-0.172	0.014	0	458.566	3178.16	0.144287	0.990173	1	-
B7H15_RS02605	B7H15_RS02605	50	86.3	86.02	75.81	84.69	116.97	90.48	72.53	0.236	0.231	0.06	0.21	0.654	0.3	0	30238.9	46508.1	0.650186	0.690014	1	-
B7H15_RS02610	rnmV	38	27.26	28.76	26.02	26.15	25.44	28.14	17.24	0.537	0.602	0.48	0.486	0.453	0.576	0	2134.66	6787.77	0.314485	0.929417	1	-
B7H15_RS02615	rsmA	73	15.47	17.04	18.34	18.39	15.53	22.99	12.61	0.217	0.324	0.407	0.409	0.221	0.669	0	764.724	2460.34	0.310821	0.931497	1	-
B7H15_RS02620	B7H15_RS02620	15	235.54	275.65	269.61	244.58	242.34	192.63	179.67	0.381	0.604	0.572	0.435	0.422	0.098	0	21494.7	164908	0.130343	0.992358	1	-
B7H15_RS02625	ispE	67	112.75	115.32	100.69	111.89	122.78	116.89	123.54	-0.127	-0.095	-0.282	-0.137	-0.008	-0.077	0	8751.41	46153.7	0.189614	0.979757	1	-
B7H15_RS02630	purR	67	179.48	182.1	223.02	285.54	224.26	129.26	293.54	-0.695	-0.674	-0.389	-0.039	-0.381	-1.153	0	369447	169752	2.17639	0.043276	0.670173	-
B7H15_RS02635	B7H15_RS02635	21	228.61	232.35	375.16	387.45	170.3	293.63	161.23	0.491	0.514	1.193	1.239	0.077	0.845	0	270662	202101	1.33924	0.240259	1	-
B7H15_RS02640	spoVG	19	572.9	459.98	1295.97	1334.42	483.53	587.08	319.45	0.833	0.519	2.004	2.046	0.59	0.868	0	6.74432e+06	2.69021e+06	2.50698	0.022874	0.405791	-
B7H15_RS02645	B7H15_RS02645	12	37.4	35.58	26.47	39.81	16.75	13.69	11.92	1.326	1.262	0.896	1.405	0.363	0.144	0	1453.77	7944.75	0.182985	0.981123	1	-
B7H15_RS02650	glmU	87	1.03	0.62	0.35	0.89	0.46	0.17	0.17	0.221	0.12	0.049	0.187	0.077	0.001	0	8.47478	1045.56	0.008106	0.999998	1	-
B7H15_RS02655	B7H15_RS02655	71	0.02	0.09	0.06	0.1	0.07	0	0	0.007	0.027	0.018	0.029	0.019	0	0	0.103752	1000.15	0.000104	1	1	-
B7H15_RS02665	B7H15_RS02665	47	67.72	64.79	66.34	59.53	47.34	81.67	56.06	0.252	0.193	0.225	0.08	-0.222	0.505	0	7483.52	14983.9	0.499438	0.808934	1	-
B7H15_RS02670	pth	39	0	0.27	0.22	0.17	0.14	0.15	0	0	0.075	0.062	0.048	0.039	0.042	0	0.641191	1001.19	0.00064	1	1	-
B7H15_RS02675	mfd	252	147.8	131.58	123.59	147.01	187.29	151.75	158.18	-0.095	-0.257	-0.344	-0.102	0.237	-0.058	0	244001	158214	1.54222	0.160247	1	-
B7H15_RS02680	B7H15_RS02680	152	198.31	172.65	182.78	173.55	198.54	189.31	192.12	0.045	-0.15	-0.07	-0.143	0.046	-0.021	0	89174.7	197215	0.45217	0.843794	1	-
B7H15_RS02685	B7H15_RS02685	87	198.72	200.71	186.57	192.2	212.07	194.43	221.91	-0.156	-0.142	-0.244	-0.202	-0.064	-0.186	0	19099.4	209645	0.091104	0.997211	1	-
B7H15_RS02690	B7H15_RS02690	23	69.2	75.67	54.04	60.36	52.46	60.7	65.05	0.083	0.204	-0.247	-0.1	-0.286	-0.093	0	3257.19	11927	0.273094	0.949236	1	-
B7H15_RS02695	B7H15_RS02695	19	0	0	0.09	0	0.33	0	0	0	0	0.027	0	0.093	0	0	1.35841	1000.74	0.001357	1	1	-
B7H15_RS02700	B7H15_RS02700	28	93.61	121.32	94.03	101.5	85.92	49.1	62.37	0.55	0.907	0.556	0.661	0.432	-0.316	0	5930.74	99439.1	0.059642	0.999151	1	-
B7H15_RS02705	tilS	123	0.21	0.22	1.72	1.28	0.1	0.14	0.19	0.007	0.01	0.373	0.276	-0.025	-0.013	0	619.972	1502.87	0.412526	0.871095	1	-
B7H15_RS02710	hpt	56	0.54	0.72	0.42	0.48	0.44	0.27	0.2	0.092	0.137	0.058	0.074	0.063	0.019	0	1.82176	1012.79	0.001799	1	1	-
B7H15_RS02715	ftsH	146	19.23	20.06	17.81	16.55	15.87	14.61	21.66	-0.138	-0.089	-0.225	-0.307	-0.353	-0.443	0	1169.54	5878.25	0.198961	0.977145	1	-
B7H15_RS02720	hslO	53	151.07	157.89	160.06	157.35	159.81	160.49	151.17	-0.001	0.061	0.08	0.056	0.078	0.084	0	2455.69	81772.9	0.030031	0.999885	1	-
B7H15_RS02725	cysK	69	64.23	71.33	41.82	40.07	49.92	18.73	126.16	-0.922	-0.781	-1.486	-1.541	-1.256	-2.466	0	93417.9	22440.2	4.16296	0.000394	0.011038	-
B7H15_RS02730	folP	59	2.35	1.66	0.82	1.67	2.46	0.68	0.99	0.295	0.152	-0.042	0.156	0.316	-0.077	0	60.7434	1117.75	0.054344	0.999356	1	-
B7H15_RS02735	folB	30	0.23	0.16	0.07	0.12	0.13	0.19	0.13	0.03	0.009	-0.017	-0.002	0.001	0.018	0	1.03506	1002.36	0.001033	1	1	-
B7H15_RS02740	folK	35	0	0.19	0	0.22	0.21	0.11	0.11	-0.031	0.023	-0.031	0.032	0.027	0	0	0.59322	1000.55	0.000593	1	1	-
B7H15_RS02745	B7H15_RS02745	8	53.16	60.09	53.87	38.15	22.88	14.8	19.51	1.246	1.409	1.264	0.816	0.185	-0.308	0	2253.88	13756.6	0.16384	0.985633	1	-
B7H15_RS02750	lysS	111	0.09	0.16	0.12	0.2	0.21	0.22	0.12	-0.009	0.012	-0.001	0.022	0.025	0.029	0	0.597909	1001.32	0.000597	1	1	-
B7H15_RS02755	rrf	7	82.43	82.16	68.01	75.91	37.54	81.3	50.81	0.647	0.643	0.387	0.536	-0.392	0.629	0	4792.38	8838.97	0.542187	0.774528	1	-
B7H15_RS02760	B7H15_RS02760	2	79.02	47.92	36.82	47.25	52.68	38.2	32	1.183	0.516	0.177	0.498	0.64	0.224	0	918.755	1713.2	0.536281	0.77345	1	-
B7H15_RS02765	B7H15_RS02765	4	51.4	47.48	40.37	34.33	55.55	0	0	3.496	3.392	3.182	2.976	3.598	0	0	1476.67	15153.4	0.097448	0.996259	1	-
B7H15_RS02770	B7H15_RS02770	4	1.8	2.59	0.92	1.03	3.33	1.9	0	0.444	0.602	0.245	0.269	0.736	0.465	0	11.4593	1012.42	0.011319	0.999993	1	-
B7H15_RS02775	B7H15_RS02775	3	19.98	18.23	5.9	10.1	10.92	3.8	1.27	1.995	1.89	0.799	1.269	1.345	0.49	0	139.206	1316.16	0.105767	0.995115	1	-
B7H15_RS02780	B7H15_RS02780	2	0	0	0	0	0	0	0	0	0	0	0	0	0	0	0.112503	1000.14	0.000112	1	1	-
B7H15_RS02785	B7H15_RS02785	5	29.96	36.28	31.94	27.05	3.22	1.52	0	2.806	3.045	2.885	2.68	0.717	0.383	0	557.452	5482.03	0.101687	0.995893	1	-
B7H15_RS02790	B7H15_RS02790	2	135.85	119.4	42.2	92.26	21.25	0	0	4.816	4.637	3.239	4.282	2.392	0	0	3556.06	19861.8	0.17904	0.978849	1	-
B7H15_RS02795	B7H15_RS02795	2	44.35	52.82	38.75	67.13	41.73	13.4	24.5	0.742	0.971	0.569	1.29	0.663	-0.681	0	269.944	3497.45	0.077183	0.997732	1	-
B7H15_RS02800	B7H15_RS02800	78	33.57	33.42	32.07	29.84	33.57	32.33	18.34	0.725	0.719	0.668	0.578	0.725	0.678	0	2754.04	6659.15	0.413572	0.870315	1	-
B7H15_RS02805	B7H15_RS02805	5	8.09	19.33	13.25	8.51	4.67	5.36	6.04	0.246	1.14	0.725	0.291	-0.191	-0.092	0	85.7265	1996.08	0.042947	0.999643	1	-
B7H15_RS02810	B7H15_RS02810	155	14	14.01	12.6	12.87	19.8	13.56	7.08	0.653	0.654	0.543	0.565	1.038	0.619	0	13071.2	10690.2	1.22272	0.291425	1	-
B7H15_RS02815	rrf	8	55.43	53.39	46.34	40.34	27.34	36.51	27.53	0.894	0.844	0.659	0.479	-0.008	0.352	0	1305.79	3666.93	0.356099	0.904573	1	-
B7H15_RS02820	B7H15_RS02820	78	33.4	32.04	32.7	31.21	33.54	33.15	18.95	0.681	0.629	0.655	0.596	0.686	0.672	0	2340.48	6818.31	0.343264	0.913935	1	-
B7H15_RS02825	B7H15_RS02825	155	14.84	14.42	12.99	13.1	19.14	13.89	6.58	0.776	0.745	0.635	0.644	1.059	0.706	0	11173.3	10114.9	1.10463	0.357113	1	-
B7H15_RS02830	rrf	8	51.94	49.28	47.27	41.19	28.3	41.31	32.93	0.586	0.517	0.463	0.284	-0.188	0.288	0	1258.66	3777.59	0.333192	0.917753	1	-
B7H15_RS02835	B7H15_RS02835	124	70.1	71.81	64.82	64.18	57.39	64.71	64.9	0.103	0.136	-0.002	-0.015	-0.164	-0.004	0	2800.53	22957.6	0.121987	0.993757	1	-
B7H15_RS02840	pdxS	63	19.78	11.24	4.09	6.99	16.64	2.39	1.38	1.958	1.349	0.511	0.91	1.763	0.212	0	5183.9	1855.7	2.79351	0.010784	0.214389	-
B7H15_RS02845	pdxT	57	134.39	127.39	85.25	95.53	161.15	18.52	29.42	2.018	1.943	1.391	1.546	2.271	-0.549	0	235826	50694.8	4.65187	0.00012	0.003917	-
B7H15_RS02850	B7H15_RS02850	106	193.25	211.15	220.5	208.04	200.66	147.62	156.04	0.3	0.425	0.486	0.404	0.353	-0.077	0	54674.3	250060	0.218645	0.970921	1	-
B7H15_RS02855	B7H15_RS02855	36	64.73	56.57	65.64	69.35	60.16	62.96	47.83	0.4	0.221	0.419	0.493	0.303	0.363	0	2916.57	15331.5	0.190234	0.979503	1	-
B7H15_RS02860	B7H15_RS02860	30	75.62	69.33	82.59	72.17	77.9	84.02	67.45	0.154	0.037	0.274	0.091	0.194	0.297	0	1899.81	14482.6	0.131178	0.992322	1	-
B7H15_RS02865	B7H15_RS02865	86	213.89	204.13	263.84	211.16	236.86	268.64	207.06	0.046	-0.02	0.342	0.028	0.19	0.368	0	233688	359662	0.649743	0.69039	1	-
B7H15_RS02870	B7H15_RS02870	181	23.17	22.36	46.17	38.57	18.96	41.65	27.95	-0.226	-0.268	0.635	0.403	-0.46	0.502	0	38983.1	4066.16	9.5872	0	0	-
B7H15_RS02875	radA	92	159.17	163.74	150.8	161.82	162.03	151.55	136.45	0.215	0.254	0.139	0.238	0.24	0.146	0	14913.3	80804.8	0.184559	0.981149	1	-
B7H15_RS02880	B7H15_RS02880	106	178.87	194.19	184.15	187.65	212.65	178.01	189.14	-0.078	0.037	-0.038	-0.011	0.165	-0.085	0	33048.6	141614	0.23337	0.965757	1	-
B7H15_RS02885	gltX	99	0.12	0.11	0.08	0.05	0.11	0	0	0.033	0.03	0.023	0.016	0.031	0	0	0.162893	1000.22	0.000163	1	1	-
B7H15_RS02895	cysE	43	0.29	0.26	0.36	0.51	0.18	0.98	0.61	-0.086	-0.093	-0.067	-0.025	-0.115	0.091	0	4.84024	1003.62	0.004823	0.999999	1	-
B7H15_RS02900	cysS	120	1.05	0.61	0.82	0.65	0.98	0.59	0.53	0.128	0.02	0.074	0.029	0.113	0.014	0	7.55437	1061.98	0.007114	0.999998	1	-
B7H15_RS02905	B7H15_RS02905	40	72.93	76.09	92.54	91.45	92.34	77.91	70.35	0.049	0.106	0.372	0.356	0.369	0.138	0	14157.2	27605.2	0.512844	0.798736	1	-
B7H15_RS02910	rlmB	56	118.77	113.34	106.67	98.1	141.79	102.58	70.3	0.717	0.652	0.568	0.453	0.963	0.515	0	42044.8	44571.9	0.943302	0.463186	1	-
B7H15_RS02915	B7H15_RS02915	38	322.12	318.9	318.76	318.76	295.81	289.92	273.29	0.233	0.219	0.218	0.218	0.112	0.084	0	10257.2	290768	0.035276	0.999815	1	-
B7H15_RS02920	B7H15_RS02920	51	215.01	207.27	207.17	214.69	214.2	207.64	196.47	0.127	0.075	0.075	0.125	0.122	0.078	0	3186.26	71342.4	0.044661	0.999634	1	-
B7H15_RS02925	rpmG	11	4.18	4.6	2.03	5.15	1.6	2.07	7.35	-0.428	-0.363	-0.814	-0.284	-0.904	-0.805	0	52.4144	1086.07	0.048261	0.999526	1	-
B7H15_RS02930	secE	17	20.5	19.52	20.83	23.35	17.73	0.22	0	2.351	2.294	2.369	2.503	2.184	0.063	0	286.418	10814.7	0.026484	0.999919	1	-
B7H15_RS02935	nusG	39	72.66	73.18	117.26	102.12	71.84	77.85	45.41	0.624	0.633	1.278	1.087	0.608	0.717	0	33316.4	31347.6	1.06281	0.384036	1	-
B7H15_RS02940	rplK	29	0	0.1	0	0	0	0	0	0	0.028	0	0	0	0	0	0.103025	1000.1	0.000103	1	1	-
B7H15_RS02945	rplA	50	0.35	0.32	0.41	0.11	0.22	0.11	0.08	0.075	0.068	0.091	0.009	0.039	0.011	0	6.93457	1011.9	0.006853	0.999999	1	-
B7H15_RS02950	rplJ	40	0	0	0.04	0.05	0.11	0	0	0	0	0.013	0.013	0.032	0	0	0.168387	1000.16	0.000168	1	1	-
B7H15_RS02955	rplL	24	0	0.08	0	0.08	0.11	0	0	0	0.023	0	0.021	0.032	0	0	0.283627	1000.21	0.000284	1	1	-
B7H15_RS02960	B7H15_RS02960	40	146.94	140.66	137.4	140.15	127.65	158.31	152.4	-0.051	-0.112	-0.144	-0.117	-0.247	0.053	0	104860	262480	0.399499	0.879375	1	-
B7H15_RS02965	rpoB	256	0.44	0.36	0.29	0.39	0.25	0.54	0.25	0.052	0.031	0.011	0.038	-0.001	0.079	0	4.2528	1015.03	0.00419	1	1	-
B7H15_RS02970	rpoC	258	0.91	0.72	1.07	0.92	0.56	0.77	0.8	0.028	-0.02	0.066	0.03	-0.06	-0.006	0	15.8934	1077.38	0.014752	0.999986	1	-
B7H15_RS02975	B7H15_RS02975	20	3.68	2.52	2.44	2.33	1.87	4.78	1.51	0.416	0.21	0.194	0.171	0.078	0.588	0	57.3097	1240.07	0.046215	0.99959	1	-
B7H15_RS02980	rpsL	33	0	0.09	0.05	0	0	0	0	0	0.025	0.016	0	0	0	0	0.071589	1000.06	7.2e-05	1	1	-
B7H15_RS02985	rpsG	38	1.04	0.74	0.91	0.66	0.57	0.96	0.25	0.202	0.128	0.171	0.109	0.084	0.182	0	4.98577	1036.37	0.004811	0.999999	1	-
B7H15_RS02990	fusA	134	0.2	0.17	0.06	0.17	0.09	0.11	0.04	0.043	0.035	0.004	0.036	0.013	0.02	0	1.43277	1001.9	0.00143	1	1	-
B7H15_RS02995	tuf	73	0.23	0.33	0.16	0.14	0.07	0	0.08	0.042	0.07	0.024	0.017	-0.001	-0.022	0	0.626257	1003.68	0.000624	1	1	-
B7H15_RS03000	B7H15_RS03000	89	114.19	121.89	116.9	126.59	119.72	106.41	103.39	0.137	0.227	0.169	0.28	0.203	0.04	0	3007.12	79312	0.037915	0.999774	1	-
B7H15_RS03005	B7H15_RS03005	94	77.55	68.52	66.75	60.14	72.61	63.83	53.08	0.507	0.34	0.305	0.166	0.418	0.245	0	11771.4	18581.5	0.6335	0.70354	1	-
B7H15_RS03010	hchA	68	195.68	186.02	185.17	184.55	234.22	194.08	189.2	0.047	-0.024	-0.03	-0.035	0.301	0.036	0	62390.9	173320	0.359976	0.904182	1	-
B7H15_RS03015	B7H15_RS03015	149	121.14	130.61	136.4	141.24	120.63	129.78	135.84	-0.159	-0.055	0.006	0.054	-0.165	-0.063	0	14116	56154.9	0.251376	0.958874	1	-
B7H15_RS03020	B7H15_RS03020	81	296.49	181.33	155.2	123.94	273.56	136.03	130.76	1.151	0.457	0.239	-0.074	1.037	0.055	0	929622	242774	3.82916	0.000884	0.022116	-
B7H15_RS03025	B7H15_RS03025	91	0.59	0.34	0.27	0.24	0.53	0.4	0.33	0.069	0.003	-0.016	-0.024	0.053	0.018	0	2.91595	1005.4	0.0029	1	1	-
B7H15_RS03035	B7H15_RS03035	55	164.7	168.41	170.71	182.28	139.55	169.47	163.53	0.01	0.041	0.06	0.152	-0.221	0.05	0	3791.03	112205	0.033786	0.999838	1	-
B7H15_RS03040	B7H15_RS03040	51	121.21	126.56	113.96	113.64	143.6	122.33	123.37	-0.025	0.035	-0.11	-0.114	0.211	-0.012	0	10110.3	45626.9	0.221586	0.969839	1	-
B7H15_RS03045	B7H15_RS03045	60	152.66	151.94	199.12	188.25	186.03	150.61	170.35	-0.153	-0.16	0.219	0.14	0.124	-0.172	0	49316.3	116947	0.421697	0.864781	1	-
B7H15_RS03050	tadA	37	57.63	54.19	49.83	47.89	51.6	26.48	33.01	0.72	0.639	0.529	0.477	0.574	-0.272	0	5412.74	6150.95	0.879984	0.509402	1	-
B7H15_RS03055	B7H15_RS03055	67	153.11	151.71	146.94	148.29	121.6	138.69	137.27	0.152	0.139	0.095	0.108	-0.168	0.014	0	33852.6	217848	0.155395	0.987985	1	-
B7H15_RS03060	B7H15_RS03060	44	33.63	34.77	37.16	29.78	26.23	31.51	21.13	0.564	0.606	0.69	0.413	0.257	0.483	0	1633.28	5225.91	0.312535	0.930482	1	-
B7H15_RS03070	sdrC	219	134.05	133.82	135.6	138.31	160.74	129.72	135.52	-0.015	-0.018	0.001	0.028	0.238	-0.061	0	50468.6	91537.3	0.551345	0.769248	1	-
B7H15_RS03075	sdrD	335	114.43	114.96	127.16	121.21	172.97	111.43	119.88	-0.064	-0.058	0.082	0.015	0.511	-0.101	0	322047	93194.2	3.45565	0.002085	0.048289	-
B7H15_RS03080	sdrE	254	118.27	119.22	120.21	121.42	141.99	120.33	113.73	0.054	0.065	0.077	0.09	0.308	0.078	0	36360.8	55193.2	0.658791	0.683067	1	-
B7H15_RS03085	B7H15_RS03085	118	152.15	157.64	154.66	160.45	187.17	145.48	154.82	-0.024	0.025	-0.001	0.05	0.266	-0.087	0	84104.8	139338	0.603604	0.727659	1	-
B7H15_RS03090	B7H15_RS03090	137	166.76	173.09	194.58	180.66	220.25	157.38	157.28	0.082	0.134	0.298	0.194	0.473	0.001	0	153285	152316	1.00636	0.419345	1	-
B7H15_RS03095	folE2	69	0.08	0.06	0.08	0.11	0.07	0	0	0.023	0.016	0.022	0.032	0.02	0	0	1.07802	1001.52	0.001076	1	1	-
B7H15_RS03100	bshB2	45	63.25	54.54	42.51	61.76	113.81	73.21	49.35	0.329	0.131	-0.194	0.297	1.128	0.525	0	64976.6	57724.3	1.12564	0.345903	1	-
B7H15_RS03105	B7H15_RS03105	26	157.02	161.85	134.8	139.94	154.1	215.43	154.98	0.018	0.061	-0.195	-0.142	-0.008	0.462	0	32430	70538.3	0.45975	0.837824	1	-
B7H15_RS03110	nagB	63	138.19	147.47	139.03	155.81	169.27	147.68	146.2	-0.078	0.012	-0.07	0.089	0.205	0.014	0	77831.5	112929	0.689209	0.65843	1	-
B7H15_RS03115	hxlA	54	167.03	176.02	161.66	157.22	154.17	163.53	150.49	0.146	0.219	0.1	0.061	0.034	0.116	0	6926.67	107531	0.064416	0.99895	1	-
B7H15_RS03120	hxlB	32	114.69	106.34	102.6	101.03	125.59	100.91	100.16	0.187	0.082	0.033	0.012	0.312	0.01	0	6571.62	38648.8	0.170034	0.984677	1	-
B7H15_RS03125	B7H15_RS03125	49	155.25	151.68	152.14	151.27	192.51	153.4	147.95	0.067	0.035	0.039	0.031	0.369	0.05	0	61041.5	79311.7	0.769641	0.593999	1	-
B7H15_RS03130	B7H15_RS03130	129	258.09	260.33	252.29	249.24	281.12	237.57	215.12	0.257	0.269	0.225	0.208	0.378	0.14	0	56788	433749	0.130924	0.992434	1	-
B7H15_RS03140	B7H15_RS03140	112	147.55	156.03	146.28	154.27	190.1	143.59	148.9	-0.013	0.065	-0.025	0.05	0.342	-0.051	0	49044.5	91752.4	0.534531	0.782307	1	-
B7H15_RS03145	B7H15_RS03145	75	104.83	102.93	107.47	114.41	140.71	103.84	112.9	-0.102	-0.127	-0.068	0.018	0.306	-0.115	0	31587.9	44261.9	0.71366	0.638669	1	-
B7H15_RS03150	B7H15_RS03150	33	117.78	134.53	125.79	130.6	112.84	86.46	102.02	0.198	0.383	0.289	0.341	0.139	-0.227	0	9329.38	162612	0.057372	0.999243	1	-
B7H15_RS03155	B7H15_RS03155	22	85.14	79.76	93.7	80.29	65.7	86.02	74.42	0.183	0.094	0.313	0.103	-0.168	0.197	0	2549.03	24834.1	0.102643	0.99606	1	-
B7H15_RS03160	vraX	14	147.2	160.41	180.58	164.98	89.38	99.57	110.11	0.403	0.523	0.689	0.562	-0.286	-0.138	0	21819.8	85964.8	0.253823	0.957169	1	-
B7H15_RS03165	thiD	61	308.67	311.38	303.18	309.17	325.23	287.79	285.95	0.108	0.121	0.083	0.111	0.183	0.009	0	117815	376653	0.312796	0.930439	1	-
B7H15_RS03170	B7H15_RS03170	52	257.14	229.6	241.44	251.34	343.67	229.56	235.65	0.123	-0.037	0.034	0.091	0.535	-0.037	0	809386	989721	0.817792	0.556293	1	-
B7H15_RS03175	B7H15_RS03175	24	641.84	627.01	653.5	676.63	713.46	632.75	660.67	-0.041	-0.075	-0.016	0.034	0.11	-0.062	0	69359.8	690950	0.100383	0.996301	1	-
B7H15_RS03180	B7H15_RS03180	35	212.07	210	205.94	220.52	313.61	202.64	215.95	-0.026	-0.039	-0.067	0.03	0.528	-0.09	0	219978	192798	1.14098	0.337573	1	-
B7H15_RS03185	B7H15_RS03185	130	216.1	200.51	239.58	188.27	239.46	244.3	239.86	-0.147	-0.253	-0.002	-0.341	-0.002	0.026	0	133625	150327	0.888894	0.502103	1	-
B7H15_RS03190	B7H15_RS03190	41	141.9	135.82	145.72	155.85	130.09	129.72	128.9	0.134	0.073	0.171	0.265	0.013	0.009	0	5899.84	46713.6	0.126298	0.993096	1	-
B7H15_RS03195	B7H15_RS03195	59	142.77	144.43	151.7	149.26	185.42	143.74	158.67	-0.147	-0.131	-0.063	-0.085	0.218	-0.138	0	36932.3	107173	0.344606	0.913104	1	-
B7H15_RS03205	B7H15_RS03205	59	0.17	0.1	0.11	0.14	0.09	0	0.39	-0.058	-0.08	-0.077	-0.067	-0.083	-0.107	0	0.853324	1000.42	0.000853	1	1	-
B7H15_RS03210	pta	52	0.09	0.11	0.06	0.07	0.03	0	0	0.026	0.031	0.017	0.02	0.01	0	0	0.410672	1000.51	0.00041	1	1	-
B7H15_RS03215	B7H15_RS03215	60	0.06	0.09	0.11	0.07	0.05	0	0	0.018	0.027	0.031	0.019	0.013	0	0	0.127062	1000.32	0.000127	1	1	-
B7H15_RS03220	mvk	65	0.07	0.07	0.07	0.04	0.14	0	0	0.021	0.021	0.02	0.012	0.041	0	0	0.773489	1000.83	0.000773	1	1	-
B7H15_RS03225	mvaD	62	5.28	3.64	10.11	12.78	0.72	1.57	0.88	0.806	0.556	1.361	1.596	-0.041	0.16	0	3462.67	6724.35	0.514945	0.797269	1	-
B7H15_RS03230	B7H15_RS03230	91	0.03	0.07	0.13	0.06	0.16	0	0	0.008	0.021	0.037	0.017	0.046	0	0	0.410134	1000.24	0.00041	1	1	-
B7H15_RS03235	B7H15_RS03235	18	77.15	86.38	84.84	96.9	59.52	85.51	92.12	-0.242	-0.088	-0.112	0.069	-0.59	-0.102	0	4567.44	20051.9	0.227781	0.967348	1	-
B7H15_RS03240	B7H15_RS03240	123	124.18	129.01	123.65	119.86	122.32	115.67	116.64	0.087	0.14	0.081	0.038	0.066	-0.012	0	3360.15	49654.6	0.06767	0.998797	1	-
B7H15_RS03245	B7H15_RS03245	31	234.39	228.11	232.55	209.08	260.09	207.48	173.76	0.421	0.383	0.41	0.26	0.568	0.249	0	49444.1	166650	0.296694	0.938328	1	-
B7H15_RS03250	B7H15_RS03250	6	174.84	181.3	149.56	154.47	132.28	167.1	134.25	0.369	0.42	0.15	0.196	-0.021	0.306	0	4726.25	25252.2	0.187162	0.97941	1	-
B7H15_RS03255	B7H15_RS03255	109	151.75	150.89	147.33	145.01	182.06	133.89	126.88	0.249	0.241	0.208	0.186	0.504	0.075	0	36590.1	134538	0.27197	0.950154	1	-
B7H15_RS03260	B7H15_RS03260	81	153.32	157.6	173.53	163.45	142.16	156.33	156.83	-0.032	0.007	0.142	0.058	-0.137	-0.004	0	12098.7	51990.7	0.232709	0.965972	1	-
B7H15_RS03265	B7H15_RS03265	74	207.41	196.08	215.76	197.65	175.9	189.06	184.54	0.164	0.085	0.22	0.096	-0.067	0.034	0	17041.7	152746	0.111569	0.995102	1	-
B7H15_RS03270	B7H15_RS03270	60	186.39	180.29	182.34	191.94	174.19	168.88	170.27	0.127	0.08	0.096	0.168	0.032	-0.011	0	3226.98	99303	0.032496	0.999855	1	-
B7H15_RS03275	B7H15_RS03275	72	157.66	160.15	155.57	150.43	190.07	153.15	149.75	0.072	0.094	0.053	0.006	0.334	0.031	0	34977.8	80965.4	0.432009	0.857783	1	-
B7H15_RS03280	B7H15_RS03280	14	276.48	273.28	222.89	243.69	208.78	210.07	161.05	0.761	0.745	0.457	0.583	0.364	0.373	0	15728.6	173953	0.090419	0.9972	1	-
B7H15_RS03285	B7H15_RS03285	74	108.96	105.81	111.91	110.66	103.04	110.87	100.36	0.113	0.073	0.15	0.135	0.036	0.137	0	1487.44	27941.6	0.053234	0.999394	1	-
B7H15_RS03290	B7H15_RS03290	68	95.77	90.34	95.32	91.74	87.64	93.8	89.15	0.098	0.018	0.092	0.039	-0.023	0.069	0	1899.88	27314.9	0.069555	0.998696	1	-
B7H15_RS03310	B7H15_RS03310	61	131.25	131.51	134.95	131.04	144.96	130.14	119.65	0.128	0.131	0.167	0.126	0.267	0.117	0	4480.22	80218.8	0.05585	0.999303	1	-
B7H15_RS03315	B7H15_RS03315	71	201.35	196.37	192.1	181.49	221.23	193.6	178.97	0.166	0.13	0.099	0.02	0.298	0.11	0	58260.4	125668	0.463604	0.835473	1	-
B7H15_RS03320	B7H15_RS03320	66	168.96	162.96	164.67	172.27	148.35	167.82	144.66	0.217	0.166	0.181	0.244	0.035	0.208	0	94629.1	367339	0.257607	0.956239	1	-
B7H15_RS03330	B7H15_RS03330	73	160.11	163.4	154.26	161.99	160.76	170.85	156.31	0.034	0.062	-0.018	0.05	0.039	0.124	0	3284.1	52944.5	0.062029	0.99906	1	-
B7H15_RS03335	B7H15_RS03335	70	147.45	147.78	153.78	138.97	141.74	145.49	142.12	0.051	0.054	0.11	-0.031	-0.004	0.033	0	3620.91	73899.1	0.048998	0.999523	1	-
B7H15_RS03340	B7H15_RS03340	42	98.64	98.03	87.47	84.49	91.56	99.98	109.16	-0.139	-0.148	-0.304	-0.351	-0.242	-0.121	0	4987.03	26515.3	0.188082	0.980122	1	-
B7H15_RS03345	B7H15_RS03345	45	192.42	211.74	206.91	223.94	219.4	195.05	180.54	0.089	0.224	0.192	0.303	0.274	0.109	0	28032.1	123210	0.227516	0.967749	1	-
B7H15_RS03350	B7H15_RS03350	107	126.88	131.36	120.09	123.95	187.87	118.52	138.97	-0.127	-0.078	-0.203	-0.159	0.422	-0.221	0	484414	403364	1.20094	0.303048	1	-
B7H15_RS03355	B7H15_RS03355	42	106.71	115.23	110	110.23	144.26	94.39	112.7	-0.075	0.031	-0.033	-0.031	0.343	-0.244	0	22918.4	83982.3	0.272895	0.949566	1	-
B7H15_RS03360	adhP	76	145.46	138.79	146.82	150.22	123.93	143.5	148.26	-0.027	-0.092	-0.014	0.018	-0.249	-0.045	0	1859.34	75962.2	0.024477	0.999937	1	-
B7H15_RS03365	B7H15_RS03365	9	296.13	271.6	262.16	241.61	277.37	176.96	145.53	1	0.878	0.828	0.712	0.908	0.274	0	5311.95	220671	0.024072	0.999937	1	-
B7H15_RS03370	B7H15_RS03370	30	24.76	21	20.31	23.53	27.79	14.7	20.45	0.226	0.031	-0.008	0.165	0.366	-0.369	0	2372.7	8049.44	0.294766	0.939254	1	-
B7H15_RS03375	argS	137	0.76	0.61	0.66	0.2	0.12	0.1	0.11	0.173	0.133	0.148	0.024	0.003	-0.004	0	14.3512	1035.4	0.013861	0.999988	1	-
B7H15_RS03390	B7H15_RS03390	59	235.63	245.31	253.55	251.66	284.74	230.84	239.68	-0.024	0.033	0.08	0.069	0.244	-0.053	0	42326	273041	0.155017	0.988055	1	-
B7H15_RS03395	B7H15_RS03395	73	196.94	192.44	203.87	193.01	180.97	164.6	188.05	0.065	0.032	0.114	0.037	-0.054	-0.187	0	15971.2	120969	0.132027	0.992244	1	-
B7H15_RS03400	B7H15_RS03400	98	144.88	139.72	153.3	147.76	138.29	137.95	139.66	0.051	0.001	0.13	0.079	-0.014	-0.017	0	4774.17	65836.6	0.072515	0.998535	1	-
B7H15_RS03405	B7H15_RS03405	61	139.05	146.82	160.89	158.95	143.91	141.13	146.19	-0.07	0.006	0.134	0.117	-0.022	-0.049	0	6606.43	50314.3	0.131303	0.992351	1	-
B7H15_RS03410	B7H15_RS03410	63	196.54	200.53	219.66	199.72	296.46	186.51	182.38	0.105	0.133	0.262	0.128	0.686	0.031	0	227390	233173	0.975199	0.440891	1	-
B7H15_RS03415	B7H15_RS03415	46	158.95	159.57	188.26	151.97	244.56	148.04	143.4	0.144	0.149	0.381	0.081	0.75	0.044	0	129452	238383	0.54304	0.77552	1	-
B7H15_RS03420	B7H15_RS03420	78	69.01	74.6	66.6	80.7	88.93	87.8	113.35	-0.677	-0.572	-0.725	-0.466	-0.333	-0.351	0	33422.6	24818.1	1.3467	0.233556	1	-
B7H15_RS03425	B7H15_RS03425	71	111.49	121.74	98.41	125.24	125.83	105.87	114.73	-0.04	0.082	-0.211	0.121	0.128	-0.111	0	18079.4	44181.5	0.409208	0.873195	1	-
B7H15_RS03430	sarA	29	15.86	19.78	22.94	25.24	20.29	13.17	10	0.476	0.724	0.897	1.011	0.754	0.277	0	811.039	3425.79	0.236745	0.964269	1	-
B7H15_RS03440	B7H15_RS03440	52	284.34	271.82	262.63	272.77	276.08	248.11	277.2	0.036	-0.028	-0.077	-0.023	-0.006	-0.157	0	34888.8	186155	0.187418	0.980331	1	-
B7H15_RS03445	B7H15_RS03445	50	366.68	376.11	370.85	365.22	388.29	366.81	375.62	-0.034	0.002	-0.018	-0.04	0.047	-0.034	0	6512.87	221768	0.029368	0.999892	1	-
B7H15_RS03450	B7H15_RS03450	42	334.24	357.98	343.79	348.62	486.44	316.73	298.03	0.163	0.26	0.203	0.223	0.698	0.086	0	2.10321e+06	1.97921e+06	1.06265	0.38401	1	-
B7H15_RS03455	B7H15_RS03455	50	165.03	162.02	138.43	149.04	175.6	133.3	152.11	0.114	0.088	-0.131	-0.028	0.201	-0.184	0	18145.1	100669	0.180245	0.982221	1	-
B7H15_RS03460	B7H15_RS03460	82	85.6	91.7	86.28	82.32	100.25	77.2	85.22	0.006	0.1	0.017	-0.047	0.222	-0.134	0	10721	45431.6	0.235982	0.964769	1	-
B7H15_RS03465	B7H15_RS03465	166	147.31	146.06	150.53	150.99	158.37	139.37	143.09	0.041	0.029	0.071	0.075	0.142	-0.037	0	68172.3	139308	0.489365	0.816715	1	-
B7H15_RS03470	B7H15_RS03470	133	128.32	129.47	130.54	123.26	142.93	125.15	115.2	0.149	0.162	0.173	0.094	0.299	0.115	0	82372.2	186699	0.441202	0.851511	1	-
B7H15_RS03475	B7H15_RS03475	199	97.24	97.77	102.59	97.91	108.5	97.08	100.97	-0.052	-0.044	0.022	-0.042	0.099	-0.054	0	9278.74	30519.9	0.304022	0.935072	1	-
B7H15_RS03480	B7H15_RS03480	44	148.55	153.93	149.91	146.63	102.01	135.93	140.55	0.077	0.127	0.09	0.059	-0.444	-0.047	0	26370.3	44801.3	0.588606	0.739547	1	-
B7H15_RS03485	B7H15_RS03485	24	141.01	166.04	150.68	173.25	255.86	137.01	143.58	-0.025	0.203	0.067	0.263	0.812	-0.065	0	80585.8	110382	0.730062	0.625745	1	-
B7H15_RS03490	B7H15_RS03490	102	205.05	202.94	200.28	203.91	232.49	188.05	208.61	-0.024	-0.039	-0.057	-0.032	0.153	-0.146	0	40728.1	111085	0.366638	0.90027	1	-
B7H15_RS03495	B7H15_RS03495	92	81.69	84.08	79.44	83.04	70.16	75.8	79.49	0.037	0.076	-0.001	0.059	-0.169	-0.064	0	4757.42	19299.3	0.246507	0.960764	1	-
B7H15_RS03500	B7H15_RS03500	31	86	74.83	70.93	85.52	80.51	69.55	80.38	0.092	-0.097	-0.169	0.084	0.002	-0.196	0	4970.21	23690.8	0.209795	0.973633	1	-
B7H15_RS03505	B7H15_RS03505	32	81.12	110.09	88.08	108.96	101.87	67.43	73.93	0.126	0.544	0.238	0.53	0.437	-0.124	0	3489.83	46652.7	0.074804	0.998385	1	-
B7H15_RS03510	B7H15_RS03510	28	41.5	39.57	51.65	44.81	62.56	43.79	45.91	-0.13	-0.192	0.154	-0.032	0.408	-0.061	0	4757.52	15966	0.297979	0.937649	1	-
B7H15_RS03515	mnhC2	39	273.37	274.56	262.82	270.97	329.06	207.37	220.69	0.303	0.309	0.247	0.29	0.566	-0.088	0	85189.5	275562	0.309148	0.932183	1	-
B7H15_RS03520	mnhD2	149	129.05	125.05	126.88	124.44	122.41	121.81	125.67	0.037	-0.007	0.013	-0.014	-0.036	-0.043	0	1501.13	41044.8	0.036573	0.999797	1	-
B7H15_RS03525	mnhE2	51	105.87	111.63	107.32	107.75	116.24	83.5	95.8	0.137	0.21	0.156	0.162	0.266	-0.188	0	2561.17	45539.6	0.056241	0.999288	1	-
B7H15_RS03530	mnhF2	24	172.31	167.49	167.11	187.95	170.89	145.13	156.13	0.138	0.098	0.095	0.26	0.126	-0.102	0	1731.33	99606.1	0.017382	0.999977	1	-
B7H15_RS03535	mnhG2	36	133.29	140.98	136.05	151.99	106.89	103.75	120.24	0.143	0.221	0.171	0.326	-0.163	-0.204	0	7619.09	93729.3	0.081288	0.997961	1	-
B7H15_RS03540	B7H15_RS03540	184	179.77	195.46	184.84	176.55	210.16	182.5	191.23	-0.087	0.031	-0.048	-0.112	0.133	-0.066	0	49410.2	92807.9	0.532392	0.784012	1	-
B7H15_RS03545	B7H15_RS03545	76	81.53	81.1	86.1	88.15	77.83	77.87	51.06	0.626	0.619	0.7	0.732	0.563	0.564	0	13557	42808.6	0.316689	0.928458	1	-
B7H15_RS03550	B7H15_RS03550	92	79.21	82.55	81.35	83.06	104.78	69.5	59.67	0.381	0.437	0.417	0.445	0.763	0.204	0	29018.4	20408.4	1.42189	0.202824	1	-
B7H15_RS03555	B7H15_RS03555	64	145.02	164.35	160.99	157.74	130.4	141.7	109.83	0.386	0.56	0.532	0.503	0.238	0.353	0	32314.6	69075.9	0.467813	0.832401	1	-
B7H15_RS03560	B7H15_RS03560	60	39.14	44.38	40.13	45.95	36.8	57.64	65.65	-0.679	-0.517	-0.647	-0.472	-0.757	-0.174	0	9622.77	8248.16	1.16666	0.322208	1	-
B7H15_RS03565	B7H15_RS03565	80	212.33	203.1	198.94	199.65	266.96	209.54	201.03	0.077	0.014	-0.015	-0.01	0.401	0.058	0	89443.4	93064.7	0.961088	0.450465	1	-
B7H15_RS03570	B7H15_RS03570	64	0.18	0.25	0.15	0.1	0	0.15	0.24	-0.017	0.004	-0.024	-0.039	-0.067	-0.025	0	0.675168	1001.35	0.000674	1	1	-
B7H15_RS03575	tagH	56	0.05	0.08	0.06	0.1	0.13	0	0	0.015	0.024	0.018	0.028	0.038	0	0	0.931344	1001.07	0.00093	1	1	-
B7H15_RS03580	tagG	77	0.14	0.17	0.2	0.11	0.09	0.1	0.12	0.006	0.013	0.021	-0.003	-0.008	-0.007	0	0.216344	1000.7	0.000216	1	1	-
B7H15_RS03585	B7H15_RS03585	106	0.06	0.07	0.08	0.1	0.06	0	0.18	-0.032	-0.03	-0.028	-0.022	-0.034	-0.051	0	0.257555	1000.21	0.000257	1	1	-
B7H15_RS03590	B7H15_RS03590	100	222.54	224.94	215.73	216.13	249.86	200.88	216.62	0.038	0.053	-0.006	-0.003	0.202	-0.106	0	34236.5	127821	0.267848	0.95195	1	-
B7H15_RS03595	tagD	27	6.72	10.11	15.84	6.82	12.43	0.28	0.14	1.189	1.556	2.02	1.201	1.762	0.039	0	29367	45238.7	0.649157	0.690808	1	-
B7H15_RS03600	pbp4	114	208.46	207.14	217.9	198.34	185.64	201.99	175.41	0.243	0.234	0.305	0.173	0.08	0.198	0	34424.7	122331	0.281406	0.945901	1	-
B7H15_RS03605	B7H15_RS03605	147	120.8	118.48	162.24	124.66	154.21	114.33	16.03	2.581	2.554	2.991	2.624	2.92	2.504	0	427039	60073.5	7.1086	0	1e-05	-
B7H15_RS03610	B7H15_RS03610	102	128.96	138.61	114.17	123.91	116.21	129.71	124.58	0.048	0.148	-0.121	-0.008	-0.096	0.056	0	14383.4	68279.3	0.210655	0.973534	1	-
B7H15_RS03615	B7H15_RS03615	9	77.92	64.52	80.73	108.06	53.93	45.19	56.66	0.428	0.173	0.476	0.875	-0.065	-0.297	0	4990.4	17354.9	0.287549	0.941647	1	-
B7H15_RS03620	B7H15_RS03620	70	217.67	221.68	183.06	192.22	204.38	174.26	212.91	0.031	0.057	-0.213	-0.144	-0.058	-0.282	0	31052.9	127517	0.243519	0.961893	1	-
B7H15_RS03625	B7H15_RS03625	54	13.72	17.29	49.85	16.22	18.51	124.44	114.77	-2.677	-2.426	-1.127	-2.497	-2.349	0.112	0	156270	8400.14	18.6033	0	0	-
B7H15_RS03630	B7H15_RS03630	94	143.08	139.35	138.87	141.37	129.36	145.6	136.17	0.069	0.032	0.027	0.052	-0.071	0.093	0	4294.06	44713.9	0.096034	0.99677	1	-
B7H15_RS03635	B7H15_RS03635	95	204.09	198.78	210.51	197.1	247.38	198.76	203.6	0.003	-0.034	0.047	-0.046	0.275	-0.034	0	80706.4	136823	0.589861	0.738656	1	-
B7H15_RS03640	dhaK	78	121.16	119.25	124.27	132.91	138.27	114.43	118.88	0.026	0.004	0.061	0.155	0.21	-0.053	0	9017.69	48564.5	0.185685	0.980838	1	-
B7H15_RS03645	dhaL	40	262.66	265.93	295.32	289.37	201.19	241.76	238.64	0.136	0.153	0.302	0.273	-0.241	0.018	0	62514.1	224897	0.277968	0.94727	1	-
B7H15_RS03650	B7H15_RS03650	22	79.26	83.05	69.31	81.89	80.78	76.38	87.26	-0.131	-0.067	-0.312	-0.086	-0.105	-0.181	0	2312.55	28287.5	0.081752	0.997913	1	-
B7H15_RS03655	B7H15_RS03655	41	6.74	8.89	5.32	5.43	4.73	3.17	5.23	0.198	0.441	0.012	0.027	-0.073	-0.326	0	111.531	2290.87	0.048685	0.999529	1	-
B7H15_RS03660	B7H15_RS03660	122	304.61	359.06	501.15	456.15	389.82	351.73	308.67	-0.019	0.215	0.69	0.556	0.332	0.186	0	1.25927e+06	1.07203e+06	1.17466	0.317107	1	-
B7H15_RS03665	B7H15_RS03665	89	141.49	144.24	141.8	150.08	162.54	129.28	124.59	0.177	0.204	0.18	0.259	0.37	0.051	0	9235.18	111126	0.083105	0.997845	1	-
B7H15_RS03675	B7H15_RS03675	52	186.24	179.72	181.8	174.06	221.15	154.75	164.17	0.177	0.127	0.143	0.082	0.419	-0.083	0	32153.2	134624	0.238837	0.963632	1	-
B7H15_RS03680	B7H15_RS03680	37	145.3	166.48	151.99	156.49	134.54	141.73	130.22	0.153	0.343	0.215	0.256	0.045	0.118	0	12449.8	123888	0.100493	0.996312	1	-
B7H15_RS03685	graX	76	119.13	112.41	224.14	144.04	174.01	264.52	151.78	-0.337	-0.417	0.547	-0.073	0.191	0.782	0	378781	169768	2.23116	0.038252	0.619767	-
B7H15_RS03690	graR	52	8.95	6.9	260.27	90.42	53.53	439.99	61.21	-2.247	-2.475	2.002	0.527	-0.178	2.749	0	1.92061e+06	93526.8	20.5354	0	0	-
B7H15_RS03695	graS	93	6.6	6.12	223	74.59	46.39	411.2	57.31	-2.425	-2.486	1.871	0.353	-0.278	2.74	0	2.65248e+06	53349.6	49.7188	0	0	-
B7H15_RS03700	vraF	67	8.44	8.16	194.57	71.69	33.55	343	50.6	-2.049	-2.079	1.844	0.464	-0.528	2.646	0	1.45442e+06	57663.2	25.2227	0	0	-
B7H15_RS03705	vraG	194	10.11	9.25	273.76	106.26	67.38	511.8	74.49	-2.396	-2.479	1.81	0.485	-0.135	2.701	0	8.44759e+06	124242	67.9931	0	0	-
B7H15_RS03710	B7H15_RS03710	47	139.18	146.62	90.22	84.42	126.6	98.09	92.46	0.565	0.638	-0.034	-0.124	0.433	0.081	0	54971	77342.5	0.710748	0.641069	1	-
B7H15_RS03715	B7H15_RS03715	69	87.71	88.43	80.94	89.24	88.88	63.65	84.51	0.051	0.062	-0.059	0.074	0.069	-0.383	0	16533.1	51383.8	0.321758	0.925759	1	-
B7H15_RS03720	B7H15_RS03720	61	293.73	284.25	289.09	288.25	229.69	239	245.84	0.252	0.206	0.23	0.225	-0.096	-0.04	0	48408.8	333576	0.145121	0.989984	1	-
B7H15_RS03725	B7H15_RS03725	70	106.27	102.22	104.27	102.95	151.3	98.67	97.01	0.125	0.072	0.099	0.082	0.616	0.023	0	62467.7	89456.5	0.698303	0.651071	1	-
B7H15_RS03735	sarX	41	123.95	124.92	114.5	122.31	137.52	100.19	118.25	0.065	0.076	-0.045	0.047	0.21	-0.229	0	16135.8	83981	0.192137	0.978993	1	-
B7H15_RS03740	B7H15_RS03740	43	243.24	256.71	251.14	237.9	220	247.51	233.06	0.06	0.137	0.106	0.029	-0.081	0.085	0	10368.1	98146.2	0.105639	0.995771	1	-
B7H15_RS03745	B7H15_RS03745	36	177.57	194.9	197.09	185.01	146.03	211.6	177.64	-0.001	0.13	0.146	0.057	-0.274	0.246	0	25174	72335.9	0.348015	0.910973	1	-
B7H15_RS03750	B7H15_RS03750	10	69.69	68.86	51.94	69.26	75.81	69.5	66.24	0.068	0.052	-0.323	0.06	0.182	0.065	0	1413.05	9644.51	0.146513	0.989407	1	-
B7H15_RS03755	B7H15_RS03755	63	235.69	204.68	158.65	130.3	204.53	175.96	144.71	0.685	0.486	0.128	-0.146	0.485	0.274	0	163567	118620	1.37892	0.220349	1	-
B7H15_RS03760	B7H15_RS03760	62	16.21	17.58	6.4	11.85	6.56	46.94	36.85	-0.98	-0.89	-1.877	-1.312	-1.856	0.311	0	23286.7	2818.09	8.26329	0	1e-06	-
B7H15_RS03770	B7H15_RS03770	116	132.28	143.66	141.18	136.2	164.29	136.74	137.39	-0.053	0.062	0.038	-0.012	0.25	-0.007	0	99459.8	182105	0.546167	0.773251	1	-
B7H15_RS03775	B7H15_RS03775	49	193.28	189.34	210.53	194.66	204.92	198.6	185.78	0.056	0.027	0.176	0.066	0.138	0.094	0	6414.86	96903	0.066199	0.998864	1	-
B7H15_RS03780	B7H15_RS03780	68	125.08	136.9	158.65	151.57	138.4	126.09	122.64	0.027	0.153	0.358	0.295	0.168	0.039	0	19032.4	77734.1	0.244839	0.961376	1	-
B7H15_RS03785	B7H15_RS03785	44	148.07	140.91	138.31	152.39	144.92	137.06	141.93	0.059	-0.01	-0.036	0.099	0.029	-0.049	0	63049.8	170547	0.369692	0.898198	1	-
B7H15_RS03790	B7H15_RS03790	23	49.05	50.46	33.4	44.38	40.13	49.99	38.3	0.32	0.357	-0.173	0.19	0.06	0.345	0	2342.45	8168.69	0.28676	0.942955	1	-
B7H15_RS03795	B7H15_RS03795	28	181.64	190.68	180.55	166.23	121.05	151.82	169.6	0.096	0.164	0.088	-0.028	-0.47	-0.155	0	27132.7	65028	0.417246	0.867445	1	-
B7H15_RS03800	B7H15_RS03800	44	87.44	87.84	86.48	85.73	90.36	90.84	83.29	0.066	0.073	0.051	0.039	0.111	0.118	0	3857.12	35478.8	0.108716	0.995423	1	-
B7H15_RS03805	B7H15_RS03805	41	159.49	161.94	135.52	156.58	160.14	135.17	136.93	0.213	0.234	-0.014	0.187	0.219	-0.018	0	17569.4	124475	0.141147	0.990676	1	-
B7H15_RS03810	B7H15_RS03810	31	211.7	191.67	186.22	197.87	218.16	210.81	192.02	0.137	-0.003	-0.043	0.042	0.18	0.131	0	131565	243513	0.540278	0.777529	1	-
B7H15_RS03815	B7H15_RS03815	49	144.13	153.52	138.59	140.59	174.57	135.43	127.75	0.168	0.256	0.113	0.133	0.436	0.081	0	16958.4	69686.3	0.243353	0.961895	1	-
B7H15_RS03820	B7H15_RS03820	74	275.19	274.28	257.06	253.61	286.93	243.3	245.79	0.16	0.155	0.063	0.044	0.219	-0.014	0	211584	403859	0.523907	0.790445	1	-
B7H15_RS03825	B7H15_RS03825	147	150.19	150.94	144.03	146.49	189.5	142.63	147.78	0.023	0.029	-0.036	-0.012	0.348	-0.05	0	81947.2	107270	0.763936	0.598313	1	-
B7H15_RS03830	B7H15_RS03830	155	105.88	105.91	104.88	109.19	144.98	102.28	108.44	-0.033	-0.033	-0.046	0.01	0.403	-0.08	0	91901.3	51305.5	1.79125	0.097154	1	-
B7H15_RS03835	mgrA	36	133.79	123.48	211.3	279.45	103.55	118.72	104.46	0.343	0.231	0.983	1.378	-0.012	0.177	0	270272	138334	1.95377	0.071053	0.985944	-
B7H15_RS03840	B7H15_RS03840	71	111.9	107.57	122.93	147.84	111.05	142.88	142.48	-0.335	-0.39	-0.205	0.052	-0.346	0.004	0	36756.1	33238.7	1.10582	0.356958	1	-
B7H15_RS03845	B7H15_RS03845	63	189.64	191.59	181.9	194.43	193.13	184.57	187.27	0.018	0.032	-0.041	0.053	0.043	-0.02	0	2756.55	117084	0.023543	0.999944	1	-
B7H15_RS03850	B7H15_RS03850	31	248.47	249.21	255.54	239.35	232.7	230.03	210.18	0.236	0.24	0.276	0.183	0.144	0.127	0	34539.3	181548	0.190248	0.979471	1	-
B7H15_RS03855	B7H15_RS03855	138	146.82	147.7	139.81	148.14	170.15	134.69	143.2	0.035	0.043	-0.033	0.047	0.241	-0.085	0	37246.6	67532.9	0.551532	0.769068	1	-
B7H15_RS03860	B7H15_RS03860	98	145.35	145	150.53	152.72	213.16	141.8	147.84	-0.024	-0.027	0.025	0.045	0.513	-0.058	0	116927	105810	1.10507	0.357121	1	-
B7H15_RS03865	B7H15_RS03865	33	304.18	293.48	304.84	307.46	409.84	281.94	274.83	0.144	0.093	0.147	0.159	0.568	0.036	0	125331	282581	0.443522	0.849485	1	-
B7H15_RS03870	B7H15_RS03870	62	213.3	226.26	208.87	200.93	228.5	209.63	210.88	0.016	0.099	-0.014	-0.068	0.113	-0.008	0	52543.4	180630	0.29089	0.941356	1	-
B7H15_RS03875	B7H15_RS03875	28	234.67	214.9	239.27	243.03	218.05	213.47	242.38	-0.046	-0.17	-0.018	0.004	-0.149	-0.179	0	8969.03	140488	0.063842	0.998969	1	-
B7H15_RS03880	norA	101	207.4	212.86	220.18	204.93	195.88	226.55	208.83	-0.01	0.027	0.075	-0.027	-0.09	0.115	0	17046.8	156939	0.108621	0.995457	1	-
B7H15_RS03885	B7H15_RS03885	43	462.01	474.83	513.64	462.11	1030.49	428.84	386.96	0.253	0.292	0.404	0.253	1.402	0.146	0	6.83273e+06	3.64942e+06	1.87228	0.083702	1	-
B7H15_RS03890	ybaK	30	94.08	93.95	89.75	93.68	127.53	83.39	85.13	0.137	0.135	0.072	0.131	0.556	-0.028	0	12630.1	20925.7	0.603568	0.727497	1	-
B7H15_RS03895	B7H15_RS03895	64	305.95	326.88	316.01	290.19	276.93	246.5	274.36	0.155	0.249	0.2	0.08	0.013	-0.152	0	31363.5	453742	0.069122	0.998718	1	-
B7H15_RS03900	pfkB	65	146.35	157.05	159.87	154.75	199.28	145.96	139.61	0.066	0.164	0.189	0.144	0.498	0.062	0	44435	101517	0.437708	0.85381	1	-
B7H15_RS03905	B7H15_RS03905	141	118.93	119.94	115.84	116.31	158.38	106.44	110.71	0.099	0.111	0.063	0.068	0.498	-0.054	0	91970.9	90770.8	1.01322	0.414776	1	-
B7H15_RS03910	nagA	87	118.55	112.4	38.66	94.14	103.48	113.4	172.28	-0.521	-0.595	-2.022	-0.839	-0.709	-0.582	0	262893	77066.1	3.41126	0.002441	0.05489	-
B7H15_RS03915	B7H15_RS03915	115	110.2	94.99	69.72	68.53	84.56	101.05	146.49	-0.395	-0.599	-1.02	-1.043	-0.758	-0.514	0	114826	21007.2	5.466	1.3e-05	0.000558	-
B7H15_RS03920	B7H15_RS03920	71	79.07	75.48	77.27	74.48	63.46	72.89	65.66	0.251	0.188	0.22	0.17	-0.046	0.141	0	4150.79	18208.9	0.227954	0.967667	1	-
B7H15_RS03925	csbB	93	194.18	193.29	190.89	191.14	258.03	179.08	187.84	0.047	0.04	0.023	0.025	0.448	-0.067	0	181102	169231	1.07014	0.378457	1	-
B7H15_RS03930	saeS	105	356.73	374.61	312.11	312.6	404.84	399.49	327.08	0.123	0.193	-0.067	-0.064	0.304	0.285	0	316564	475086	0.66633	0.676949	1	-
B7H15_RS03935	saeR	62	185.09	179.11	161.4	149.28	172.11	199.96	147.62	0.317	0.271	0.125	0.016	0.215	0.425	0	34225.7	79229.2	0.431984	0.857761	1	-
B7H15_RS03940	B7H15_RS03940	42	180.51	187.06	180.54	181.28	273.28	176.73	182.2	-0.013	0.037	-0.013	-0.007	0.572	-0.043	0	130032	145948	0.890944	0.501191	1	-
B7H15_RS03945	B7H15_RS03945	34	108.3	107.55	123.24	144.89	101.85	105.26	101.25	0.093	0.083	0.271	0.496	0.008	0.054	0	15014.2	57335.1	0.261867	0.954292	1	-
B7H15_RS03950	B7H15_RS03950	70	185.42	183.91	274.92	184.15	182.75	262.31	134.16	0.452	0.441	1.008	0.443	0.432	0.942	0	251966	132801	1.89732	0.078589	1	-
B7H15_RS03955	queE	55	105.67	109.1	99.68	87.81	96.32	105.38	87.06	0.266	0.31	0.185	0.012	0.138	0.262	0	6338.57	28855.4	0.219667	0.970504	1	-
B7H15_RS03960	queD	28	173.15	164.78	147.11	178.97	171.93	138.86	168.85	0.035	-0.034	-0.193	0.082	0.025	-0.273	0	15297.5	117496	0.130197	0.99247	1	-
B7H15_RS03965	queC	51	170.86	156.56	146.87	151.91	183.41	148.62	158.05	0.109	-0.013	-0.102	-0.055	0.209	-0.086	0	18941	61320.3	0.308887	0.932403	1	-
B7H15_RS03970	B7H15_RS03970	51	221.19	221.48	237.15	216.13	243.17	210.47	241.19	-0.122	-0.12	-0.024	-0.155	0.012	-0.192	0	13291.5	136621	0.097288	0.996639	1	-
B7H15_RS03975	B7H15_RS03975	107	156.16	162.91	154.63	150.16	179.72	146.26	155.85	0.003	0.062	-0.011	-0.052	0.2	-0.089	0	38814.7	77610.6	0.500121	0.808609	1	-
B7H15_RS03980	B7H15_RS03980	50	154.79	150.53	123.31	139.46	143.57	136.09	153.46	0.012	-0.027	-0.304	-0.133	-0.093	-0.167	0	12158	46887.4	0.259303	0.955479	1	-
B7H15_RS03985	B7H15_RS03985	23	299.58	260.1	286.01	288.49	216.72	234.88	253.5	0.237	0.036	0.171	0.183	-0.221	-0.108	0	20612.6	164020	0.125671	0.993139	1	-
B7H15_RS03990	B7H15_RS03990	64	114.55	117.14	121.71	114.64	118.44	97.42	110.07	0.055	0.086	0.139	0.056	0.101	-0.168	0	5157.13	31249.7	0.16503	0.985909	1	-
B7H15_RS03995	B7H15_RS03995	81	232.16	244.07	235.77	226.25	229.13	167.07	216.96	0.096	0.166	0.117	0.059	0.077	-0.367	0	100330	217166	0.461998	0.836661	1	-
B7H15_RS04000	ltaS	175	0.83	0.8	1.18	1.3	1.03	0.87	0.69	0.036	0.028	0.119	0.147	0.083	0.046	0	16.9064	1134.28	0.014905	0.999986	1	-
B7H15_RS04005	B7H15_RS04005	151	77.1	72.23	73.17	71.46	73.24	73.16	75.46	0.029	-0.059	-0.042	-0.074	-0.04	-0.042	0	1141.49	15668.4	0.072853	0.998518	1	-
B7H15_RS04010	recQ	153	114.82	116.04	130.02	117.36	119.73	130.2	103.14	0.148	0.163	0.32	0.178	0.206	0.322	0	30030.8	65733.8	0.456855	0.840453	1	-
B7H15_RS04015	B7H15_RS04015	70	114.94	115.53	107.64	102.82	132.3	104.67	110.72	0.052	0.059	-0.039	-0.102	0.247	-0.077	0	15314.7	47415.7	0.322989	0.925104	1	-
B7H15_RS04020	B7H15_RS04020	153	164.82	165.82	165.53	167.98	245.23	167.88	169.06	-0.036	-0.027	-0.03	-0.009	0.524	-0.01	0	309099	215903	1.43165	0.198664	1	-
B7H15_RS04025	hisC	92	107.58	101.33	33.08	46.77	108.07	59.82	98.22	0.125	0.043	-1.438	-0.996	0.132	-0.671	0	178771	29388.4	6.08306	3e-06	0.000131	-
B7H15_RS04035	B7H15_RS04035	43	112.06	112.18	113.26	117.51	138.31	103.52	109.29	0.035	0.036	0.049	0.1	0.326	-0.075	0	6250.65	48994.4	0.127579	0.992907	1	-
B7H15_RS04045	B7H15_RS04045	75	170.51	175.79	156.5	165.12	191.64	182.92	170.34	0.001	0.044	-0.119	-0.044	0.165	0.1	0	18736.3	78036	0.240098	0.963213	1	-
B7H15_RS04050	B7H15_RS04050	15	288.11	298.81	267.53	315.1	294.56	201.66	198.75	0.525	0.576	0.42	0.652	0.556	0.02	0	17115.7	324369	0.052766	0.999395	1	-
B7H15_RS04055	B7H15_RS04055	147	23.27	25.06	60.64	56.84	38.49	52.61	63.53	-1.277	-1.189	-0.062	-0.148	-0.656	-0.25	0	73811.3	18963.5	3.89227	0.000724	0.01897	-
B7H15_RS15485	B7H15_RS15485	32	76.83	77	88.86	73.03	89.46	64.39	70.93	0.108	0.111	0.306	0.039	0.315	-0.13	0	3721.85	33367	0.111543	0.995071	1	-
B7H15_RS04065	queF	41	174.08	160.42	147.27	162.25	183.21	166.84	156.48	0.149	0.035	-0.085	0.051	0.221	0.09	0	32013.2	106200	0.301444	0.936091	1	-
B7H15_RS04070	B7H15_RS04070	80	238.14	238.69	210.65	237.3	244.93	230.69	245.94	-0.046	-0.042	-0.219	-0.051	-0.006	-0.09	0	166771	339764	0.490844	0.815508	1	-
B7H15_RS04080	nrdI	27	0	0	0.07	0	0	0	0	0	0	0.021	0	0	0	0	0.116414	1000.1	0.000116	1	1	-
B7H15_RS04085	nrdE	160	0.35	0.19	0.24	0.58	0.31	0.35	0.41	-0.017	-0.061	-0.046	0.044	-0.028	-0.018	0	5.52536	1013.42	0.005452	0.999999	1	-
B7H15_RS04090	nrdF	77	1.75	1.43	1.39	1.78	1.5	1.56	0.71	0.243	0.171	0.162	0.249	0.188	0.201	0	11.0061	1116.74	0.009856	0.999996	1	-
B7H15_RS04105	B7H15_RS04105	16	16.16	11.59	14.83	12.89	9.54	11.45	12.36	0.286	-0.066	0.192	0.043	-0.256	-0.078	0	165.358	1940.58	0.085211	0.997638	1	-
B7H15_RS04110	B7H15_RS04110	84	86.02	87.61	83.26	81.5	111.68	82.7	89.69	-0.057	-0.032	-0.101	-0.131	0.301	-0.111	0	18238.1	24620.2	0.740777	0.616864	1	-
B7H15_RS04115	B7H15_RS04115	100	129.12	122.55	112.38	120.2	116.99	115.1	112.6	0.19	0.117	-0.003	0.09	0.053	0.03	0	8970.21	44246.8	0.202731	0.975996	1	-
B7H15_RS04120	B7H15_RS04120	65	167.98	158.29	158.1	153.54	186.25	144.78	152.77	0.133	0.05	0.048	0.007	0.278	-0.075	0	41761.5	107229	0.38946	0.886005	1	-
B7H15_RS04125	B7H15_RS04125	89	108.86	106.83	95.48	102.56	141.77	101.26	106.86	0.026	0	-0.155	-0.056	0.392	-0.074	0	77110.7	94097.3	0.819478	0.554793	1	-
B7H15_RS04135	B7H15_RS04135	28	186.65	192.06	211.04	198.79	223	191.78	177.58	0.07	0.11	0.243	0.159	0.32	0.108	0	9965.02	93077.6	0.107061	0.99559	1	-
B7H15_RS04140	B7H15_RS04140	81	1.58	1.28	1.36	1.14	2.36	0.07	0.33	0.306	0.237	0.256	0.206	0.467	-0.071	0	18.642	1204.87	0.015472	0.999984	1	-
B7H15_RS04145	B7H15_RS04145	49	168.01	160.98	154.09	175.8	200.51	160.1	159.12	0.076	0.016	-0.045	0.14	0.324	0.009	0	24278.1	79166	0.306673	0.933519	1	-
B7H15_RS04150	B7H15_RS04150	88	230.11	229.38	206.65	211.06	226.15	223.1	210.13	0.128	0.124	-0.024	0.006	0.104	0.084	0	14568.9	172524	0.084446	0.997746	1	-
B7H15_RS04155	ytxJ	23	77.23	82.1	113.91	95.46	55.54	89.92	70.05	0.132	0.215	0.664	0.421	-0.31	0.339	0	13750	20367.5	0.675097	0.669887	1	-
B7H15_RS04160	B7H15_RS04160	80	136.43	136.75	128.68	125.66	187.59	124.23	114.38	0.245	0.248	0.163	0.13	0.69	0.114	0	170705	119538	1.42804	0.200649	1	-
B7H15_RS04165	pepT	94	146.29	150.24	150.41	146.22	179.47	126.29	137.97	0.082	0.119	0.12	0.081	0.368	-0.123	0	41808.4	71643.3	0.583564	0.743682	1	-
B7H15_RS04170	B7H15_RS04170	49	111.25	100.72	106.11	104.96	71.92	88.15	96.4	0.197	0.06	0.132	0.117	-0.399	-0.122	0	15959.3	25976.2	0.614381	0.71891	1	-
B7H15_RS04175	B7H15_RS04175	55	126.64	114.6	119.8	108.35	150.2	100.62	114.56	0.139	0	0.062	-0.077	0.376	-0.179	0	56827.4	98209.6	0.578634	0.747532	1	-
B7H15_RS04180	B7H15_RS04180	96	162.99	157.44	142.56	130.37	138.77	158.16	90.36	0.817	0.768	0.63	0.505	0.592	0.775	0	73963.4	66903.5	1.10552	0.356868	1	-
B7H15_RS04185	B7H15_RS04185	95	0.08	0.14	0.18	0.16	0.09	0.28	0	0.022	0.04	0.05	0.045	0.027	0.079	0	1.2198	1000.97	0.001219	1	1	-
B7H15_RS04190	B7H15_RS04190	51	192.74	194.07	199.08	190.4	157.34	195.8	168.56	0.188	0.198	0.234	0.171	-0.096	0.21	0	7948.86	111244	0.071454	0.998589	1	-
B7H15_RS04195	fakB1	63	99.11	82.74	88.76	111.84	112.29	154.68	219.87	-1.111	-1.358	-1.262	-0.945	-0.939	-0.494	0	183835	44602.2	4.12167	0.000442	0.012137	-
B7H15_RS04200	B7H15_RS04200	83	149.79	159.89	154.81	147.3	122.12	156.75	140.7	0.087	0.179	0.133	0.064	-0.197	0.151	0	13009.2	76987.1	0.168979	0.985022	1	-
B7H15_RS04205	B7H15_RS04205	62	102.23	99.57	92.78	99.46	93.87	95.39	95.05	0.1	0.064	-0.033	0.062	-0.017	0.005	0	8895.82	48717.3	0.182601	0.981633	1	-
B7H15_RS04210	raiA	44	88.15	92.96	140.78	118.52	114.53	96.44	96.67	-0.126	-0.054	0.52	0.281	0.233	-0.003	0	30644.7	58790.3	0.521254	0.792346	1	-
B7H15_RS04215	secA	198	2.39	2.47	2.64	1.64	2.59	2.15	1.81	0.118	0.134	0.167	-0.036	0.157	0.071	0	338.341	1694.09	0.199718	0.976933	1	-
B7H15_RS04220	B7H15_RS04220	10	105	108.64	97.62	101.65	72.43	101.97	90.14	0.209	0.256	0.109	0.165	-0.297	0.169	0	1635.15	36060.8	0.045344	0.999603	1	-
B7H15_RS04225	prfB	79	0.79	0.88	0.85	0.53	0.86	0.43	0.17	0.164	0.187	0.18	0.099	0.182	0.072	0	2.99756	1033.23	0.002901	1	1	-
B7H15_RS04230	B7H15_RS04230	11	165.03	141.33	150.8	140.08	199.71	133.86	141.67	0.213	-0.003	0.087	-0.016	0.481	-0.079	0	20601.6	58209.7	0.353921	0.906465	1	-
B7H15_RS04235	B7H15_RS04235	68	213.23	214.14	195.54	201.52	285.24	211.83	223.1	-0.064	-0.058	-0.186	-0.143	0.348	-0.073	0	177211	219572	0.807077	0.564499	1	-
B7H15_RS04240	B7H15_RS04240	52	88.42	86.74	83.1	75.52	89.61	88.03	71.01	0.298	0.271	0.213	0.083	0.316	0.292	0	3929.5	15159.1	0.259218	0.955523	1	-
B7H15_RS04245	B7H15_RS04245	26	157.61	169.36	156.28	151.47	171.13	126.04	135.58	0.21	0.311	0.198	0.155	0.325	-0.101	0	16225.5	84563.1	0.191874	0.978974	1	-
B7H15_RS04250	uvrB	155	156.81	163.68	144.23	159.58	174.67	153.8	155.87	0.008	0.068	-0.108	0.033	0.159	-0.019	0	39463.3	129396	0.304982	0.93457	1	-
B7H15_RS04255	uvrA	224	167.01	170.46	140.84	161.47	201.51	164.02	161.16	0.05	0.079	-0.188	0.003	0.314	0.025	0	158424	122676	1.2914	0.257544	1	-
B7H15_RS04265	hprK	86	8.05	8.43	3.94	5.2	6.21	4.17	3.27	0.659	0.701	0.114	0.303	0.44	0.15	0	1005.14	3800.17	0.2645	0.953375	1	-
B7H15_RS04270	lgt	92	31.24	45.42	47.72	44.76	39.31	63.23	66.69	-0.984	-0.508	-0.443	-0.527	-0.694	-0.071	0	18799.5	12994.8	1.4467	0.193513	1	-
B7H15_RS04275	B7H15_RS04275	48	349.49	340.2	363.74	331.55	468.14	310.72	297.6	0.228	0.19	0.285	0.153	0.645	0.061	0	259893	643799	0.403686	0.876715	1	-
B7H15_RS04280	B7H15_RS04280	134	46.91	42.9	50.62	53.83	46.38	87.19	35.55	0.356	0.24	0.456	0.537	0.342	1.185	0	45241.9	23861.2	1.89604	0.078138	1	-
B7H15_RS04285	trxB	70	0	0.07	0.11	0.15	0.08	0	0	0	0.019	0.031	0.044	0.022	0	0	0.86681	1000.57	0.000866	1	1	-
B7H15_RS04300	rapZ	78	96.12	92.59	88.91	88.97	92.49	98.28	78.04	0.284	0.233	0.178	0.179	0.232	0.315	0	4568.81	32132	0.142189	0.99053	1	-
B7H15_RS04305	B7H15_RS04305	74	4.81	1.73	0.57	1.8	2.08	15.48	0.26	0.9	0.356	0.083	0.37	0.429	1.962	0	2361.9	1199.33	1.96935	0.067441	0.945186	-
B7H15_RS04310	whiA	55	11.31	11.64	10.75	13.7	10.07	13.89	7.94	0.334	0.363	0.283	0.531	0.22	0.545	0	410.802	1641.4	0.250276	0.959194	1	-
B7H15_RS04320	clpP	43	0.09	0.18	0.15	0.18	0.08	0.13	0.09	-0.001	0.025	0.016	0.025	-0.001	0.012	0	0.170103	1000.4	0.00017	1	1	-
B7H15_RS04325	B7H15_RS04325	77	140.02	141.15	125.61	132.69	188.3	128.2	123.34	0.176	0.188	0.025	0.101	0.591	0.054	0	75205.5	74458.4	1.01003	0.417233	1	-
B7H15_RS04330	B7H15_RS04330	30	177.03	184.42	188.4	166.56	142.09	179.45	156.77	0.17	0.228	0.258	0.085	-0.137	0.189	0	14961.9	55064.4	0.271716	0.949974	1	-
B7H15_RS04340	B7H15_RS04340	68	84.55	72.52	66.11	63.84	84.95	80.43	64.13	0.373	0.165	0.041	-0.006	0.38	0.305	0	12749.4	41867.4	0.304519	0.934687	1	-
B7H15_RS04345	gap	72	0.16	0.43	0.05	0.23	0.14	0.08	0.16	0.001	0.073	-0.031	0.019	-0.005	-0.022	0	2.56083	1007.58	0.002542	1	1	-
B7H15_RS04350	B7H15_RS04350	96	0.34	0.35	0.3	0.22	0.32	0.38	0.45	-0.031	-0.027	-0.041	-0.062	-0.036	-0.02	0	3.25605	1005.55	0.003238	1	1	-
B7H15_RS04355	tpiA	47	0	0	0	0	0	0	0	0	0	0	0	0	0	0	0.008605	1000.05	9e-06	1	1	-
B7H15_RS04360	gpmI	100	3.33	4.98	4.87	5.06	5.58	16.07	12.5	-1.07	-0.81	-0.826	-0.798	-0.726	0.268	0	2823.02	1225.43	2.30369	0.032366	0.549823	-
B7H15_RS04365	eno	95	0.02	0.05	0.04	0.03	0.08	0	0	0.005	0.014	0.011	0.008	0.022	0	0	0.14311	1000.11	0.000143	1	1	-
B7H15_RS04370	B7H15_RS04370	41	198.04	217.62	204.52	193.07	234.45	186.78	178.84	0.143	0.276	0.189	0.108	0.381	0.061	0	92129.1	218082	0.422451	0.864133	1	-
B7H15_RS04375	secG	24	76.17	84.15	79.13	80.49	58.8	41.13	42.82	0.763	0.899	0.815	0.838	0.416	-0.052	0	3967.15	31381.9	0.126415	0.993033	1	-
B7H15_RS04380	B7H15_RS04380	57	116.97	122.71	107.16	120.5	134.62	123.35	94.11	0.3	0.366	0.179	0.341	0.494	0.373	0	20444.1	75122.9	0.272142	0.949977	1	-
B7H15_RS04385	rnr	177	32	30.59	25.66	25.11	31.79	40.31	22.2	0.444	0.388	0.172	0.147	0.436	0.736	0	7857.46	12343.1	0.636589	0.701061	1	-
B7H15_RS04390	smpB	33	1.02	0.8	0.09	0.36	0.32	0.17	0.17	0.219	0.164	-0.023	0.051	0.04	0	0	7.80498	1013.41	0.007702	0.999998	1	-
B7H15_RS04395	ssrA	23	0.07	0	0	0	0.12	0	0	0.021	0	0	0	0.033	0	0	0.167705	1000.16	0.000168	1	1	-
B7H15_RS04405	B7H15_RS04405	39	188.4	192.16	190.18	194.66	197.72	189.35	182.51	0.045	0.072	0.058	0.091	0.113	0.052	0	5935.36	106098	0.055942	0.999297	1	-
B7H15_RS15490	B7H15_RS15490	7	121.47	105.06	120.09	113.48	106.1	105.02	114.26	0.085	-0.116	0.069	-0.009	-0.102	-0.116	0	7526.2	38152.8	0.197265	0.976647	1	-
B7H15_RS04415	B7H15_RS04415	57	95.58	105.72	96.26	103.92	117.33	98.19	98.39	-0.04	0.099	-0.03	0.075	0.243	-0.003	0	6801.14	35492.5	0.191622	0.979182	1	-
B7H15_RS04420	B7H15_RS04420	17	78.14	66.25	67.46	65.53	95.15	74.59	72.3	0.105	-0.118	-0.093	-0.132	0.374	0.042	0	18823.7	43102.9	0.436714	0.853723	1	-
B7H15_RS04430	B7H15_RS04430	49	115.61	116.09	98.86	108.35	148.93	121.25	106.43	0.114	0.12	-0.101	0.025	0.466	0.18	0	28541.8	47881.9	0.596088	0.733589	1	-
B7H15_RS04435	clfA	175	121.23	124.82	143.23	137.34	132.41	109.75	121.57	-0.004	0.037	0.228	0.169	0.119	-0.141	0	73001	113804	0.641465	0.697112	1	-
B7H15_RS04440	vwb	114	142.71	145.56	131.16	133.41	143.34	95.18	119.27	0.249	0.277	0.132	0.155	0.255	-0.311	0	8959.78	178044	0.050323	0.999486	1	-
B7H15_RS04445	emp	86	103.02	106.55	105.8	98.75	109.23	91.51	96.44	0.091	0.137	0.127	0.032	0.171	-0.072	0	4511.52	39847.2	0.11322	0.994904	1	-
B7H15_RS04450	B7H15_RS04450	35	109.53	106.94	82.54	98.43	86.11	82.56	112.28	-0.034	-0.067	-0.422	-0.181	-0.364	-0.422	0	7383.4	41015.8	0.180014	0.982232	1	-
B7H15_RS04455	B7H15_RS04455	55	108.24	117.62	115.78	90.72	111.65	105.82	105.74	0.032	0.147	0.125	-0.21	0.075	0.001	0	11087.5	25784.9	0.429999	0.85909	1	-
B7H15_RS04460	B7H15_RS04460	9	97.33	105.29	95.64	77.05	69.43	65.36	74.86	0.358	0.466	0.334	0.039	-0.101	-0.183	0	2960.35	10381.6	0.285152	0.942788	1	-
B7H15_RS04465	B7H15_RS04465	21	78.58	84.69	88.19	62.6	53.12	70.57	55.3	0.471	0.573	0.628	0.165	-0.053	0.326	0	6375.26	22741.8	0.280333	0.945899	1	-
B7H15_RS04470	B7H15_RS04470	25	85.91	84.01	74.87	78.42	45.78	55.07	51.2	0.694	0.663	0.507	0.57	-0.146	0.096	0	5685.76	32534.6	0.17476	0.98349	1	-
B7H15_RS04475	B7H15_RS04475	51	78	72.25	78.64	89.83	91.1	72.38	84.4	-0.107	-0.211	-0.096	0.085	0.104	-0.208	0	12721.3	38870.4	0.327275	0.922713	1	-
B7H15_RS04480	B7H15_RS04480	21	127.05	142.29	135.45	135.49	130.47	106.39	131.91	-0.052	0.105	0.037	0.037	-0.015	-0.298	0	5187.37	53082	0.097724	0.996558	1	-
B7H15_RS04485	B7H15_RS04485	34	91.4	99.01	93.72	96.02	96.7	102.9	102.84	-0.162	-0.052	-0.128	-0.094	-0.085	0.001	0	1683.62	25084.6	0.067118	0.998814	1	-
B7H15_RS04490	B7H15_RS04490	19	313.21	335.93	368.85	334.22	382.52	262.33	320.64	-0.033	0.066	0.199	0.059	0.251	-0.285	0	132891	317761	0.418209	0.866492	1	-
B7H15_RS04495	B7H15_RS04495	21	43.08	63.22	85.77	88.95	50.28	49.74	120.2	-1.381	-0.876	-0.464	-0.414	-1.179	-1.194	0	23247.6	11385.3	2.04191	0.060821	0.874265	-
B7H15_RS04500	B7H15_RS04500	39	165.01	164.59	168.86	164.11	231.59	142.54	157.71	0.063	0.06	0.096	0.056	0.54	-0.141	0	123158	180650	0.681751	0.664485	1	-
B7H15_RS04505	B7H15_RS04505	63	144.15	145.55	157.92	142.72	158.32	161.57	149.58	-0.052	-0.038	0.076	-0.065	0.079	0.108	0	6633.4	44606.9	0.148708	0.98931	1	-
B7H15_RS04510	B7H15_RS04510	40	651.7	590.6	725.44	665.52	541.64	762.25	387.66	0.742	0.601	0.896	0.772	0.477	0.966	0	722680	1.02762e+06	0.703254	0.647129	1	-
B7H15_RS04515	B7H15_RS04515	27	82.52	82.34	72.02	85.3	61.61	93.64	78.2	0.073	0.07	-0.111	0.118	-0.321	0.245	0	5050.06	18828.9	0.268208	0.951472	1	-
B7H15_RS04520	aroD	61	76.02	58.81	23.79	23.88	109.06	54.69	86.02	-0.168	-0.512	-1.66	-1.656	0.325	-0.609	0	136905	19995.4	6.84683	0	2.6e-05	-
B7H15_RS04525	B7H15_RS04525	41	260.05	286.03	327.53	283.01	253.36	320.46	324.86	-0.316	-0.181	0.012	-0.196	-0.352	-0.019	0	60853.9	284338	0.21402	0.972332	1	-
B7H15_RS04530	B7H15_RS04530	27	194.65	200.04	225.55	195.47	380.14	163.67	179.7	0.112	0.151	0.32	0.118	1.06	-0.131	0	337069	366231	0.920374	0.480356	1	-
B7H15_RS04535	B7H15_RS04535	36	212.79	220.6	201.74	206.08	192.02	165.03	185.8	0.191	0.242	0.116	0.146	0.046	-0.166	0	7630.48	115539	0.066043	0.998868	1	-
B7H15_RS04540	gcvH	29	3.75	5.26	1.23	6.06	8.54	0	6.37	-0.378	-0.147	-0.868	-0.039	0.252	-1.185	0	584.817	1289.09	0.453668	0.842241	1	-
B7H15_RS04550	B7H15_RS04550	71	153.91	155.13	165.5	157.16	176.07	118.72	128.98	0.246	0.257	0.348	0.275	0.435	-0.115	0	15169.4	137065	0.110673	0.995209	1	-
B7H15_RS04560	B7H15_RS04560	31	254.61	250.24	233.29	236.25	204.09	220.78	212.72	0.254	0.229	0.13	0.148	-0.058	0.052	0	15305.4	371165	0.041236	0.999708	1	-
B7H15_RS04565	B7H15_RS04565	25	111.92	118.08	116.52	119.61	115.85	98.39	89.14	0.313	0.387	0.368	0.405	0.36	0.135	0	3079.38	34312.9	0.089744	0.997294	1	-
B7H15_RS04570	B7H15_RS04570	68	69.67	59.38	21.73	41.68	48.38	69.45	67.39	0.045	-0.169	-1.438	-0.633	-0.44	0.04	0	38441.2	10009.6	3.84043	0.000875	0.022093	-
B7H15_RS04575	B7H15_RS04575	61	106.9	110.94	36.77	68.87	97.53	106.97	96.14	0.146	0.197	-1.276	-0.453	0.02	0.147	0	103856	46388.4	2.23884	0.037848	0.616795	-
B7H15_RS04580	B7H15_RS04580	71	106.2	105.3	30.1	57.55	109.77	108.29	93.31	0.178	0.166	-1.486	-0.652	0.223	0.205	0	184901	63325	2.91987	0.00798	0.164722	-
B7H15_RS04585	B7H15_RS04585	108	154.51	158.19	149.21	152.41	171.81	139.93	152.49	0.018	0.051	-0.03	-0.001	0.167	-0.12	0	13600.7	104885	0.129672	0.992625	1	-
B7H15_RS04590	sek	73	200.98	203.62	204.31	198.48	229.39	195.8	189.86	0.08	0.098	0.103	0.062	0.267	0.043	0	49680.6	229770	0.216219	0.971695	1	-
B7H15_RS04595	seq	73	224.78	220.82	224.75	231.48	263.9	222.86	219.24	0.035	0.01	0.035	0.077	0.262	0.023	0	30439.1	143274	0.212455	0.972926	1	-
B7H15_RS04600	B7H15_RS04600	42	153.85	155.05	159.3	144.86	141.96	143.82	124.53	0.294	0.305	0.343	0.21	0.182	0.2	0	4767.97	45448.1	0.10491	0.99585	1	-
B7H15_RS04605	B7H15_RS04605	28	0.69	0.4	0.28	0.36	0.1	0.2	0.54	0.04	-0.035	-0.07	-0.046	-0.119	-0.089	0	337.681	1185.33	0.284883	0.943941	1	-
B7H15_RS04610	B7H15_RS04610	17	75.17	76.14	64.02	89.09	66.64	36.84	38.64	0.877	0.895	0.661	1.108	0.715	-0.061	0	318732	534889	0.595883	0.733426	1	-
B7H15_RS04615	B7H15_RS04615	20	56.21	56.79	47.13	52.63	47.07	49.36	46.67	0.244	0.258	0.013	0.157	0.011	0.073	0	35677.5	80927.5	0.440857	0.850998	1	-
[truncated: 1,956 more rows]

## Sheet: TRANSIT parameters
# parameters:
[truncated: 6 more rows]
